# Supplementary material for: Different Routes of Protein Folding Contribute to Improved Protein Production in Saccharomyces cerevisiae
Source: mBio. 2020 Nov 10;11(6):e02743-20. doi: 10.1128/mBio.02743-20 (PMC7667031; doi:10.1128/mBio.02743-20)
Supplement: DATA SET S1 [file mBio.02743-20-sd001.xlsx]

## Sheet: Data set S1
Protein	Gene	Subsystem	Absolute mRNA abundances												Absolute protein abundances
	Gene		AAC-0.1/h rep1 (fmol/mg DCW)	AAC-0.1/h rep2 (fmol/mg DCW)	MH34-0.1/h rep1 (fmol/mg DCW)	MH34-0.1/h rep2 (fmol/mg DCW)	B184-0.1/h rep1 (fmol/mg DCW)	B184-0.1/h rep2 (fmol/mg DCW)	AAC-0.2/h rep1 (fmol/mg DCW)	AAC-0.2/h rep2 (fmol/mg DCW)	MH34-0.2/h rep1 (fmol/mg DCW)	MH34-0.2/h rep2 (fmol/mg DCW)	B184-0.2/h rep1 (fmol/mg DCW)	B184-0.2/h rep2 (fmol/mg DCW)	AAC-0.1/h rep1 (fmol/mg DCW)	AAC-0.1/h rep2 (fmol/mg DCW)	MH34-0.1/h rep1 (fmol/mg DCW)	MH34-0.1/h rep2 (fmol/mg DCW)	B184-0.1/h rep1 (fmol/mg DCW)	B184-0.1/h rep2 (fmol/mg DCW)	AAC-0.2/h rep1 (fmol/mg DCW)	AAC-0.2/h rep2 (fmol/mg DCW)	MH34-0.2/h rep1 (fmol/mg DCW)	MH34-0.2/h rep2 (fmol/mg DCW)	B184-0.2/h rep1 (fmol/mg DCW)	B184-0.2/h rep2 (fmol/mg DCW)
Pmt2p	YAL023C	ER glycosylation	1.03828	0.902321	0.692977	0.726208	0.831901	0.850271	1.23188	1.36542	1.04759	1.16912	1.05725	1.03125	243.139	291.39	351.138	319.662	168.313	194.888	547.534	603.701	521.524	517.378	514.739	452.164
Rft1p	YBL020W	ER glycosylation	0.618786	0.569221	0.523671	0.516712	0.523472	0.483875	0.631802	0.65272	0.564887	0.590953	0.584569	0.584648	17.0118	14.0326	152.499	81.4842	12.0749	9.6672	246.495	264.346	188.65	162.385	60.5203	69.543
Alg3p	YBL082C	ER glycosylation	0.484143	0.458468	0.381641	0.392883	0.400998	0.402566	0.445535	0.466555	0.439866	0.446593	0.43626	0.44262	NA	NA	NA	NA	NA	NA	NA	NA	NA	NA	NA	NA
Alg1p	YBR110W	ER glycosylation	0.69124	0.676451	0.580465	0.588263	0.652789	0.62609	0.645274	0.6743	0.55727	0.614711	0.597962	0.575224	140.76	142.2	96.6	116.28	147.48	154.8	NA	NA	NA	NA	NA	NA
Alg7p	YBR243C	ER glycosylation	0.516127	0.501082	0.516335	0.52844	0.531062	0.517832	0.617513	0.648795	0.602579	0.634373	0.623518	0.609297	NA	NA	NA	NA	NA	NA	NA	NA	NA	NA	NA	NA
Pmt5p	YDL093W	ER glycosylation	0.395587	0.390013	0.37874	0.37753	0.405707	0.388734	0.39615	0.402843	0.40478	0.419198	0.413277	0.416226	NA	NA	NA	NA	NA	NA	NA	NA	NA	NA	NA	NA
Pmt1p	YDL095W	ER glycosylation	1.03719	0.981517	0.66443	0.686411	0.96448	0.898179	0.993992	1.08843	0.873329	1.00132	0.911597	0.881506	236.391	251.541	249.536	219.235	197.624	233.494	310.806	352.915	271.148	298.552	426.439	468.103
Ost4p	YDL232W	ER glycosylation	0.588015	0.519379	1.51967	1.64409	0.588012	0.519413	1.67422	1.5568	1.65293	1.45619	1.62392	1.60685	NA	NA	NA	NA	NA	NA	NA	NA	NA	NA	NA	NA
Wbp1p	YEL002C	ER glycosylation	0.763136	0.716161	0.903185	0.90857	0.671356	0.654827	1.20354	1.2783	1.06735	1.24809	1.17808	1.11734	324.93	378.468	360.951	277.807	210.205	259.549	492.206	462.847	327.397	326.411	647.887	786.543
Stt3p	YGL022W	ER glycosylation	0.958745	0.87437	0.754141	0.740968	0.912212	0.883034	0.840679	0.895478	0.868504	0.942876	0.877204	0.881536	179.396	214.441	199.588	194.916	201.424	200.423	280.025	311.398	318.908	308.06	263.17	206.264
Alg13p	YGL047W	ER glycosylation	0.50729	0.542005	0.415955	0.417752	0.493631	0.436351	0.427213	0.441545	0.413881	0.444167	0.415538	0.430439	NA	NA	NA	NA	NA	NA	NA	NA	NA	NA	NA	NA
Alg2p	YGL065C	ER glycosylation	0.460271	0.425556	0.441171	0.44154	0.443541	0.428443	0.497421	0.486155	0.470099	0.48536	0.475812	0.479376	21.9038	32.4425	23.3962	39.5601	27.3683	30.399	39.6519	49.2722	65.8952	68.2142	34.3711	20.5951
Ost5p	YGL226C-A	ER glycosylation	0.707794	0.71985	1.12652	1.1545	0.780547	0.783687	1.24811	1.20287	1.33549	1.38748	1.36951	1.42438	NA	NA	NA	NA	NA	NA	NA	NA	NA	NA	NA	NA
Pmt6p	YGR199W	ER glycosylation	0.465478	0.46471	0.470598	0.466539	0.502351	0.471321	0.477152	0.477051	0.512127	0.520802	0.50612	0.523073	NA	NA	NA	NA	NA	NA	NA	NA	NA	NA	NA	NA
Die2p	YGR227W	ER glycosylation	0.552709	0.517847	0.451466	0.451572	0.520763	0.534294	0.493207	0.484467	0.484132	0.502083	0.489265	0.485112	NA	NA	NA	NA	NA	NA	NA	NA	NA	NA	NA	NA
Ost1p	YJL002C	ER glycosylation	0.993658	0.893319	0.990049	0.990627	1.00374	0.96587	1.14069	1.19906	1.13883	1.32091	1.17833	1.18987	322.98	300.196	193.661	208.218	248.089	274.881	267.497	268.552	241.971	249.144	246.19	332.051
Pmt4p	YJR143C	ER glycosylation	0.495743	0.448405	0.543786	0.54663	0.491887	0.483771	0.63507	0.645867	0.647592	0.695501	0.657437	0.652557	NA	NA	NA	NA	NA	NA	NA	NA	NA	NA	NA	NA
Ost6p	YML019W	ER glycosylation	0.51339	0.478264	0.513488	0.510935	0.512793	0.49939	0.529606	0.536535	0.538859	0.544444	0.559442	0.550733	NA	NA	NA	NA	NA	NA	NA	NA	NA	NA	NA	NA
Sec59p	YMR013C	ER glycosylation	0.40946	0.39245	0.415339	0.41588	0.391952	0.380346	0.458132	0.460423	0.450888	0.46527	0.470322	0.458218	NA	NA	NA	NA	NA	NA	NA	NA	NA	NA	NA	NA
Swp1p	YMR149W	ER glycosylation	0.89141	0.796103	1.11143	1.11724	0.819277	0.822527	1.44022	1.44669	1.24074	1.35171	1.28818	1.28734	415.555	456.84	1429.4	1478.13	561.406	570.204	1909.93	1845.97	2918.02	2777.59	668.002	469.361
Alg11p	YNL048W	ER glycosylation	0.455043	0.458632	0.499369	0.507578	0.460896	0.44712	0.528522	0.53406	0.550031	0.57443	0.550112	0.561534	141.39	133.286	7.44736	7.55688	155.847	150.261	30.9942	32.5274	8.65208	14.7852	90.354	53.3362
Alg9p	YNL219C	ER glycosylation	0.628152	0.629687	0.572352	0.575683	0.6039	0.589579	0.621558	0.655522	0.603954	0.661225	0.630506	0.621929	415.045	376.427	1190.13	819.948	355.363	349.902	619.837	733.35	615.156	744.273	845.693	602.674
Alg12p	YNR030W	ER glycosylation	0.712864	0.710576	0.536309	0.545735	0.550961	0.562412	0.756727	0.72312	0.650906	0.683974	0.672853	0.666022	332.65	280.61	166.529	127.55	282.651	276.937	183.468	198.57	191.631	175.101	292.651	206.121
Alg6p	YOR002W	ER glycosylation	0.598796	0.555114	0.572888	0.564099	0.538346	0.556279	0.657025	0.682123	0.647558	0.692092	0.674879	0.659485	10.3526	12.3337	14.1698	12.5511	7.1272	8.23856	12.9256	11.476	10.413	8.06944	24.5103	36.4454
Alg8p	YOR067C	ER glycosylation	0.388618	0.385095	0.438479	0.436898	0.383577	0.378727	0.481207	0.486326	0.480906	0.496442	0.484879	0.482104	NA	NA	NA	NA	NA	NA	NA	NA	NA	NA	NA	NA
Ost3p	YOR085W	ER glycosylation	0.735028	0.694486	0.897061	0.889021	0.684494	0.709612	1.06006	1.083	1.0024	1.05073	1.03174	1.02634	1009.75	942.808	885.732	648.973	1149.27	1018.91	489.725	742.691	547.505	691.956	443.219	448.856
Ost2p	YOR103C	ER glycosylation	0.886317	0.811291	0.858549	0.804518	0.727446	0.750519	0.924154	0.986024	0.990281	1.03445	1.00191	0.995831	1203.26	1043.72	1076.47	825.405	1317.46	1170.51	NA	NA	NA	NA	NA	NA
Pmt3p	YOR321W	ER glycosylation	0.456811	0.433698	0.434681	0.435811	0.4655	0.480324	0.451234	0.473457	0.48545	0.474189	0.473715	0.471797	NA	NA	NA	NA	NA	NA	NA	NA	NA	NA	NA	NA
Alg5p	YPL227C	ER glycosylation	0.468764	0.43861	0.504879	0.508961	0.464538	0.448594	0.571032	0.60833	0.560918	0.620439	0.572774	0.578148	179.673	173.194	191.056	146.05	207.517	198.411	155.857	167.415	131.165	138.17	138.695	124.861
Dpm1p	YPR183W	ER glycosylation	1.21774	1.09225	0.747047	0.784762	0.904182	0.914423	1.21623	1.27998	1.08666	1.0512	1.0481	1.04957	5224.74	5039.73	3274.71	3722.44	4284.88	4436.59	6697.43	6608.63	4517.99	5110.03	5209.94	7093.36
Gpi18p	YBR004C	ER GPI anchoring	0.369576	0.363233	0.405284	0.397945	0.355765	0.35521	0.424688	0.449423	0.414986	0.433415	0.411548	0.410262	NA	NA	NA	NA	NA	NA	NA	NA	NA	NA	NA	NA
Gpi8p	YDR331W	ER GPI anchoring	0.460334	0.431281	0.48955	0.49834	0.4271	0.414637	0.54217	0.595655	0.537609	0.552905	0.533503	0.518292	NA	NA	NA	NA	NA	NA	NA	NA	NA	NA	NA	NA
Gpi17p	YDR434W	ER GPI anchoring	0.495012	0.487227	0.555658	0.565677	0.49457	0.486377	0.623036	0.663369	0.608686	0.68491	0.654964	0.639721	150.733	172.049	178.901	140.456	152.827	162.724	193.936	261.88	263.403	276.154	143.501	134.937
Gpi19p	YDR437W	ER GPI anchoring	0.525115	0.510564	0.360803	0.351478	0.476641	0.478964	0.365192	0.359401	0.376039	0.365918	0.364595	0.369271	NA	NA	NA	NA	NA	NA	NA	NA	NA	NA	NA	NA
Bst1p	YFL025C	ER GPI anchoring	0.388517	0.392855	0.399205	0.402377	0.406978	0.399737	0.389652	0.394047	0.398552	0.409493	0.397804	0.395602	NA	NA	NA	NA	NA	NA	NA	NA	NA	NA	NA	NA
Gpi10p	YGL142C	ER GPI anchoring	0.480331	0.488444	0.426033	0.415557	0.46375	0.444195	0.438523	0.435294	0.436076	0.438536	0.433274	0.431641	NA	NA	NA	NA	NA	NA	NA	NA	NA	NA	NA	NA
Gpi1p	YGR216C	ER GPI anchoring	0.369319	0.366819	0.395933	0.40125	0.37732	0.367578	0.395361	0.413527	0.406262	0.432551	0.41465	0.419841	NA	NA	NA	NA	NA	NA	NA	NA	NA	NA	NA	NA
Gpi16p	YHR188C	ER GPI anchoring	0.710365	0.720453	0.581701	0.593568	0.734593	0.750642	0.620238	0.660857	0.632812	0.657101	0.650405	0.62562	40.6912	36.0237	30.3688	35.156	27.4366	30.9074	44.1918	35.0662	35.6048	34.4379	27.1973	30.7578
Gwt1p	YJL091C	ER GPI anchoring	0.503245	0.491658	0.45487	0.445247	0.516627	0.496061	0.610206	0.659062	0.550074	0.594721	0.581881	0.552662	NA	NA	NA	NA	NA	NA	NA	NA	NA	NA	NA	NA
Gpi14p	YJR013W	ER GPI anchoring	0.547684	0.539901	0.473227	0.463697	0.52084	0.489341	0.513606	0.500645	0.505978	0.52669	0.510239	0.509891	NA	NA	NA	NA	NA	NA	NA	NA	NA	NA	NA	NA
Mcd4p	YKL165C	ER GPI anchoring	1.03751	0.873807	0.684439	0.690646	0.770323	0.747723	1.3391	1.42366	0.841853	0.85021	0.816896	0.790716	224.957	229.092	256.913	267.215	224.046	220.612	348.578	405.132	267.776	273.452	223.275	145.416
Gpi13p	YLL031C	ER GPI anchoring	0.638797	0.628699	0.486092	0.483019	0.660491	0.655325	0.499473	0.4873	0.505938	0.506106	0.49184	0.480461	24.6312	25.5895	13.2581	15.943	35.4737	33.0106	19.2218	18.5724	21.3444	28.8288	31.8384	24.9797
Gaa1p	YLR088W	ER GPI anchoring	0.438861	0.421422	0.446649	0.441383	0.435098	0.434705	0.454443	0.450682	0.466549	0.498024	0.481281	0.479411	97.4214	97.4214	99.0432	92.672	115.029	107.268	74.9485	71.3574	77.9603	72.7475	116.998	63.3645
Gab1p	YLR459W	ER GPI anchoring	0.478144	0.461745	0.567766	0.576463	0.4619	0.482827	0.59312	0.630632	0.594368	0.66311	0.637299	0.598164	NA	NA	NA	NA	NA	NA	NA	NA	NA	NA	NA	NA
Gpi12p	YMR281W	ER GPI anchoring	0.48256	0.484494	0.408625	0.424914	0.443819	0.467329	0.424625	0.416349	0.413952	0.411296	0.42602	0.417921	1.25952	2.1792	7.62624	8.96832	0.99456	1.46304	5.38176	5.50656	11.1418	9.50208	6.82752	4.71168
Gpi15p	YNL038W	ER GPI anchoring	0.773255	0.740833	0.505229	0.500809	0.714679	0.61889	0.561725	0.567991	0.521935	0.585701	0.527175	0.524849	NA	NA	NA	NA	NA	NA	NA	NA	NA	NA	NA	NA
Smp3p	YOR149C	ER GPI anchoring	0.412322	0.409846	0.404861	0.398765	0.416042	0.404486	0.407553	0.409959	0.400878	0.433841	0.430686	0.417977	NA	NA	NA	NA	NA	NA	NA	NA	NA	NA	NA	NA
Gpi2p	YPL076W	ER GPI anchoring	0.36691	0.339015	0.352277	0.355665	0.335312	0.337714	0.376209	0.394674	0.376801	0.38709	0.367077	0.369415	NA	NA	NA	NA	NA	NA	NA	NA	NA	NA	NA	NA
Eri1p	YPL096C-A	ER GPI anchoring	0.419697	0.397527	0.580637	0.53588	0.437435	0.415989	0.490821	0.491806	0.592604	0.597805	0.627785	0.600881	NA	NA	NA	NA	NA	NA	NA	NA	NA	NA	NA	NA
Spt14p	YPL175W	ER GPI anchoring	0.403948	0.391273	0.396473	0.392717	0.373625	0.370304	0.449614	0.484939	0.413301	0.441152	0.412278	0.421501	NA	NA	NA	NA	NA	NA	NA	NA	NA	NA	NA	NA
Npl4p	YBR170C	ERAD	0.532621	0.539529	0.502792	0.507883	0.583375	0.557746	0.460503	0.48064	0.473482	0.510407	0.476273	0.49363	56.7833	56.8306	19.5739	34.4671	63.5443	66.3338	NA	NA	NA	NA	NA	NA
Cdc48p	YDL126C	ERAD	1.70896	1.68495	1.77578	1.72008	1.88221	1.83258	1.59441	1.70266	1.69245	1.87047	1.76689	1.81185	3632.7	4267.14	3767.96	3784.06	3565.07	4028.82	5413.63	6238.07	6688.94	6843.52	4763.09	3842.03
Yos9p	YDR057W	ERAD	0.618422	0.60983	0.457411	0.465768	0.547221	0.528299	0.528045	0.521755	0.478902	0.503723	0.477282	0.486468	NA	NA	NA	NA	NA	NA	NA	NA	NA	NA	NA	NA
Rad23p	YEL037C	ERAD	1.39245	1.27981	0.741538	0.784504	1.14387	1.22777	0.812514	0.837148	0.842912	0.879521	0.854043	0.850188	102.596	167.223	885.123	934.402	259.855	291.9	570.604	467.47	902.627	746.444	402.843	292.707
Sbh2p	YER019C-A	ERAD	2.11645	2.10769	2.42934	2.24745	2.04501	2.1668	1.90199	2.13497	2.53628	2.65339	2.36605	2.38716	295.807	344.583	296.987	235.623	227.755	280.859	375.659	475.966	466.918	414.208	799.701	782.786
Och1p	YGL038C	ERAD	0.567496	0.538729	0.630932	0.646899	0.856709	0.842574	0.552028	0.576318	0.593114	0.688701	0.656225	0.63643	NA	NA	NA	NA	NA	NA	NA	NA	NA	NA	NA	NA
Ufd1p	YGR048W	ERAD	0.665332	0.65278	0.60005	0.644988	0.648705	0.635415	0.588465	0.603428	0.589165	0.643886	0.627965	0.616391	888.454	746.477	736.963	644.019	854.057	840.884	484.478	491.065	453.009	485.21	570.835	788.924
Mnl1p	YHR204W	ERAD	0.41934	0.409704	0.370387	0.379082	0.433163	0.419056	0.385218	0.391343	0.401643	0.400936	0.397673	0.391287	NA	NA	NA	NA	NA	NA	NA	NA	NA	NA	NA	NA
Kar2p	YJL034W	ERAD	3.06693	2.64968	2.03043	2.11045	2.51246	2.63982	5.10267	6.81234	3.52035	4.53957	4.22529	3.85317	3978.86	4417.95	7912.68	7649.23	5127.26	5692.45	7725.79	13332.7	14327.9	13873.1	12607.6	8633.25
Uba1p	YKL210W	ERAD	0.993471	0.968526	0.821107	0.805056	0.966196	0.93036	0.775327	0.799034	0.74314	0.766007	0.78474	0.789715	692.254	776.9	739.187	698.959	489.439	569.894	1190.07	1280.59	1131.41	1230.3	978.039	963.792
Hrd3p	YLR207W	ERAD	0.510227	0.494823	0.429666	0.419579	0.493199	0.489704	0.458383	0.474926	0.452645	0.48334	0.458014	0.455272	36.5184	36.0112	22.3422	25.4361	41.0832	39.4094	22.2407	27.9974	35.2758	36.0873	41.2861	42.5287
Ubx2p	YML013W	ERAD	0.586617	0.610415	0.540359	0.539861	0.584279	0.583494	0.506189	0.527614	0.520124	0.509117	0.51887	0.510151	NA	NA	NA	NA	NA	NA	NA	NA	NA	NA	NA	NA
Van1p	YML115C	ERAD	0.871331	0.840565	0.615429	0.620738	0.821511	0.804203	0.686044	0.697187	0.646291	0.735752	0.689122	0.666834	67.1184	59.0288	75.208	57.0064	70.152	63.5792	53.9096	59.2816	57.196	56.9432	54.2888	53.7832
Dsk2p	YMR276W	ERAD	2.08134	1.91052	1.18159	1.1764	1.9081	2.0008	1.24693	1.35343	1.2896	1.43249	1.34244	1.36918	NA	NA	NA	NA	NA	NA	NA	NA	NA	NA	NA	NA
Hrd1p	YOL013C	ERAD	0.481616	0.486897	0.536536	0.508994	0.49678	0.493642	0.533411	0.572969	0.53719	0.587593	0.572182	0.528995	NA	NA	NA	NA	NA	NA	NA	NA	NA	NA	NA	NA
Mnn9p	YPL050C	ERAD	1.22646	1.08705	0.924513	0.900103	1.02762	1.08132	1.16947	1.18806	1.08271	1.17604	1.09662	1.07716	562.221	517.033	553.814	531.22	551.187	558.543	566.95	578.509	478.15	486.557	447.149	430.335
Png1p	YPL096W	ERAD	0.570435	0.587018	0.479156	0.490458	0.619042	0.584591	0.477169	0.468626	0.474401	0.481265	0.487111	0.498608	69.4864	68.2808	57.8688	49.2652	67.5684	70.5824	NA	NA	NA	NA	NA	NA
Rot2p	YBR229C	Folding	0.403222	0.409663	0.420539	0.410502	0.425013	0.413766	0.415301	0.413743	0.425808	0.455395	0.437521	0.434904	NA	NA	NA	NA	NA	NA	NA	NA	NA	NA	NA	NA
Pdi1p	YCL043C	Folding	4.24713	3.75003	4.4723	4.62471	6.9227	7.09457	4.18949	5.00521	6.67596	8.46701	7.28562	6.92623	808.649	1117.04	2517.61	3222.17	1545.83	1977.73	2877.27	3874.68	8757.64	8371.57	4266.19	3079.24
Cwh41p	YGL027C	Folding	0.543454	0.522062	0.462961	0.45857	0.580609	0.527033	0.545519	0.571273	0.501208	0.540488	0.506116	0.499462	41.856	46.656	69.6	58.368	114.432	111.648	50.592	48.96	91.488	93.408	114.24	92.448
Jem1p	YJL073W	Folding	0.725332	0.666436	0.452315	0.460126	0.706301	0.692636	0.624479	0.684795	0.570434	0.639505	0.593202	0.574639	2.40128	2.26464	2.21536	1.47616	4.81376	4.58304	4.38144	4.39264	2.77984	2.53568	15.9488	24.1315
Mns1p	YJR131W	Folding	0.454683	0.457968	0.349726	0.357035	0.447987	0.430304	0.355994	0.373052	0.360869	0.364661	0.355273	0.360304	NA	NA	NA	NA	NA	NA	16.6712	17.7632	23.7619	24.7374	11.8518	8.06624
Lhs1p	YKL073W	Folding	0.92616	0.856852	0.642541	0.63973	0.86805	0.863209	1.00656	1.19451	0.891312	1.03279	0.939366	0.920756	305.234	393.779	550.927	550.788	363.66	479.255	556.784	904.687	1146.75	1301.53	644.213	319.736
Ero1p	YML130C	Folding	0.981562	0.826141	0.626007	0.641084	0.789973	0.762318	1.21724	1.42408	0.951319	1.10649	1.03327	0.975709	399.12	386.136	455.453	393.727	497.003	493.008	515.581	837.394	493.807	645.025	553.135	435.277
Scj1p	YMR214W	Folding	0.783952	0.707455	0.608985	0.611736	0.735711	0.722498	0.837794	0.991766	0.750912	0.949958	0.808779	0.809883	12.1661	13.1707	16.2288	17.0126	13.8883	14.4845	23.2392	27.4896	20.7662	24.2328	27.589	29.2339
Sil1p	YOL031C	Folding	0.79607	0.724757	0.51359	0.536331	0.660538	0.678426	1.10399	1.30137	0.873722	1.00648	0.970778	0.957991	562.436	506.871	413.98	318.968	608.245	599.974	606.337	765.185	560.315	553.529	570.495	495.843
Erv2p	YPR037C	Folding	1.13983	1.18831	0.913641	0.95754	1.1441	1.06019	0.875039	0.772768	0.826487	0.734233	0.780178	0.826133	542.774	552.94	328.596	375.167	650.1	586.745	474.928	418.192	470.436	411.336	250.584	189.356
Ktr3p	YBR205W	Golgi processing	0.68496	0.655655	0.637371	0.616859	0.591867	0.572413	0.799808	0.831105	0.748096	0.79327	0.776997	0.767017	393.278	359.787	295.357	288.978	402.846	389.131	300.779	273.668	225.186	226.781	258.996	309.072
Mnn10p	YDR245W	Golgi processing	0.808942	0.767862	0.797823	0.784827	0.736314	0.732524	0.976608	0.949953	0.863699	0.970573	0.910622	0.89332	NA	NA	NA	NA	NA	NA	55.9117	59.7062	81.0797	59.7837	63.2685	23.3869
Kre2p	YDR483W	Golgi processing	1.34978	1.36701	1.2399	1.24651	1.07632	1.08258	1.48299	1.58856	1.26885	1.40364	1.33102	1.33022	111.219	122.047	87.6392	81.1624	126.804	128.726	141.579	142.692	81.972	93.7112	84.0972	108.284
Anp1p	YEL036C	Golgi processing	0.838659	0.783639	0.672848	0.6587	0.701599	0.674514	0.824376	0.821676	0.785446	0.865593	0.807477	0.792456	114.6	115.314	100.335	124.111	119.831	121.495	116.265	122.922	165.719	159.061	118.167	74.4189
Mnn1p	YER001W	Golgi processing	0.558399	0.516987	0.57417	0.593261	0.697233	0.639558	0.748434	0.780674	0.656839	0.73411	0.685727	0.667237	90.8352	97.7408	100.397	121.379	130.808	120.715	123.77	135.323	96.28	129.48	63.08	46.48
Kex1p	YGL203C	Golgi processing	0.667174	0.639767	0.561429	0.572506	0.834317	0.781813	0.50471	0.518617	0.589988	0.619351	0.587442	0.590584	43.4712	43.9133	70.8802	87.2862	67.7856	60.4667	52.2637	57.9616	82.276	92.8368	68.3259	55.8003
Mnn11p	YJL183W	Golgi processing	0.625978	0.547771	0.664074	0.707036	0.573669	0.558604	0.753127	0.787276	0.756458	0.809526	0.768377	0.768445	274.5	263.52	232.556	218.063	215.428	219.161	293.825	290.092	287.676	295.362	254.077	246.83
Hoc1p	YJR075W	Golgi processing	0.898795	0.774326	0.836244	0.849989	0.816951	0.782921	1.1666	1.29832	0.978895	1.09243	1.0244	0.956252	761.951	747.954	740.081	654.35	998.147	968.404	565.996	550.249	468.893	528.379	564.246	458.395
Kex2p	YNL238W	Golgi processing	0.497879	0.474082	0.45325	0.448157	0.515987	0.521508	0.463529	0.475283	0.49538	0.51592	0.489324	0.485702	NA	NA	NA	NA	NA	NA	NA	NA	NA	NA	NA	NA
Ktr1p	YOR099W	Golgi processing	0.931843	0.867961	1.23329	1.25273	0.938281	0.861192	1.51247	1.53605	1.49582	1.56769	1.50913	1.4658	391.685	349.419	360.389	281.019	562.039	507.835	299.41	341.353	225.203	268.759	261.984	195.52
Ste13p	YOR219C	Golgi processing	0.416032	0.425873	0.413332	0.403717	0.457181	0.449425	0.402956	0.405096	0.404802	0.416934	0.404795	0.400607	19.0707	16.183	30.6966	19.9882	27.3578	25.2973	17.7322	11.1446	11.9869	11.9568	13.7466	16.2733
Exo84p	YBR102C	Sorting	0.4273	0.40957	0.380007	0.377481	0.411229	0.408464	0.379017	0.383656	0.385359	0.383852	0.377402	0.377157	25.151	25.2646	74.3398	68.0237	29.6042	28.968	63.2525	60.2989	49.0525	49.6205	17.7898	8.76992
Apm3p	YBR288C	Sorting	0.379327	0.373256	0.392035	0.400214	0.398818	0.380983	0.411195	0.413506	0.402595	0.416118	0.420154	0.420089	62.1732	64.6349	84.707	111.154	74.7341	74.8603	158.621	122.768	193.147	153.697	144.734	155.717
Sec5p	YDR166C	Sorting	0.407898	0.420359	0.411818	0.401497	0.427262	0.420516	0.381236	0.386819	0.389743	0.393404	0.389565	0.38199	39.0739	38.4422	45.0749	41.8714	60.551	56.3549	39.3898	44.8042	41.8262	43.3603	40.4726	34.6973
Swa2p	YDR320C	Sorting	0.496302	0.462073	0.36447	0.367447	0.456771	0.446453	0.406457	0.433269	0.386006	0.413185	0.399502	0.387459	30.1942	33.8491	30.8693	41.0892	26.1202	25.1424	26.2831	28.7974	22.2091	22.3255	27.6799	37.6205
Gga1p	YDR358W	Sorting	0.455639	0.508745	0.535992	0.532911	0.489273	0.516813	0.460851	0.466104	0.468309	0.478074	0.46862	0.485906	148.117	148.887	316.368	358.944	163.121	164.917	214.546	227.37	256.095	240.194	182.486	152.477
Sec3p	YER008C	Sorting	0.443305	0.434969	0.37869	0.383751	0.438936	0.433015	0.383241	0.393178	0.393776	0.400509	0.390571	0.381555	41.3309	38.608	82.4992	65.3491	51.9786	51.7754	60.6755	43.6474	38.3235	43.5254	59.7408	79.7357
Sec4p	YFL005W	Sorting	3.11587	3.27837	1.69496	1.6722	3.54428	3.17278	1.4923	1.51566	1.50214	1.56836	1.53209	1.54498	1005.42	1078.35	1405.68	1171.26	1109.61	1107.87	1016.71	1117.42	1399.6	1176.47	1503.79	1238.11
Vps45p	YGL095C	Sorting	0.807239	0.809549	0.567922	0.569248	0.932105	0.895946	0.516969	0.527529	0.524334	0.530769	0.522321	0.528543	44.3059	55.607	40.608	42.647	47.2781	50.112	52.7731	47.7965	52.5658	50.3194	56.4019	46.5869
Chc1p	YGL206C	Sorting	0.439663	0.441151	0.420067	0.425955	0.462502	0.451647	0.395375	0.401115	0.409817	0.416849	0.411677	0.408411	780.17	758.648	895.177	686.684	946.292	926.115	643.64	747.887	905.938	861.549	743.851	605.977
Sec15p	YGL233W	Sorting	0.358571	0.360482	0.362132	0.359163	0.371979	0.372668	0.348711	0.355215	0.363807	0.373836	0.37004	0.36515	114.169	107.128	172.77	128.359	155.114	151.973	NA	NA	NA	NA	NA	NA
Clc1p	YGR167W	Sorting	1.40747	1.4694	1.32443	1.29866	1.57882	1.59621	1.2656	1.26814	1.32592	1.44036	1.35987	1.31575	850.35	826.509	1958.98	1611.69	939.359	980.684	1545.73	2018.59	2674.23	2408	1489.31	1185.72
Apl6p	YGR261C	Sorting	0.515105	0.483555	0.417494	0.413957	0.490452	0.507219	0.435822	0.458963	0.436022	0.456723	0.421392	0.433263	179.612	181.709	287.065	249.151	186.426	183.456	273.262	301.043	299.47	290.035	361.321	315.37
Gga2p	YHR108W	Sorting	0.754732	0.698051	0.67013	0.678664	0.702414	0.724036	0.760049	0.756255	0.733016	0.728337	0.733977	0.720189	618.237	618.237	659.205	607.064	695.827	675.964	567.959	608.306	652.377	643.066	655.48	553.682
Sec6p	YIL068C	Sorting	0.436057	0.43341	0.417158	0.424677	0.437174	0.445293	0.416579	0.412849	0.415717	0.425801	0.420294	0.416972	102.608	105.872	73.5146	54.8521	110.272	111.762	53.5748	56.4132	56.4132	60.5289	60.8127	47.1884
Aps3p	YJL024C	Sorting	1.48351	1.47683	0.749233	0.74706	1.57533	1.47422	0.671019	0.743214	0.739274	0.752388	0.706498	0.724973	57.5856	70.2336	103.714	91.512	66.5136	69.0432	104.681	114.278	132.283	150.734	128.266	66.216
Exo70p	YJL085W	Sorting	0.386874	0.379774	0.417937	0.425142	0.386454	0.402014	0.412478	0.407593	0.424981	0.420857	0.43085	0.435791	21.7864	22.2298	12.5513	17.0628	23.271	23.965	NA	NA	NA	NA	NA	NA
Apl2p	YKL135C	Sorting	0.688019	0.678799	0.693215	0.687543	0.650812	0.683964	0.670411	0.727646	0.702052	0.697147	0.69781	0.707765	499.492	468.855	407.924	344.928	506.377	484.001	301.898	343.207	271.605	316.701	322.209	263.688
Sec10p	YLR166C	Sorting	0.391888	0.401481	0.395486	0.389659	0.392169	0.398262	0.393964	0.396903	0.397531	0.390741	0.396729	0.395006	36.7632	42.8726	40.4573	35.4134	52.2854	54.985	40.2442	40.4928	53.0314	44.7552	44.8973	48.3072
Aps1p	YLR170C	Sorting	1.0235	1.01008	0.784314	0.773685	0.97911	0.845763	0.774816	0.773707	0.740892	0.659424	0.728313	0.754071	NA	NA	NA	NA	NA	NA	NA	NA	NA	NA	NA	NA
Pep12p	YOR036W	Sorting	1.45407	1.76944	0.895822	0.910426	1.46073	1.27018	0.715979	0.70314	0.693329	0.816585	0.6863	0.70346	NA	NA	NA	NA	NA	NA	NA	NA	NA	NA	NA	NA
Vam3p	YOR106W	Sorting	0.513668	0.541456	0.494512	0.495211	0.564116	0.57679	0.447497	0.4494	0.467523	0.458087	0.46641	0.474079	NA	NA	NA	NA	NA	NA	NA	NA	NA	NA	NA	NA
Apl5p	YPL195W	Sorting	0.487921	0.48395	0.439132	0.443133	0.506954	0.492942	0.443973	0.437482	0.438139	0.457913	0.448743	0.440679	180.18	177.341	165.984	149.386	271.253	249.85	117.499	130.385	129.73	145.891	165.984	111.384
Apm1p	YPL259C	Sorting	0.509333	0.493655	0.450964	0.447489	0.470467	0.444765	0.477732	0.503161	0.471857	0.494186	0.46965	0.470015	25.3131	30.7296	26.7875	22.0229	21.0606	23.3266	48.7483	41.9971	23.9008	30.1088	13.9214	38.0706
Apl4p	YPR029C	Sorting	0.532915	0.555593	0.462786	0.459495	0.525775	0.519815	0.499231	0.523078	0.47418	0.482541	0.486827	0.486162	78.1152	69.6464	109.652	108.83	80.5168	76.8512	103.838	111.864	130.95	129.497	57.0696	38.1096
Sec8p	YPR055W	Sorting	0.343643	0.329807	0.350867	0.349829	0.352181	0.353948	0.345043	0.341159	0.349918	0.353429	0.348313	0.347393	24.5116	25.5927	38.212	37.951	23.5796	23.9524	31.7812	26.9907	28.3514	27.6804	22.2748	21.3801
Erd2p	YBL040C	Trafficking between ER and Golgi	1.3939	1.26565	1.03388	1.07942	1.16384	1.07505	1.53929	1.77053	1.31683	1.59544	1.43153	1.3719	NA	NA	NA	NA	NA	NA	NA	NA	NA	NA	NA	NA
Sec17p	YBL050W	Trafficking between ER and Golgi	1.00205	1.05903	0.950347	0.913872	0.967109	0.943737	0.866058	0.906764	0.936792	0.968982	0.966379	0.939914	923.02	889.708	1145.1	1301.25	911.222	972.988	1147.18	1235.32	1876.58	2002.88	934.818	509.396
Trs20p	YBR254C	Trafficking between ER and Golgi	0.452418	0.432286	0.444702	0.462549	0.405902	0.398153	0.491089	0.492658	0.485672	0.524666	0.46881	0.47927	NA	NA	NA	NA	NA	NA	NA	NA	NA	NA	NA	NA
Rer1p	YCL001W	Trafficking between ER and Golgi	0.858301	0.740332	1.4694	1.46698	1.24357	1.2115	1.05191	1.13137	1.69496	1.82094	1.78382	1.67613	180.662	165.312	213.607	125.991	297.444	234.743	144.884	165.076	219.983	219.865	268.868	223.407
Sed4p	YCR067C	Trafficking between ER and Golgi	0.503299	0.4776	0.513635	0.501908	0.575364	0.616115	0.433186	0.446175	0.541049	0.600609	0.576777	0.571279	18.2218	21.9158	34.0814	35.3069	24.4022	30.1032	22.2888	21.241	41.1854	41.1854	54.3456	55.1626
Uso1p	YDL058W	Trafficking between ER and Golgi	0.362647	0.362007	0.338861	0.337736	0.360991	0.360112	0.340523	0.346623	0.336873	0.345845	0.339554	0.339865	15.9667	16.4685	18.3322	16.5222	17.4003	16.7194	16.4864	17.9021	20.8589	21.2352	25.303	101.804
Bug1p	YDL099W	Trafficking between ER and Golgi	0.694393	0.660191	0.733546	0.736149	0.683645	0.678937	0.747332	0.803149	0.763582	0.852485	0.821997	0.779369	NA	NA	NA	NA	NA	NA	NA	NA	NA	NA	NA	NA
Cop1p	YDL145C	Trafficking between ER and Golgi	0.736738	0.706061	0.545794	0.550642	0.702674	0.713374	0.623682	0.630043	0.602091	0.618112	0.600164	0.587716	392.891	402.007	399.655	333.781	443.473	443.767	369.364	378.481	288.492	308.784	417.005	505.524
Arf1p	YDL192W	Trafficking between ER and Golgi	1.16245	0.947306	2.86562	2.87205	1.08617	1.09306	3.27483	3.32109	3.30993	3.27047	3.42708	3.39078	218.569	210.017	552.886	485.864	232.69	242.634	828.733	794.128	820.778	821.374	684.346	715.57
Sec31p	YDL195W	Trafficking between ER and Golgi	0.874217	0.834912	0.539188	0.549105	0.867047	0.895267	0.564697	0.585198	0.593665	0.595566	0.583747	0.576846	482.742	527.05	592.48	663.062	534.262	568.781	633.181	688.307	825.866	842.352	647.091	552.81
Sec26p	YDR238C	Trafficking between ER and Golgi	0.597075	0.57964	0.579594	0.586867	0.617177	0.630001	0.6151	0.655542	0.625656	0.638895	0.619226	0.619047	605.734	596.014	645.639	576.573	686.567	662.522	722.891	971.017	852.837	916.276	682.474	438.953
Trs23p	YDR246W	Trafficking between ER and Golgi	1.11134	1.23276	0.616149	0.613733	1.02907	1.04194	0.544181	0.610212	0.607381	0.616417	0.54936	0.596998	NA	NA	NA	NA	NA	NA	NA	NA	NA	NA	NA	NA
Trs31p	YDR472W	Trafficking between ER and Golgi	0.551879	0.550139	0.463605	0.458049	0.538396	0.515795	0.478842	0.471519	0.479008	0.502266	0.451084	0.458596	107.808	107.625	117.135	89.2454	90.0684	94.0003	120.152	128.107	96.2863	117.318	73.8835	71.9633
Ypt1p	YFL038C	Trafficking between ER and Golgi	2.27721	2.30744	3.61901	3.53175	2.43599	2.39739	3.12918	3.06829	3.42888	3.38546	3.45416	3.54494	1797.37	2222.72	5685.06	5059.46	1418.37	1808.96	5642.03	5949.87	6808.83	6133.58	5066.08	4678.8
Ret2p	YFR051C	Trafficking between ER and Golgi	0.847916	0.782021	0.695978	0.728173	0.696101	0.76425	0.911655	0.950573	0.804384	0.808495	0.824719	0.80932	895.447	964.526	1179.51	990.996	742.44	870.269	1218.89	1251.17	1207.92	1125.93	1152.4	872.206
Sec27p	YGL137W	Trafficking between ER and Golgi	0.720047	0.68936	0.593029	0.595704	0.68606	0.645687	0.691829	0.701702	0.650859	0.683982	0.655659	0.678411	740.949	665.24	487.14	484.037	692.545	719.229	686.339	927.117	908.5	981.105	756.463	619.939
Emp24p	YGL200C	Trafficking between ER and Golgi	2.73459	2.43297	2.09996	2.14795	2.48297	2.4973	2.89711	3.1607	2.7406	3.02766	2.77201	2.81084	220.403	218.118	492.128	312.15	221.106	198.257	453.285	519.019	486.328	519.547	444.321	363.647
Erv29p	YGR284C	Trafficking between ER and Golgi	1.52871	1.475	1.12452	1.10613	1.30205	1.30024	1.82703	1.95103	1.41808	1.60146	1.57772	1.57756	2102.59	2040.06	2537.82	1444.23	1353.5	1365.76	2360.05	2958.34	2141.82	2125.88	295.466	256.234
Bet1p	YIL004C	Trafficking between ER and Golgi	0.793595	0.80616	0.741987	0.692674	0.717041	0.678055	0.801035	0.785233	0.772764	0.789578	0.797793	0.823949	NA	NA	NA	NA	NA	NA	NA	NA	NA	NA	NA	NA
Sec28p	YIL076W	Trafficking between ER and Golgi	0.655989	0.648751	0.804377	0.793597	0.653719	0.656341	0.956625	1.04432	0.872384	0.97524	0.910858	0.888683	NA	NA	NA	NA	NA	NA	NA	NA	NA	NA	NA	NA
Sec24p	YIL109C	Trafficking between ER and Golgi	0.891057	0.828702	0.601189	0.597167	0.85327	0.861571	0.691577	0.702728	0.624189	0.635517	0.624027	0.620708	1182.33	1251.1	784.695	939.871	1069.48	1150.59	1368.37	1388.65	1361.31	1273.15	1161.17	1037.74
Bet3p	YKR068C	Trafficking between ER and Golgi	0.853872	0.876396	1.0219	1.00136	0.80781	0.757371	0.952623	1.02327	0.936891	1.0589	0.952717	0.970151	494.792	497.455	301.757	296.875	576	562.244	387.402	536.506	471.273	547.6	359.889	268.475
Bos1p	YLR078C	Trafficking between ER and Golgi	0.577394	0.574122	0.645526	0.616591	0.592322	0.606404	0.626823	0.667626	0.672647	0.67079	0.677546	0.675376	111.95	105.116	119.773	130.474	146.39	138.027	134.88	161.137	139.466	151.335	110.512	60.6061
Sec13p	YLR208W	Trafficking between ER and Golgi	1.07995	1.00978	1.1503	1.1067	1.10784	1.08979	1.22923	1.27396	1.28856	1.26105	1.23999	1.25324	379.372	530.228	390.084	461.495	437.394	487.381	421.772	434.716	745.354	628.419	424.45	382.496
Sec22p	YLR268W	Trafficking between ER and Golgi	0.909003	0.846178	0.905484	0.947742	1.00344	1.00457	0.883656	0.8523	0.923066	0.949943	0.914265	0.92333	71.3496	73.5072	70.9776	54.2376	50.3688	56.6928	109.442	105.202	95.8272	89.3544	188.381	224.39
Bet5p	YML077W	Trafficking between ER and Golgi	0.611633	0.550029	0.705008	0.667674	0.526472	0.542574	0.736297	0.653671	0.685387	0.705119	0.643613	0.678357	NA	NA	NA	NA	NA	NA	NA	NA	NA	NA	NA	NA
Sec21p	YNL287W	Trafficking between ER and Golgi	0.550892	0.543913	0.564633	0.55295	0.526551	0.540998	0.599744	0.620141	0.564463	0.598592	0.581614	0.574148	1218.69	1068	882.917	636.145	1228.8	1180.26	829.315	937.531	700.872	790.884	889.997	734.247
Trs33p	YOR115C	Trafficking between ER and Golgi	0.77413	0.712695	0.610528	0.609883	0.745083	0.685343	0.605192	0.636444	0.615583	0.681563	0.629394	0.651254	NA	NA	NA	NA	NA	NA	NA	NA	NA	NA	NA	NA
Ret3p	YPL010W	Trafficking between ER and Golgi	0.940299	0.868119	1.38473	1.44003	1.00486	1.01878	1.43559	1.55242	1.6102	1.77673	1.70287	1.72059	149.901	149.103	113.51	151.27	168.154	171.576	NA	NA	NA	NA	NA	NA
Sec16p	YPL085W	Trafficking between ER and Golgi	0.424422	0.407529	0.339213	0.341287	0.4174	0.421582	0.352893	0.359066	0.353374	0.357137	0.350811	0.346657	32.7398	32.3165	28.4592	24.8136	34.8331	36.0326	40.9954	39.1608	32.975	33.7512	16.7698	16.0406
Sar1p	YPL218W	Trafficking between ER and Golgi	0.93975	0.864729	1.95801	1.96199	1.0294	1.00969	2.04483	2.10121	2.33686	2.35955	2.50429	2.4182	653.844	999.567	1174	1923.93	443.904	528.507	1951.09	2391.86	4494.4	4288.63	4113.16	2252.94
Sec23p	YPR181C	Trafficking between ER and Golgi	0.952493	0.846575	0.69188	0.685122	0.767827	0.805853	0.859949	0.914413	0.804112	0.809388	0.767926	0.780468	751.05	809.52	645.64	623.405	817.755	804.579	731.286	873.755	932.225	975.871	845.755	503.994
Ssh1p	YBR283C	Translocation	0.904347	0.820036	0.826361	0.824226	0.767072	0.839582	1.02625	1.05196	0.986133	1.07848	0.986336	0.979803	1497.12	1332.13	1144.55	840.611	1431.12	1359.91	1043.82	1116.76	857.979	939.609	814.559	771.139
Srp14p	YDL092W	Translocation	1.53975	1.38848	1.05488	0.995102	2.00048	1.6865	0.996596	0.965327	1.09511	1.1381	1.04205	1.0267	527.078	528.577	687.949	777.877	523.081	512.09	683.952	566.047	315.248	396.183	699.44	484.112
Sss1p	YDR086C	Translocation	2.02151	1.81855	2.21061	2.29779	2.26036	2.32254	2.55891	2.79181	2.62669	2.8603	2.76569	2.63379	11483.2	10897.1	8830.18	6383.07	9653.8	10350.7	9115.28	10342.8	7254.21	7871.92	12932.4	11752.4
Srp101p	YDR292C	Translocation	0.726474	0.678463	0.588342	0.587709	0.721053	0.722783	0.618843	0.650291	0.62486	0.651077	0.611342	0.62105	291.368	281.603	370.016	362.362	313.009	305.883	415.41	403.27	427.286	451.303	343.888	409.076
Sbh1p	YER087C-B	Translocation	2.02466	1.78199	1.70183	1.78214	1.88266	1.8825	2.0561	2.4813	2.12032	2.27931	1.9931	2.08199	172.439	194.828	211.405	263.933	197.412	238.53	347.031	420.442	523.992	414.199	434.004	374.802
Sec11p	YIR022W	Translocation	1.20872	1.17273	1.15991	1.11756	1.0342	1.0199	1.25039	1.25847	1.18512	1.22019	1.20436	1.23498	188.124	157.526	149.215	123.528	180.569	170.496	138.764	128.312	115.217	107.032	98.5954	68.2486
Spc1p	YJR010C-A	Translocation	0.417658	0.390057	0.456541	0.446968	0.405302	0.401496	0.488868	0.532374	0.476575	0.472626	0.477242	0.474465	NA	NA	NA	NA	NA	NA	NA	NA	NA	NA	NA	NA
Srp21p	YKL122C	Translocation	3.2293	2.98541	1.88219	1.93441	3.34917	2.95802	2.21854	2.3028	2.39632	2.68189	2.29075	2.23254	138.675	124.343	190.065	214.339	124.472	121.115	237.064	191.485	132.219	136.867	291.424	435.134
Srp102p	YKL154W	Translocation	0.499043	0.418387	0.537516	0.526783	0.45364	0.417013	0.604414	0.601305	0.611305	0.703616	0.647353	0.636701	NA	NA	NA	NA	NA	NA	186.221	172.116	236.802	240.649	201.609	81.4986
Spc3p	YLR066W	Translocation	0.489364	0.504079	0.707727	0.690105	0.478651	0.484026	0.870575	0.878454	0.761893	0.851114	0.841339	0.816074	254.866	331.486	104.465	147.031	308.074	301.512	203.609	162.994	264.621	261.961	176.828	133.375
Sec61p	YLR378C	Translocation	1.93204	1.74005	0.920036	0.96227	1.47452	1.48913	1.53184	1.66938	1.25254	1.42478	1.32646	1.22772	1735.43	1666.25	1524.89	1213.6	1976.05	1933.94	1780.55	2409.15	1906.87	1945.97	1721.9	1323.38
Spc2p	YML055W	Translocation	0.777757	0.741033	0.650264	0.659307	0.668817	0.635761	0.83355	0.840201	0.747727	0.773958	0.790695	0.779426	373.57	321.973	412.769	296.845	381.276	334.035	216.771	267.362	278.083	256.976	243.574	185.277
Sec65p	YML105C	Translocation	0.697506	0.646736	0.691235	0.69652	0.676395	0.691563	0.77266	0.728957	0.798941	0.758614	0.74667	0.728754	204.896	193.034	145.8	189.367	225.386	212.229	244.581	249.11	251.483	259.032	264.208	325.892
Sec63p	YOR254C	Translocation	0.829983	0.707272	0.592667	0.593027	0.679543	0.678169	0.925285	1.04055	0.784363	0.919354	0.828213	0.784417	196.4	239.151	123.915	125.844	181.935	203.793	301.671	354.066	270.492	300.064	245.902	193.989
Srp72p	YPL210C	Translocation	0.689339	0.634429	0.550468	0.554863	0.599521	0.632456	0.653606	0.678791	0.600214	0.626032	0.607892	0.606273	398.483	425.582	511.32	437.132	422.916	406.48	540.196	626.378	490.885	545.527	550.413	962.668
Srp68p	YPL243W	Translocation	0.538325	0.519991	0.59374	0.598368	0.50819	0.505116	0.658506	0.669773	0.676335	0.710892	0.675825	0.683234	275.26	266.666	206.791	154.955	240.61	233.402	130.561	164.102	176.022	187.387	171.31	108.385
Srp54p	YPR088C	Translocation	0.565731	0.536689	0.644985	0.637123	0.621726	0.62349	0.589471	0.594203	0.658576	0.692579	0.666848	0.678325	588.212	541.948	376.72	360.197	478.689	497.572	539.115	555.166	444.227	464.055	1090.98	1245.82
