# Supplementary material for: Different Routes of Protein Folding Contribute to Improved Protein Production in Saccharomyces cerevisiae
Source: mBio. 2020 Nov 10;11(6):e02743-20. doi: 10.1128/mBio.02743-20 (PMC7667031; doi:10.1128/mBio.02743-20)
Supplement: DATA SET S2 [file mBio.02743-20-sd002.xlsx]

## Sheet: Data set S2
Dataset S2. Absolute mRNA abundances in chemostat cultures
Gene	AAC-0.1/h rep1 (fmol/mg DCW)	AAC-0.1/h rep2 (fmol/mg DCW)	MH34-0.1/h rep1 (fmol/mg DCW)	MH34-0.1/h rep2 (fmol/mg DCW)	B184-0.1/h rep1 (fmol/mg DCW)	B184-0.1/h rep2 (fmol/mg DCW)	AAC-0.2/h rep1 (fmol/mg DCW)	AAC-0.2/h rep2 (fmol/mg DCW)	MH34-0.2/h rep1 (fmol/mg DCW)	MH34-0.2/h rep2 (fmol/mg DCW)	B184-0.2/h rep1 (fmol/mg DCW)	B184-0.2/h rep2 (fmol/mg DCW)
15S_rRNA	0.333385	0.294971	0.295016	0.292605	0.291951	0.293983	0.293546	0.292688	0.292184	0.297303	0.293152	0.317823
21S_rRNA	0.341075	0.30096	0.294608	0.294449	0.29691	0.295268	0.294526	0.293774	0.293544	0.295796	0.29493	0.32375
AAC1	0.697664	0.819219	1.43735	1.43015	1.35956	1.17525	0.61537	0.497006	0.956927	0.793032	0.91734	0.958911
AAC3	0.292566	0.293325	0.307766	0.30454	0.298803	0.296082	0.295955	0.297959	0.303521	0.304245	0.302745	0.302565
AAD10	1.16251	1.06363	1.42393	1.42486	1.11605	1.06829	1.12372	1.2094	1.29431	1.22567	1.27151	1.27389
AAD14	0.380393	0.375597	0.423568	0.413008	0.420605	0.422936	0.344946	0.344569	0.391392	0.395636	0.392986	0.385194
AAD15	0.303355	0.302696	0.29823	0.296397	0.311942	0.306139	0.295365	0.293948	0.294259	0.296375	0.304561	0.305612
AAD16	0.454214	0.421023	0.44875	0.459999	0.396248	0.446003	0.40367	0.435795	0.438346	0.433196	0.40456	0.403487
AAD3	0.29161	0.292488	0.291879	0.2916	0.292324	0.292041	0.291238	0.291705	0.291439	0.291611	0.291886	0.291643
AAD4	0.459822	0.462053	0.42113	0.40712	0.424246	0.434335	0.40596	0.410891	0.402852	0.392139	0.396826	0.40904
AAD6	0.378657	0.361768	0.418262	0.408646	0.363981	0.389513	0.382567	0.397908	0.391813	0.401625	0.394139	0.375923
AAH1	0.691647	0.588945	0.856181	0.84372	0.992744	0.934787	0.591741	0.62899	0.841467	0.810545	0.779149	0.765446
AAP1	0.411392	0.422008	0.451881	0.43836	0.521564	0.470379	0.383871	0.385655	0.43858	0.430218	0.437304	0.446393
AAR2	0.362783	0.360731	0.356356	0.362576	0.355475	0.348653	0.370279	0.38047	0.351089	0.351555	0.359139	0.358005
AAT1	0.746139	0.702224	0.700732	0.725832	0.579181	0.588478	0.81907	0.79802	0.739414	0.818148	0.784526	0.754783
AAT2	1.82138	1.54028	1.86803	1.89619	1.78601	1.86965	1.87848	2.19511	1.62386	1.80145	1.6726	1.62143
ABD1	0.433419	0.411798	0.508375	0.508223	0.426653	0.426111	0.479764	0.509344	0.522697	0.526614	0.518589	0.501654
ABF1	1.20498	1.17568	0.945048	0.924123	0.985446	1.0006	1.00358	0.985302	0.825076	0.73375	0.709457	0.72332
ABF2	1.25988	1.23494	1.68633	1.71917	1.32777	1.4024	1.80509	1.80517	1.78741	1.78031	1.72595	1.75906
ABM1	0.308749	0.313599	0.319376	0.325931	0.311322	0.313044	0.323316	0.317556	0.314519	0.323369	0.31704	0.316679
ABP1	0.805584	0.761601	1.08829	1.11111	1.31105	1.37887	0.709634	0.697494	1.10294	1.0853	1.09288	1.0425
ABP140	0.861011	0.807669	0.672129	0.675792	0.9392	0.888062	0.847823	0.896133	0.907544	0.917558	0.94758	0.885067
ABZ1	0.590824	0.602469	0.4406	0.438426	0.563238	0.543203	0.46918	0.484869	0.475681	0.485364	0.467181	0.482422
ABZ2	0.538487	0.580644	0.576021	0.569124	0.576189	0.555521	0.540366	0.539297	0.583858	0.613226	0.606772	0.617969
ACA1	0.433811	0.462662	0.486526	0.494387	0.559646	0.603387	0.385696	0.387053	0.434795	0.411651	0.409086	0.397963
ACB1	3.34276	3.31899	5.36645	5.245	3.32948	3.09797	5.22905	5.68289	5.5104	5.49184	5.4546	5.54542
ACC1	0.82873	0.831239	1.04515	1.00998	0.776929	0.781496	0.787063	0.773717	0.749312	0.773734	0.798124	0.782193
ACE2	0.455883	0.436084	0.383648	0.38063	0.414405	0.437354	0.420844	0.437713	0.415415	0.416867	0.408652	0.410361
ACF2	0.361953	0.360467	0.361703	0.361169	0.369167	0.369471	0.360027	0.359094	0.367288	0.369012	0.355193	0.363622
ACF4	0.507225	0.521414	0.479541	0.486041	0.498972	0.485918	0.479051	0.464099	0.472583	0.473731	0.479797	0.476757
ACH1	1.61307	2.28266	2.69303	2.68507	1.89056	1.91873	2.2526	1.67898	2.07755	1.41972	2.02494	2.09271
ACK1	0.514956	0.525914	0.412287	0.397647	0.479185	0.490153	0.406258	0.422715	0.408643	0.399799	0.412432	0.394135
ACM1	0.470743	0.465584	0.611957	0.604089	0.664726	0.607606	0.454235	0.462031	0.6228	0.673999	0.62077	0.626371
ACO1	2.52223	2.75968	4.84557	5.03738	3.65158	3.11365	4.32084	3.41616	3.6498	2.89052	3.20966	3.24229
ACO2	0.726017	0.632848	0.604797	0.638978	0.668232	0.63741	0.517856	0.462006	0.60306	0.559686	0.566437	0.583526
ACP1	2.56011	2.60677	2.2234	2.11738	2.2719	2.14379	2.76026	2.61967	2.47077	2.44003	2.33307	2.52053
ACS1	0.699476	1.49313	1.08396	0.932655	0.848878	0.850612	0.37658	0.338669	0.61562	0.692228	0.75748	0.789202
ACS2	1.24425	1.06888	2.13979	2.12631	1.33988	1.4414	1.87086	1.74455	1.56838	1.513	1.55277	1.5821
ACT1	2.55042	2.3837	3.87761	3.97868	1.94857	2.08234	5.06604	4.84234	4.26492	4.43187	4.4082	4.38344
ADA2	0.410556	0.404538	0.373134	0.368097	0.427104	0.417585	0.377857	0.371784	0.378811	0.393487	0.377792	0.381545
ADD37	0.842165	0.804812	0.687491	0.738435	0.749786	0.681735	1.04943	1.1723	0.782551	0.843616	0.871814	0.855777
ADD66	0.732315	0.681617	0.601601	0.592388	0.696873	0.709989	0.662353	0.715926	0.673188	0.669354	0.643215	0.666177
ADE1	1.4705	1.42595	2.0893	2.36111	1.63992	1.53861	1.60395	1.64534	2.07033	2.05572	2.03371	2.05579
ADE12	0.582945	0.592539	0.906032	0.9425	0.560097	0.572334	0.934893	0.910551	0.946447	0.948792	1.02332	1.00614
ADE13	0.942731	0.960104	1.75093	1.95534	0.917083	0.852399	1.69202	1.67275	1.88365	1.85669	1.83324	1.86757
ADE16	1.55104	1.47773	1.05011	1.04047	1.63405	1.6748	1.05645	1.12122	1.12875	1.11185	1.09107	1.1169
ADE17	1.53663	1.50147	2.4546	2.93257	1.93175	2.07164	1.69978	1.78455	2.24077	2.27036	2.19334	2.09234
ADE2	0.766004	0.716145	1.11804	1.22598	0.795644	0.856004	0.914656	0.961817	1.04773	1.11798	1.03862	0.995705
ADE3	1.20936	1.10794	0.843958	0.880067	0.940979	0.95388	1.02164	1.10079	0.842369	0.836891	0.824514	0.801208
ADE4	0.74447	0.614583	0.928433	1.04839	0.85285	0.884475	0.897687	0.934115	1.06126	1.16125	1.06473	1.01919
ADE5,7	1.08992	1.00421	1.36138	1.58057	1.08878	1.05431	1.23901	1.27202	1.4203	1.41855	1.36474	1.36357
ADE6	0.609564	0.56563	0.564821	0.584851	0.539421	0.531476	0.579361	0.612811	0.572658	0.58382	0.56289	0.552555
ADE8	0.909786	0.926051	0.813016	0.885114	0.729942	0.789278	1.00059	0.989722	0.848518	0.861809	0.810039	0.84095
ADF1	0.461591	0.440882	0.691704	0.687917	0.548201	0.493222	0.536844	0.620031	0.762456	0.838316	0.696958	0.695
ADH1	1.64082	1.98237	3.45604	3.41367	1.23959	1.47991	2.7347	2.23364	2.02676	1.57944	1.5889	1.58246
ADH2	1.5962	3.17578	0.389203	0.383575	0.351049	0.343966	0.359761	0.323574	0.343781	0.413156	0.370147	0.394381
ADH3	1.1909	1.32468	0.833639	0.835442	1.03518	1.14215	0.802034	0.837889	0.669336	1.09652	0.93888	0.89073
ADH4	5.71195	5.22059	6.64769	6.08931	3.8972	3.76816	10.3961	6.93011	5.12307	1.43512	2.65947	2.9393
ADH5	0.415944	0.472835	0.401512	0.373836	0.371475	0.35569	0.414894	0.454613	0.41264	0.465748	0.488415	0.493431
ADH6	0.431398	0.361562	0.359167	0.354226	0.398219	0.382857	0.395029	0.516443	0.482798	0.641181	0.571263	0.564094
ADI1	0.831428	0.901958	1.47015	1.451	0.900891	0.886131	0.737479	0.722456	0.883339	0.788519	0.855145	0.791584
ADK1	2.09594	1.85919	2.92572	2.97951	1.84134	1.81922	3.78677	3.76228	3.41564	3.42672	3.65095	3.57644
ADK2	0.625847	0.679374	0.567507	0.574768	0.70773	0.637226	0.554436	0.533382	0.57624	0.549834	0.533751	0.576311
ADO1	1.40455	1.06205	1.60583	1.5551	1.06659	1.04385	2.30562	2.38204	1.79079	1.94763	1.91333	1.9353
ADP1	0.574635	0.573114	0.651389	0.621431	0.730875	0.721251	0.461623	0.453839	0.630649	0.652841	0.654984	0.657758
ADR1	0.465854	0.515971	0.445019	0.44423	0.513106	0.501897	0.446136	0.456238	0.469913	0.48703	0.486646	0.491319
ADY2	0.446911	0.980925	0.822592	0.686594	0.466188	0.426316	0.317482	0.300726	0.372209	0.38888	0.380338	0.418503
ADY3	0.324151	0.338309	0.344825	0.338794	0.344911	0.344553	0.31662	0.317255	0.331221	0.331032	0.333374	0.328529
ADY4	0.343528	0.346417	0.350034	0.341858	0.330113	0.337927	0.344316	0.340702	0.345001	0.335906	0.343387	0.345896
AEP1	0.56496	0.549552	0.483268	0.480769	0.501771	0.532619	0.547944	0.541047	0.517904	0.519451	0.50652	0.496593
AEP2	0.511502	0.525057	0.44597	0.458997	0.508151	0.479001	0.493269	0.486688	0.479541	0.490094	0.479355	0.489526
AEP3	0.38284	0.396339	0.388609	0.38013	0.420369	0.399716	0.369726	0.37581	0.382523	0.383796	0.372835	0.375014
AFB1	0.867481	0.87179	0.724971	0.712408	1.29387	1.16054	0.469445	0.440998	0.622597	0.617508	0.558308	0.560606
AFG1	0.509096	0.558607	0.599978	0.577967	0.529688	0.538657	0.569802	0.564412	0.579353	0.579385	0.607062	0.592974
AFG2	0.423756	0.3984	0.367005	0.369752	0.413433	0.3962	0.372003	0.376835	0.364136	0.375663	0.36596	0.36516
AFG3	0.718551	0.753321	0.739043	0.737795	0.802327	0.830921	0.708745	0.740932	0.723027	0.714411	0.72854	0.731477
AFI1	0.340629	0.340664	0.349001	0.345841	0.35485	0.349513	0.338988	0.346178	0.346308	0.348346	0.346803	0.342467
AFR1	0.411262	0.476214	0.474481	0.485016	0.51853	0.534243	0.381124	0.384482	0.474349	0.477655	0.461945	0.461519
AFT1	0.5174	0.476555	0.417872	0.417535	0.461271	0.540282	0.481075	0.528324	0.40655	0.431421	0.413432	0.402066
AFT2	0.492735	0.481022	0.466324	0.473769	0.529676	0.502516	0.44852	0.443531	0.42924	0.440009	0.424441	0.423221
AGA1	1.00761	0.835118	1.05557	1.09535	1.381	1.74309	1.39899	0.72864	1.91277	1.12612	1.317	1.30643
AGA2	4.60956	3.79135	2.43131	2.50435	6.58144	7.22048	3.39165	1.55554	4.0103	2.60812	3.09678	3.10543
AGC1	0.431687	0.435049	0.387408	0.391153	0.440333	0.429302	0.39609	0.382297	0.408063	0.394392	0.406715	0.404488
AGE1	0.435698	0.451845	0.417713	0.435857	0.404386	0.42081	0.43953	0.451253	0.421228	0.428412	0.429355	0.421648
AGE2	0.572633	0.564838	0.625054	0.666943	0.564289	0.545796	0.66768	0.674418	0.654502	0.659391	0.634306	0.63956
AGP1	0.520782	0.479743	1.17736	1.20917	0.925311	0.859913	0.483672	0.474905	0.96926	1.25761	1.21311	1.21282
AGP2	0.620934	0.662265	0.660134	0.644574	0.727795	0.700483	0.554713	0.493511	0.639611	0.617382	0.654964	0.67318
AGP3	0.323647	0.331151	0.414466	0.406963	0.355307	0.355281	0.308289	0.312516	0.303669	0.309798	0.307287	0.304116
AGX1	2.00149	2.72341	1.54277	1.42563	2.09145	1.86678	1.03038	0.816656	1.31765	0.966306	1.3966	1.46532
AHA1	2.26931	2.30389	1.9799	1.95788	2.59004	2.55296	1.58071	1.43937	1.80585	1.9013	1.95154	1.98408
AHC1	0.895657	0.959499	0.589975	0.601076	0.873148	0.911817	0.570089	0.625669	0.566418	0.628161	0.588165	0.58942
AHC2	1.75685	1.78297	4.29351	4.16027	3.26718	3.12732	1.59201	1.71715	3.6688	3.85225	3.6707	3.80983
AHP1	4.82307	4.43106	8.20864	7.92425	6.71082	7.73518	11.656	12.6877	5.5437	5.88186	5.88425	5.48166
AHT1	0.295641	0.294684	0.291862	0.291741	0.292946	0.294703	0.291705	0.291567	0.291796	0.29155	0.291804	0.291586
AI1	0.295397	0.291665	0.29196	0.29237	0.291606	0.291731	0.291451	0.291455	0.291218	0.292796	0.291678	0.294615
AI2	NA	NA	NA	NA	NA	NA	0.291555	0.291611	0.291366	0.292433	0.291817	0.294176
AIM1	0.689552	0.777805	0.751413	0.748206	0.645305	0.586686	0.924142	0.86906	0.848834	0.821759	0.860536	0.843206
AIM10	0.474517	0.493829	0.421346	0.415073	0.459407	0.446287	0.481389	0.444833	0.4422	0.45515	0.452124	0.451102
AIM11	0.673503	0.756566	0.582087	0.583652	0.579553	0.568065	0.654921	0.626335	0.637425	0.671664	0.622367	0.657103
AIM14	0.952554	1.02805	0.757105	0.754786	1.13608	1.10388	0.672751	0.622266	0.745003	0.735618	0.741189	0.745442
AIM17	0.680136	1.09428	0.641032	0.628059	0.965871	0.9836	0.469299	0.538641	0.68213	0.722969	0.823163	0.7884
AIM18	0.561294	0.681437	0.735506	0.749823	0.679248	0.653833	0.635895	0.583199	0.765599	0.694788	0.731258	0.761586
AIM19	0.87271	1.07242	0.991361	0.976053	1.0241	1.08862	0.679496	0.645347	0.861536	0.808634	0.878447	0.884216
AIM2	1.0304	1.15618	1.0506	1.01023	1.25162	1.14689	0.806596	0.785022	0.920094	0.891408	0.939273	0.944566
AIM20	0.475465	0.458611	0.429736	0.449289	0.418296	0.394358	0.503302	0.555687	0.530997	0.580875	0.561039	0.562851
AIM21	0.65693	0.684037	0.522605	0.545489	0.585322	0.615087	0.577272	0.591815	0.513111	0.530806	0.515739	0.529427
AIM22	0.486572	0.532536	0.479863	0.476021	0.531449	0.493773	0.518949	0.507622	0.498065	0.519923	0.514613	0.515855
AIM23	0.469798	0.493672	0.504654	0.508945	0.560609	0.544565	0.477349	0.477994	0.513115	0.500851	0.501159	0.502694
AIM24	0.788673	0.854631	0.790078	0.764466	0.764185	0.792944	0.890843	0.825453	0.844319	0.763874	0.813807	0.856791
AIM25	0.577865	0.605027	0.553222	0.572117	0.607522	0.580405	0.529801	0.514257	0.576087	0.543424	0.558158	0.580887
AIM26	0.299219	0.3232	0.321043	0.316269	0.303084	0.361104	NA	NA	NA	NA	NA	NA
AIM29	0.975507	0.975176	1.02176	0.974295	0.979175	0.913883	0.877931	0.846356	0.959605	0.926755	1.01626	0.919969
AIM3	0.520948	0.546893	0.390029	0.396549	0.573674	0.590885	0.368553	0.370857	0.385008	0.379289	0.374978	0.374015
AIM32	0.431764	0.437725	0.44593	0.446332	0.418084	0.400913	0.444401	0.438669	0.47865	0.466913	0.467337	0.474087
AIM33	0.90357	1.11445	0.707821	0.685547	0.762164	0.699312	0.932365	0.76931	0.845173	0.752327	0.893719	0.881804
AIM34	0.58637	0.566055	0.546076	0.587643	0.577629	0.546367	0.604727	0.541375	0.567863	0.547443	0.545524	0.555485
AIM36	0.472895	0.499116	0.540452	0.56608	0.424459	0.435764	0.654816	0.624135	0.594609	0.565744	0.618408	0.632743
AIM39	0.771239	0.916524	0.653201	0.646652	1.05904	0.94224	0.517939	0.503946	0.630952	0.610985	0.624206	0.654195
AIM4	0.510363	0.533927	0.546377	0.554332	0.619349	0.602085	0.492004	0.487621	0.513928	0.542378	0.530882	0.541234
AIM41	3.29666	4.31502	2.37523	2.33304	5.31165	5.11919	1.36937	1.13684	1.91675	1.79594	1.89518	1.91253
AIM44	0.426117	0.400515	0.406206	0.402485	0.390738	0.394561	0.40985	0.413239	0.423213	0.436077	0.420875	0.410883
AIM45	0.910568	0.973473	1.0784	1.11675	0.990713	0.914329	1.08821	1.10921	1.13713	1.05827	1.12421	1.12647
AIM46	0.547762	0.576388	0.645678	0.678357	0.581097	0.605282	0.549765	0.619027	0.583313	0.612129	0.589599	0.597209
AIM6	0.6298	0.612948	0.593849	0.556299	0.621957	0.629059	0.594398	0.582362	0.580378	0.608519	0.620681	0.612979
AIM7	0.897368	0.917998	0.903685	0.923433	0.799594	0.821712	0.97095	0.9707	0.91758	0.811468	0.867576	0.897028
AIM9	0.704241	0.768404	0.673061	0.663882	0.734911	0.757029	0.645354	0.641617	0.630629	0.622662	0.617913	0.643004
AIP1	0.738574	0.698039	0.761474	0.765235	0.785262	0.78893	0.704615	0.677483	0.721716	0.705032	0.715779	0.724289
AIR1	0.412997	0.387603	0.380432	0.376144	0.367258	0.355132	0.409243	0.437184	0.396195	0.432202	0.400749	0.396783
AIR2	0.36281	0.370308	0.495767	0.478236	0.376315	0.36122	0.447678	0.463657	0.479705	0.502664	0.51213	0.494521
AKL1	0.536724	0.565615	0.445563	0.438699	0.559866	0.578888	0.412407	0.420564	0.428045	0.438511	0.424194	0.428876
AKR1	0.673466	0.603246	0.698252	0.696266	0.663408	0.748825	0.773488	0.91448	0.666149	0.732617	0.66711	0.652457
AKR2	0.35913	0.364783	0.389702	0.377606	0.402015	0.394858	0.332792	0.342499	0.371504	0.363876	0.37018	0.362739
ALA1	0.668394	0.624769	0.750808	0.767336	0.679237	0.653284	0.724935	0.703891	0.741376	0.721186	0.748936	0.741452
ALB1	0.915025	0.714128	0.672043	0.705245	0.719644	0.630317	0.871441	0.876494	0.754608	0.754871	0.684098	0.745415
ALD2	0.515516	0.552262	0.507129	0.517707	0.534405	0.510901	0.476396	0.432761	0.418765	0.406949	0.398147	0.40771
ALD3	0.406083	0.483933	0.476487	0.466849	0.453262	0.442145	0.388235	0.369504	0.383744	0.406202	0.383081	0.393948
ALD4	11.1527	17.3832	3.14763	2.86703	2.49909	2.70077	2.3694	1.36653	3.61973	3.17311	3.6458	3.7687
ALD5	0.539764	0.514056	0.53886	0.522162	0.4782	0.484563	0.509336	0.57243	0.541613	0.600064	0.587977	0.576794
ALD6	5.18753	3.86802	3.08117	2.70663	2.11372	2.32247	4.83303	3.13056	3.49601	3.51561	3.11568	3.26288
ALE1	0.660591	0.632812	0.645345	0.636667	0.619719	0.630602	0.637725	0.6408	0.647153	0.661709	0.642678	0.653021
ALF1	0.708372	0.709307	0.429256	0.420918	0.5913	0.571782	0.457545	0.424681	0.428314	0.402752	0.43203	0.425496
ALG1	0.69124	0.676451	0.580465	0.588263	0.652789	0.62609	0.645274	0.6743	0.55727	0.614711	0.597962	0.575224
ALG11	0.455043	0.458632	0.499369	0.507578	0.460896	0.44712	0.528522	0.53406	0.550031	0.57443	0.550112	0.561534
ALG12	0.712864	0.710576	0.536309	0.545735	0.550961	0.562412	0.756727	0.72312	0.650906	0.683974	0.672853	0.666022
ALG13	0.50729	0.542005	0.415955	0.417752	0.493631	0.436351	0.427213	0.441545	0.413881	0.444167	0.415538	0.430439
ALG14	0.440675	0.435936	0.5598	0.582672	0.469183	0.418044	0.566283	0.600654	0.586833	0.598883	0.572954	0.591209
ALG2	0.460271	0.425556	0.441171	0.44154	0.443541	0.428443	0.497421	0.486155	0.470099	0.48536	0.475812	0.479376
ALG3	0.484143	0.458468	0.381641	0.392883	0.400998	0.402566	0.445535	0.466555	0.439866	0.446593	0.43626	0.44262
ALG5	0.468764	0.43861	0.504879	0.508961	0.464538	0.448594	0.571032	0.60833	0.560918	0.620439	0.572774	0.578148
ALG6	0.598796	0.555114	0.572888	0.564099	0.538346	0.556279	0.657025	0.682123	0.647558	0.692092	0.674879	0.659485
ALG7	0.516127	0.501082	0.516335	0.52844	0.531062	0.517832	0.617513	0.648795	0.602579	0.634373	0.623518	0.609297
ALG8	0.388618	0.385095	0.438479	0.436898	0.383577	0.378727	0.481207	0.486326	0.480906	0.496442	0.484879	0.482104
ALG9	0.628152	0.629687	0.572352	0.575683	0.6039	0.589579	0.621558	0.655522	0.603954	0.661225	0.630506	0.621929
ALK1	0.691576	0.599558	0.485078	0.482798	0.746857	0.681459	0.488759	0.523841	0.574007	0.614074	0.580209	0.580034
ALK2	0.466535	0.440673	0.41133	0.411039	0.48497	0.467779	0.423795	0.424738	0.442789	0.446375	0.425042	0.418971
ALO1	0.587234	0.586835	0.615513	0.610521	0.73779	0.680108	0.512201	0.51341	0.588279	0.564275	0.580673	0.59088
ALP1	0.344343	0.38642	0.36157	0.350795	0.365764	0.36947	0.316832	0.306958	0.343888	0.353054	0.346114	0.350193
ALR1	0.510013	0.494867	0.431735	0.435518	0.443042	0.444816	0.443445	0.452536	0.427843	0.426169	0.425996	0.422236
ALR2	0.353729	0.355086	0.356007	0.348326	0.366636	0.358711	0.335539	0.342403	0.349162	0.342846	0.34057	0.342829
ALT1	1.0663	1.12962	0.81595	0.799283	1.31915	1.2557	0.625882	0.659395	0.845309	0.828127	0.961518	0.921166
ALT2	0.466664	0.540519	0.361425	0.360437	0.359707	0.36826	0.373813	0.349551	0.344221	0.350627	0.340583	0.348567
ALY1	0.42571	0.42203	0.416114	0.424375	0.424879	0.431922	0.396105	0.40323	0.409752	0.41724	0.418184	0.41192
ALY2	0.432981	0.431844	0.369793	0.371883	0.438377	0.432897	0.347673	0.352497	0.353933	0.356894	0.356858	0.360566
AMA1	0.300385	0.306908	0.323391	0.322954	0.335963	0.331964	0.295737	0.296438	0.314586	0.324151	0.319309	0.313602
AMD1	0.543251	0.551167	0.464795	0.464077	0.487337	0.489718	0.479129	0.493559	0.441994	0.445579	0.431846	0.436377
AMD2	0.329328	0.335558	0.370756	0.364558	0.3434	0.341602	0.344631	0.349447	0.35678	0.363277	0.356727	0.351943
AME1	0.461395	0.445789	0.424349	0.41443	0.44223	0.43933	0.419187	0.420872	0.423879	0.435179	0.423068	0.420397
AMF1	0.300519	0.298263	0.322575	0.32011	0.306944	0.311083	0.294549	0.292662	0.309605	0.305882	0.304478	0.306703
AML1	0.53642	0.511531	0.644502	0.66002	0.504339	0.522957	0.691434	0.674893	0.666706	0.631626	0.685971	0.667837
AMN1	1.08268	1.02418	0.983436	0.978271	0.951128	1.04532	0.89227	0.908166	1.32133	1.17127	1.23905	1.23348
AMS1	0.601104	0.722736	0.679238	0.685554	0.786679	0.78896	0.494373	0.483657	0.560386	0.536199	0.557034	0.549127
ANB1	0.29726	0.298964	0.371425	0.391548	0.325412	0.32402	0.294416	0.298263	0.389266	0.345945	0.360019	0.360708
ANP1	0.838659	0.783639	0.672848	0.6587	0.701599	0.674514	0.824377	0.821676	0.785446	0.865593	0.807477	0.792456
ANR2	0.404003	0.413573	0.521738	0.527062	0.460099	0.432011	0.473809	0.480087	0.502072	0.477039	0.468667	0.477656
ANS1	0.295404	0.299334	0.298436	0.301615	0.295847	0.294302	0.291336	0.293084	0.295576	0.300746	0.298111	0.300234
ANT1	0.575729	0.536954	0.566348	0.586387	0.509469	0.48446	0.617862	0.627005	0.54661	0.525651	0.543398	0.549391
AOS1	0.435066	0.417305	0.509145	0.536659	0.459826	0.439165	0.496378	0.487198	0.497079	0.527746	0.521213	0.516958
APA1	1.29353	1.16325	1.53031	1.51013	2.10264	2.15911	0.970123	0.996687	1.73355	1.81934	1.72314	1.68088
APA2	0.48983	0.489474	0.454077	0.477093	0.464643	0.479681	0.461525	0.449632	0.419894	0.421257	0.421989	0.424543
APC1	0.32625	0.339364	0.322854	0.33503	0.354599	0.304329	0.325181	0.326366	0.333496	0.338266	0.333726	0.333251
APC11	0.569147	0.543268	0.759858	0.732274	0.652655	0.591583	0.67807	0.604086	0.695701	0.69181	0.734841	0.746432
APC2	0.361684	0.356907	0.363421	0.359029	0.368388	0.366869	0.35368	0.353902	0.36421	0.355528	0.360068	0.355887
APC4	0.317895	0.353695	0.356807	0.358813	0.345566	0.36207	0.344178	0.339705	0.351091	0.357555	0.357518	0.350252
APC5	0.373245	0.37236	0.382265	0.381192	0.381436	0.384684	0.371383	0.367617	0.381662	0.395431	0.38747	0.384037
APC9	0.490513	0.515442	0.47943	0.494578	0.511782	0.460262	0.427284	0.426778	0.456729	0.472724	0.472655	0.472724
APD1	1.60447	1.78918	0.899773	0.89409	1.87855	1.58094	0.780066	0.755875	0.894356	0.874144	0.886937	0.881644
APE1	0.794696	0.925429	1.28852	1.26701	1.07735	1.09275	0.909389	0.868677	1.1224	1.06496	1.1866	1.15362
APE2	0.619078	0.653803	0.598216	0.610666	0.645596	0.667421	0.561297	0.558003	0.585599	0.595666	0.605935	0.594655
APE3	3.88521	4.52398	3.80087	3.72322	6.50973	5.9334	2.43176	2.2402	3.87992	3.56921	3.71089	3.55056
APE4	0.559339	0.589159	0.614874	0.608387	0.574751	0.560053	0.549687	0.544639	0.594046	0.579393	0.599151	0.619889
APJ1	0.586166	0.601922	0.482674	0.469169	0.583229	0.575153	0.445692	0.451882	0.473603	0.475939	0.468426	0.470943
APL1	0.46003	0.444923	0.477038	0.459949	0.422313	0.433167	0.462537	0.478715	0.460077	0.472101	0.470543	0.46116
APL2	0.688019	0.678799	0.693215	0.687543	0.650812	0.683964	0.670411	0.727646	0.702052	0.697147	0.69781	0.707765
APL3	0.38219	0.373821	0.351302	0.347847	0.366091	0.370315	0.363327	0.361806	0.360336	0.360957	0.364123	0.355816
APL4	0.532915	0.555593	0.462786	0.459495	0.525775	0.519815	0.499231	0.523078	0.47418	0.482541	0.486827	0.486162
APL5	0.487921	0.48395	0.439132	0.443133	0.506954	0.492942	0.443973	0.437482	0.438139	0.457913	0.448743	0.440679
APL6	0.515105	0.483555	0.417494	0.413957	0.490452	0.507219	0.435822	0.458963	0.436022	0.456723	0.421392	0.433263
APM1	0.509333	0.493655	0.450964	0.447489	0.470467	0.444765	0.477732	0.503161	0.471857	0.494186	0.46965	0.470015
APM2	0.466641	0.465384	0.396704	0.391009	0.4682	0.451111	0.405791	0.410217	0.406853	0.405226	0.405499	0.397339
APM3	0.379327	0.373256	0.392035	0.400214	0.398818	0.380983	0.411195	0.413506	0.402595	0.416118	0.420154	0.420089
APM4	0.508246	0.506945	0.563574	0.569324	0.44522	0.448113	0.595213	0.610824	0.558213	0.613426	0.602602	0.579637
APN1	0.647329	0.611901	0.783001	0.774327	0.623077	0.589216	0.732486	0.827383	0.803319	0.947516	0.895833	0.899724
APN2	0.432696	0.447009	0.395917	0.391058	0.441659	0.42569	0.393803	0.375434	0.389403	0.385623	0.38111	0.38679
APP1	0.726798	0.679814	0.588935	0.583141	0.774877	0.767762	0.515559	0.537702	0.527832	0.557242	0.538232	0.534008
APQ12	1.21786	1.05934	0.982705	0.910579	1.38364	1.3335	0.869789	0.855681	0.970526	1.08229	0.998625	1.0041
APS1	1.0235	1.01008	0.784314	0.773685	0.97911	0.845763	0.774816	0.773707	0.740892	0.659424	0.728313	0.754071
APS2	0.898177	0.944179	0.724721	0.731434	0.895943	0.875237	0.633147	0.67967	0.673256	0.655158	0.676903	0.652932
APS3	1.48351	1.47683	0.749233	0.74706	1.57533	1.47422	0.671019	0.743214	0.739274	0.752388	0.706498	0.724973
APT1	0.794467	0.700261	0.834272	0.856581	0.612898	0.665909	0.985085	1.00161	1.01102	0.978642	0.959828	0.951108
APT2	0.600362	0.552281	0.889229	0.894087	0.745759	0.711643	0.64906	0.684101	0.786811	0.769961	0.795956	0.764016
AQR1	0.480228	0.423842	0.651236	0.638596	0.591072	0.554619	0.580937	0.492564	0.530481	0.464931	0.451272	0.445568
AQY1	0.312941	0.331936	0.323489	0.324511	0.321271	0.31315	0.31075	0.298842	0.309091	0.308892	0.310882	0.314547
AQY2	1.40115	1.45601	1.73003	1.89804	1.09145	1.19358	1.77852	1.35859	1.47378	1.05893	1.35017	1.403
ARA1	1.3827	1.69711	1.87541	1.8074	1.59109	1.72158	1.19341	1.04539	1.58966	1.50664	1.57994	1.6545
ARA2	0.56885	0.578287	0.668803	0.639563	0.753753	0.752369	0.463023	0.461098	0.596178	0.567961	0.581848	0.60367
ARB1	0.705656	0.594291	0.730367	0.743691	0.603368	0.577148	0.708762	0.70818	0.741432	0.742831	0.714538	0.730546
ARC1	1.21484	1.06	0.925546	0.906193	1.12537	1.08591	1.11976	1.11715	1.11883	1.22273	1.2014	1.11157
ARC15	1.61064	1.62632	1.33182	1.33091	1.41783	1.24032	1.34197	1.37407	1.30749	1.38258	1.25342	1.26298
ARC18	1.83933	1.83064	1.36742	1.31535	1.70437	1.64283	1.34036	1.41523	1.24565	1.41634	1.33707	1.31437
ARC19	1.17593	1.20024	1.37671	1.37328	1.17534	1.15643	1.3314	1.35938	1.38164	1.41975	1.39401	1.40038
ARC35	0.845773	0.85933	1.28934	1.26911	0.863916	0.90989	1.1763	1.1771	1.2296	1.27806	1.28686	1.30412
ARC40	0.915064	0.901823	1.02347	1.00623	0.887319	0.94046	0.974812	0.960424	1.01146	1.01177	0.987235	0.994608
ARD1	0.561247	0.50048	0.536335	0.548018	0.548483	0.543151	0.592102	0.568857	0.615981	0.611722	0.62019	0.622763
ARE1	0.419355	0.400211	0.43141	0.434808	0.449205	0.463713	0.376179	0.371496	0.44317	0.449261	0.448157	0.434878
ARE2	0.807386	0.813997	0.573325	0.565132	0.706762	0.694963	0.649388	0.676488	0.554842	0.642583	0.592612	0.571391
ARF1	1.16245	0.947306	2.86562	2.87205	1.08617	1.09306	3.27483	3.32109	3.30993	3.27047	3.42708	3.39078
ARF2	1.93685	1.99238	3.6495	3.50338	1.95237	1.95903	3.85759	3.70309	3.71188	3.57945	3.96551	3.84219
ARF3	0.396592	0.406952	0.540565	0.510039	0.43519	0.433426	0.464031	0.48353	0.555267	0.539456	0.555703	0.536714
ARG1	5.66484	6.26251	2.72752	2.83314	4.35488	4.12011	3.63375	3.54993	2.72354	1.8969	2.3366	2.40701
ARG2	0.364227	0.349938	0.371778	0.35871	0.345856	0.35333	0.376912	0.382192	0.374514	0.367963	0.374519	0.368228
ARG3	1.60285	1.53147	1.36845	1.34686	0.837404	0.890383	2.4522	1.83566	1.22103	0.722214	0.881782	0.901569
ARG4	1.57606	1.32361	1.22006	1.14779	1.16933	1.14275	2.07079	2.40972	1.43314	1.63262	1.62986	1.57364
ARG5,6	0.652659	0.635038	0.805187	0.836869	0.580169	0.586175	0.736273	0.709875	0.618599	0.537374	0.528102	0.543621
ARG7	0.504254	0.522555	0.553747	0.569029	0.497369	0.512736	0.54612	0.658361	0.562065	0.615329	0.63001	0.631591
ARG8	0.465211	0.443037	0.557696	0.562164	0.437615	0.435391	0.575717	0.552938	0.502646	0.453163	0.464212	0.467091
ARG80	1.05881	0.912748	0.454824	0.44302	0.767955	0.738094	0.517096	0.504212	0.419662	0.42481	0.423713	0.418121
ARG81	0.442102	0.459465	0.378703	0.380469	0.423672	0.420378	0.375199	0.381314	0.389493	0.393733	0.380295	0.382695
ARG82	0.378076	0.422913	0.418516	0.403216	0.402557	0.40086	0.360957	0.366156	0.399868	0.400331	0.410212	0.416352
ARH1	0.483759	0.500705	0.455876	0.458111	0.470627	0.467362	0.492741	0.521402	0.462437	0.472149	0.468399	0.476473
ARI1	0.438673	0.365565	0.536322	0.540169	0.60593	0.551353	0.600597	0.679025	0.553444	0.659155	0.572272	0.574847
ARK1	0.404773	0.413018	0.364899	0.366031	0.389393	0.407129	0.362841	0.369679	0.359741	0.364801	0.351868	0.345672
ARL1	0.737982	0.695346	0.953201	0.942657	0.789754	0.792163	0.843476	0.851237	1.0117	1.03389	0.995294	0.966357
ARL3	0.464928	0.473579	0.584001	0.569304	0.466985	0.454932	0.554177	0.561985	0.567831	0.608837	0.565337	0.552387
ARN1	0.473941	0.429877	0.650073	0.676593	0.455507	0.606298	0.79254	1.03594	0.463222	0.498783	0.42884	0.437882
ARO1	0.529742	0.530547	0.463269	0.465787	0.473118	0.479084	0.504242	0.530026	0.449634	0.443403	0.451722	0.451528
ARO10	0.596204	0.678809	0.614275	0.560869	0.649523	0.638403	0.544629	0.629271	0.511793	0.925699	0.749728	0.710129
ARO2	1.07978	0.942647	0.999515	0.99517	0.827844	0.8167	1.34024	1.54054	1.24824	1.25328	1.2631	1.28934
ARO3	0.787485	0.775662	0.782483	0.795296	0.781258	0.723478	0.715384	0.788219	0.783247	0.829076	0.855645	0.837553
ARO4	0.833944	0.811117	0.82257	0.857303	0.653741	0.679825	1.02159	1.07559	1.1053	1.12056	1.20199	1.21146
ARO7	0.552184	0.504129	0.43719	0.439458	0.604531	0.558151	0.480784	0.505786	0.480728	0.506932	0.476626	0.468623
ARO8	1.06531	1.01228	0.744279	0.784493	0.898402	0.84486	0.937551	0.970706	0.886666	0.883181	0.908776	0.902217
ARO80	0.391316	0.402341	0.396303	0.409343	0.418251	0.417507	0.366109	0.360896	0.382481	0.361872	0.367454	0.364109
ARO9	1.00575	1.13645	0.944532	0.840948	1.13631	1.11384	0.578236	0.679931	0.752823	1.00975	0.92482	0.931806
ARP1	0.348144	0.34105	0.372986	0.36545	0.338697	0.340916	0.381637	0.385044	0.374977	0.375389	0.39001	0.375379
ARP10	0.334164	0.337459	0.325317	0.322744	0.335227	0.340607	0.315442	0.313351	0.325615	0.325127	0.323389	0.329186
ARP2	0.734468	0.715996	1.04089	1.01747	0.6938	0.70777	1.10913	1.1016	1.0606	1.09564	1.09843	1.11533
ARP3	0.762496	0.773519	0.939579	0.933573	0.76524	0.751319	0.942695	0.955932	0.949032	1.02782	0.942239	0.950307
ARP4	0.638689	0.650579	0.584616	0.602049	0.603389	0.588646	0.638873	0.634015	0.620005	0.643268	0.634404	0.634332
ARP5	0.508475	0.489012	0.52229	0.506412	0.503511	0.511933	0.523607	0.536881	0.514381	0.520032	0.514827	0.529499
ARP6	0.521923	0.528399	0.435301	0.441146	0.5092	0.484423	0.449975	0.448432	0.42036	0.433147	0.436762	0.422814
ARP7	0.636138	0.587836	0.607212	0.608135	0.635878	0.607266	0.635375	0.640406	0.676391	0.676802	0.642404	0.648549
ARP8	0.52252	0.51749	0.45835	0.456418	0.478415	0.467954	0.433342	0.44932	0.465142	0.466486	0.449652	0.449554
ARP9	0.623053	0.571887	0.521981	0.512296	0.560754	0.536782	0.586425	0.622979	0.560155	0.592354	0.570437	0.572667
ARR1	0.564993	0.565898	0.57534	0.535774	0.639654	0.624003	0.443659	0.473456	0.535954	0.551726	0.538508	0.531215
ARR2	0.335887	0.335696	0.345503	0.331541	0.34262	0.34022	0.326214	0.335235	0.338424	0.341999	0.341336	0.339707
ARR3	0.30295	0.30779	0.307227	0.307298	0.311699	0.305386	0.300393	0.301601	0.303685	0.300549	0.300444	0.300478
ART10	0.459507	0.48326	0.435009	0.417223	0.442163	0.462502	0.402578	0.414642	0.41967	0.416582	0.43128	0.416812
ART5	0.37266	0.354863	0.350657	0.352874	0.369195	0.369497	0.353884	0.355966	0.347541	0.350486	0.342419	0.33883
ARV1	0.344805	0.322456	0.353984	0.359531	0.328841	0.329905	0.369486	0.372814	0.372546	0.364415	0.374652	0.368825
ARX1	0.495893	0.405857	0.466621	0.464003	0.46247	0.36443	0.516175	0.551543	0.505762	0.506644	0.490839	0.492673
ASA1	0.390834	0.390493	0.379309	0.381657	0.36876	0.36715	0.389413	0.399815	0.381179	0.395872	0.381931	0.381396
ASC1	1.97946	1.59111	3.15345	3.44887	1.65324	1.71403	3.67616	3.84631	4.20112	4.21189	4.1432	4.18441
ASE1	0.374271	0.361792	0.341175	0.341931	0.353036	0.353209	0.345599	0.360478	0.349329	0.36689	0.349794	0.353578
ASF1	1.16066	1.18391	0.742828	0.743284	1.33442	1.16207	0.688363	0.704951	0.78122	0.811552	0.74885	0.770397
ASF2	0.50308	0.539667	0.452538	0.467139	0.584524	0.592598	0.40399	0.414959	0.457327	0.455498	0.44019	0.4458
ASG1	0.471362	0.431114	0.381572	0.38369	0.417966	0.43137	0.39277	0.387899	0.400223	0.417697	0.402807	0.393884
ASG7	0.394048	0.390915	0.621804	0.667076	0.556008	0.545672	0.618639	0.418643	0.910557	0.567919	0.651035	0.657199
ASH1	0.750242	0.716096	0.737984	0.744446	0.847453	0.93185	0.52711	0.545023	0.666787	0.677043	0.640923	0.617072
ASI1	0.470402	0.482907	0.444861	0.454452	0.476281	0.49454	0.428736	0.433075	0.45146	0.478582	0.466356	0.462045
ASI2	0.554553	0.543776	0.469484	0.4632	0.527798	0.533353	0.466092	0.463368	0.441743	0.44885	0.468986	0.45437
ASI3	0.491393	0.500093	0.457488	0.459173	0.493717	0.48995	0.475177	0.479064	0.47834	0.478061	0.471133	0.470743
ASK1	0.784653	0.757038	0.461376	0.479728	0.608069	0.607668	0.549364	0.548281	0.49661	0.488932	0.487787	0.47623
ASK10	0.475778	0.465342	0.379201	0.375761	0.433156	0.436993	0.38859	0.402945	0.377819	0.398323	0.378691	0.372268
ASM4	0.649362	0.655419	0.570231	0.56563	0.690594	0.70015	0.556889	0.563779	0.561309	0.57079	0.561485	0.56371
ASN1	1.57626	1.28907	1.16274	1.21459	1.1786	1.15647	1.45488	1.74217	1.34643	1.64908	1.56392	1.51653
ASN2	1.19598	1.03712	1.21498	1.19689	1.17799	1.22777	1.30445	1.49607	1.39293	1.52192	1.41575	1.38649
ASP1	0.448981	0.412387	0.474398	0.472292	0.418691	0.422035	0.559425	0.581533	0.557939	0.569018	0.579132	0.54949
ASP3-1	0.410246	0.412986	0.483812	0.472563	0.382674	0.383991	0.516876	0.525579	0.468956	0.466599	0.46777	0.466906
ASP3-2	0.440194	0.443261	0.53229	0.518195	0.405426	0.406887	0.573635	0.584425	0.5134	0.510536	0.512115	0.510909
ASP3-3	0.440902	0.443376	0.532849	0.518759	0.405541	0.407069	0.574417	0.58505	0.513666	0.51101	0.512573	0.5114
ASP3-4	0.411666	0.41319	0.484928	0.47369	0.382883	0.384341	0.518466	0.526806	0.469549	0.467513	0.468805	0.46789
ASR1	0.591018	0.654672	0.422052	0.419625	0.587539	0.579913	0.398102	0.406376	0.418527	0.395031	0.402624	0.39981
AST1	0.410898	0.399549	0.372565	0.375678	0.408263	0.399065	0.378647	0.380934	0.401003	0.398295	0.39178	0.395226
AST2	0.535181	0.600785	0.444106	0.44269	0.525777	0.544276	0.409538	0.38175	0.405304	0.40489	0.413082	0.424818
ATC1	0.329531	0.357295	0.299472	0.328168	0.3229	0.316711	0.294316	0.295139	0.293625	0.438774	0.3966	0.395995
ATE1	0.359994	0.366757	0.360292	0.359265	0.362065	0.357768	0.366542	0.362642	0.367218	0.369333	0.360337	0.376004
ATF1	0.409393	0.42603	0.423838	0.415987	0.42566	0.431609	0.359589	0.364823	0.390047	0.402729	0.385435	0.395291
ATF2	0.331196	0.321558	0.320478	0.319055	0.312419	0.31289	0.35918	0.373354	0.330129	0.334993	0.329412	0.330487
ATG1	0.40159	0.427332	0.389818	0.393237	0.443502	0.457702	0.341407	0.359788	0.36586	0.376188	0.372498	0.368639
ATG10	0.35093	0.367122	0.478287	0.458949	0.420495	0.387774	0.38939	0.384	0.483754	0.480234	0.452531	0.471212
ATG11	0.359995	0.366175	0.37812	0.371557	0.3747	0.37504	0.344916	0.354329	0.364247	0.365732	0.36134	0.361986
ATG12	0.429622	0.445761	0.431457	0.441105	0.425691	0.438103	0.43873	0.453865	0.418297	0.446651	0.442187	0.424377
ATG13	0.549076	0.576294	0.451719	0.446598	0.632656	0.641243	0.411552	0.417972	0.436654	0.465761	0.45847	0.459141
ATG14	0.358622	0.363457	0.370439	0.380998	0.375383	0.394042	0.336455	0.339168	0.366063	0.376988	0.354446	0.362949
ATG15	0.615134	0.691148	0.86228	0.850556	1.08459	1.12332	0.473192	0.471467	0.748603	0.801806	0.775865	0.771344
ATG16	0.386258	0.401401	0.370325	0.3667	0.385483	0.396496	0.355291	0.374948	0.359552	0.360907	0.365798	0.366242
ATG17	0.424612	0.435907	0.40235	0.412961	0.424711	0.445168	0.440444	0.478767	0.417699	0.426772	0.449038	0.447335
ATG18	0.428834	0.423216	0.401478	0.400388	0.422196	0.414713	0.389147	0.403181	0.398065	0.428411	0.404748	0.401409
ATG19	0.860112	0.933386	1.26566	1.29702	0.887294	0.92138	1.25168	1.07769	1.04457	0.920024	0.963645	0.977536
ATG2	0.357504	0.368417	0.338237	0.338618	0.38198	0.375455	0.31802	0.322038	0.332129	0.331338	0.328307	0.332626
ATG20	0.467758	0.45909	0.437154	0.419989	0.475951	0.468689	0.398344	0.413685	0.400962	0.424506	0.414869	0.41557
ATG21	0.419037	0.445956	0.460113	0.462757	0.466189	0.463983	0.41849	0.432248	0.444057	0.457721	0.444592	0.43549
ATG22	0.356086	0.362839	0.702002	0.71669	0.464783	0.464085	0.425043	0.419036	0.626896	0.590793	0.653559	0.638149
ATG23	0.459052	0.503213	0.539355	0.532307	0.524778	0.523087	0.445566	0.430632	0.485181	0.470337	0.481165	0.477117
ATG26	0.397889	0.4065	0.422385	0.416055	0.414021	0.418031	0.381	0.380044	0.392841	0.399054	0.398283	0.397384
ATG27	1.03629	1.01292	0.894906	0.857271	1.09244	0.986148	0.844955	0.89697	0.898241	0.909374	0.89841	0.894109
ATG29	0.349143	0.363218	0.42196	0.411213	0.353699	0.357603	0.369678	0.376355	0.374168	0.384155	0.380088	0.388464
ATG3	0.841495	0.95261	0.69161	0.673321	0.940212	0.885778	0.577813	0.556496	0.603944	0.640715	0.609469	0.633397
ATG31	0.488389	0.514447	0.703108	0.664391	0.577448	0.617518	0.516608	0.50661	0.649086	0.669447	0.677203	0.640553
ATG32	0.424117	0.441916	0.450316	0.439836	0.464261	0.481987	0.385004	0.383028	0.415614	0.414109	0.412518	0.406566
ATG33	1.77137	2.22333	1.33168	1.40665	2.68946	2.74966	0.813725	0.73789	0.990134	0.864703	0.947903	0.96283
ATG34	0.617407	0.759203	0.642622	0.618554	0.611774	0.62745	0.444153	0.415211	0.511601	0.487018	0.528403	0.515106
ATG36	0.430532	0.462316	0.549886	0.57157	0.520503	0.547799	0.393436	0.388166	0.527665	0.490671	0.517396	0.500147
ATG38	0.660315	0.666324	0.608879	0.585166	0.537322	0.559244	0.62862	0.619233	0.567183	0.573965	0.573002	0.600185
ATG4	0.380558	0.39097	0.426719	0.431061	0.424597	0.42978	0.364368	0.360956	0.392821	0.393302	0.394664	0.403201
ATG5	0.513433	0.479131	0.487974	0.48275	0.434653	0.427865	0.482729	0.519043	0.455259	0.515422	0.484857	0.467202
ATG7	0.371122	0.401589	0.4471	0.449108	0.461707	0.476884	0.347805	0.354791	0.421112	0.408287	0.416883	0.417418
ATG8	1.19861	1.59147	1.34151	1.23188	1.52073	1.46393	0.831752	0.858156	0.896643	1.03076	1.01099	1.03173
ATG9	0.338966	0.345472	0.363843	0.369053	0.34889	0.357105	0.331791	0.334001	0.351416	0.356648	0.355745	0.34779
ATH1	0.436452	0.542544	0.46944	0.458916	0.496689	0.493259	0.364996	0.358895	0.458775	0.439803	0.45926	0.467107
ATM1	0.511601	0.486152	0.425789	0.426901	0.463857	0.484424	0.43801	0.443285	0.437577	0.437011	0.425057	0.428732
ATO2	5.00404	7.18464	0.802075	0.724799	1.15836	0.892928	1.00221	0.517632	0.905199	0.666413	0.825379	0.871254
ATO3	1.38101	2.04129	0.456343	0.42685	0.377003	0.386797	0.622745	0.507681	0.572126	0.492138	0.575294	0.593765
ATP1	2.38783	2.64943	4.76092	4.76262	2.45058	2.58443	4.67515	4.16932	4.40698	3.52609	4.1848	4.1428
ATP10	0.528225	0.587163	0.460697	0.469814	0.527524	0.511979	0.480834	0.471141	0.468922	0.44266	0.442062	0.459443
ATP11	0.745673	0.74825	0.70435	0.715014	0.721701	0.661989	0.887599	0.873873	0.825583	0.764064	0.839422	0.857853
ATP12	0.50199	0.552631	0.556052	0.54895	0.500674	0.508217	0.642064	0.646729	0.61316	0.607151	0.650133	0.658677
ATP14	5.6453	4.65573	1.54896	4.02052	3.09659	4.34875	6.8467	6.94993	5.53173	5.13672	5.30771	5.28566
ATP15	7.20574	7.9848	8.74025	8.48645	6.36039	6.77785	8.30309	8.58129	8.88228	8.18695	8.17028	8.50151
ATP16	3.73997	4.04626	4.9467	5.04447	4.05519	3.65035	4.94078	4.86368	4.92587	4.11405	4.61636	4.65375
ATP17	4.86945	5.18184	5.65877	5.45223	5.19361	4.79292	4.91416	4.97824	5.05155	4.53591	5.14986	5.05171
ATP18	3.78306	4.06164	8.78499	8.51503	3.88266	3.67859	7.95664	7.91437	8.36418	7.33328	8.17081	8.48569
ATP19	22.2503	25.4436	8.91697	8.17686	27.2241	20.6262	8.0861	7.8797	8.6665	7.93452	8.06414	8.66593
ATP2	6.26002	6.5865	7.68612	7.79864	6.99663	7.03803	7.65286	7.38312	7.64809	6.19283	7.14394	7.13668
ATP20	1.88158	1.98191	4.44779	4.38418	2.05255	1.86447	4.44986	4.07965	4.28313	3.70434	3.98018	4.13893
ATP22	0.395048	0.409385	0.44403	0.429566	0.416637	0.41192	0.415553	0.416376	0.423785	0.432502	0.426891	0.427358
ATP23	0.773917	0.775321	0.538884	0.554179	0.710549	0.644283	0.628558	0.600271	0.5711	0.567645	0.554589	0.543654
ATP25	0.515509	0.569689	0.464586	0.451944	0.547506	0.541475	0.465583	0.467668	0.465989	0.453724	0.474499	0.470409
ATP3	2.5946	2.63465	4.04277	3.98798	2.79423	2.9645	3.66612	3.69983	3.90918	3.4138	3.75208	3.74123
ATP4	3.50292	3.77551	5.12562	5.02619	4.20096	3.65343	4.99011	4.65925	4.80958	4.03306	4.7301	4.86404
ATP5	3.05178	3.12712	3.78394	3.76471	2.87346	2.62958	4.76681	4.39907	4.17922	3.55806	4.03985	4.09951
ATP7	5.04947	5.17319	6.26343	6.24517	4.99682	4.89439	6.58928	6.75006	6.43038	5.82463	5.89132	5.98755
ATR1	0.406868	0.387892	0.489995	0.504416	0.404296	0.419156	0.440042	0.462392	0.463992	0.480067	0.464975	0.469396
ATS1	0.54097	0.546609	0.4	0.396049	0.49245	0.483715	0.399677	0.400029	0.393775	0.40863	0.407472	0.396496
ATX1	0.688544	0.548596	1.6227	1.43714	0.673828	0.626946	1.60608	2.1365	1.31294	1.7048	1.61945	1.55444
ATX2	0.341178	0.348991	0.413012	0.400775	0.350485	0.333866	0.432157	0.449584	0.441382	0.439995	0.43297	0.439566
AUA1	0.292649	0.291293	0.292276	0.292696	0.298899	0.296553	0.291433	0.292875	0.291908	0.293294	0.291265	0.292456
AUR1	0.669451	0.563227	0.581146	0.582603	0.579917	0.58219	0.6387	0.657879	0.607565	0.668378	0.61249	0.599411
AUS1	0.352042	0.345186	0.350471	0.351491	0.36626	0.352321	0.346696	0.339815	0.341667	0.332518	0.335355	0.337768
AVL9	0.626084	0.603856	0.591424	0.574393	0.739727	0.723099	0.504046	0.513189	0.580233	0.568198	0.570844	0.589241
AVO1	0.350317	0.353503	0.342118	0.341362	0.378958	0.362317	0.328802	0.332976	0.341949	0.343886	0.339208	0.335759
AVO2	0.393532	0.39537	0.446016	0.451534	0.429746	0.420951	0.390013	0.396863	0.421489	0.426549	0.410982	0.413745
AVT1	0.684392	0.687553	0.625048	0.627784	0.841644	0.772204	0.605811	0.611867	0.663128	0.727684	0.675911	0.686833
AVT2	0.349515	0.366656	0.417654	0.411169	0.379435	0.387817	0.373511	0.372748	0.41558	0.405711	0.411086	0.402865
AVT3	1.24861	1.39918	1.03313	1.00909	1.24785	1.1853	0.936709	0.963348	0.998448	0.936449	0.917456	0.944035
AVT4	0.498436	0.472445	0.506264	0.518897	0.453442	0.451622	0.562973	0.573386	0.50084	0.52913	0.516776	0.509738
AVT5	0.368706	0.356158	0.427763	0.425613	0.372754	0.365145	0.41609	0.425812	0.439102	0.462641	0.461187	0.448938
AVT6	0.7163	0.774568	0.611312	0.602059	0.86929	0.868479	0.532095	0.513422	0.598955	0.616635	0.626631	0.629993
AVT7	0.728607	0.78224	0.609292	0.612115	0.713456	0.697396	0.675142	0.645782	0.631725	0.638071	0.658717	0.66971
AXL1	0.409681	0.389344	0.382024	0.386421	0.421464	0.415013	0.373828	0.370757	0.394412	0.388006	0.387105	0.38469
AXL2	0.399689	0.483783	0.45783	0.449934	0.529939	0.427979	0.527037	0.574897	0.538501	0.437721	0.532819	0.532957
AYR1	0.558385	0.579678	1.26419	1.23363	0.713133	0.729512	0.707544	0.603483	1.05093	0.978794	1.16988	1.14712
AZF1	0.660815	0.716857	0.40799	0.403884	0.611119	0.625651	0.390757	0.401519	0.408234	0.412516	0.398649	0.396911
AZR1	0.294787	0.294662	0.292201	0.292448	0.292126	0.292586	0.293101	0.291742	0.292791	0.2946	0.292771	0.292318
BAG7	0.326302	0.345389	0.327584	0.320975	0.312605	0.313089	0.309667	0.308292	0.324397	0.356382	0.323601	0.324517
BAP2	1.39238	1.79764	0.807166	0.747143	0.922264	0.886169	0.795649	0.768702	0.846893	0.901841	0.863649	0.888878
BAP3	0.617788	0.591956	0.687329	0.665063	0.697068	0.656071	0.678369	0.760268	0.693034	0.793816	0.728346	0.752443
BAR1	0.908726	0.684191	1.05579	1.06021	1.288	1.27175	1.24676	0.945198	1.58355	1.42667	1.41077	1.37168
BAS1	0.384991	0.364152	0.363007	0.370752	0.388066	0.381739	0.359855	0.369536	0.369841	0.366753	0.357011	0.362144
BAT1	0.658375	0.63494	0.685451	0.706738	0.809389	0.798941	0.66337	0.69778	0.82182	0.869793	0.851447	0.836413
BAT2	2.15531	2.35052	1.19207	1.09352	1.87645	1.72205	1.01797	1.03386	1.42436	1.3789	1.51475	1.52085
BBC1	0.711215	0.75186	0.498554	0.502275	0.711967	0.718781	0.483232	0.491903	0.497934	0.517002	0.486857	0.481388
BBP1	0.393479	0.382416	0.346809	0.349837	0.395087	0.389093	0.378812	0.397368	0.380972	0.403358	0.379402	0.38795
BCD1	0.581831	0.523823	0.422305	0.421472	0.533643	0.463047	0.43912	0.43756	0.430549	0.454156	0.421248	0.423696
BCH1	0.461626	0.453538	0.478246	0.46919	0.469799	0.447692	0.472744	0.492714	0.467921	0.462783	0.4623	0.486635
BCH2	0.388484	0.38167	0.361033	0.362645	0.376721	0.371014	0.374732	0.373205	0.37648	0.382003	0.368711	0.371814
BCK1	0.344542	0.341619	0.327783	0.325327	0.346219	0.339388	0.323505	0.326098	0.326207	0.330339	0.328094	0.327077
BCK2	0.490804	0.485232	0.432558	0.417545	0.471285	0.47916	0.413504	0.435397	0.426939	0.45168	0.431495	0.423734
BCP1	0.565009	0.498036	0.60179	0.60197	0.493401	0.500358	0.632973	0.643365	0.587445	0.564511	0.58266	0.595639
BCS1	0.473939	0.488659	0.459249	0.450966	0.421253	0.42653	0.575924	0.575356	0.482935	0.463926	0.461136	0.465229
BCY1	1.62367	2.0016	1.15044	1.13814	1.41396	1.47242	1.09126	1.03461	1.04191	0.979946	1.03038	1.04767
BDF1	0.867997	0.866779	0.668504	0.667437	0.768101	0.756644	0.674959	0.701311	0.67671	0.727259	0.655959	0.665427
BDF2	1.42712	1.38417	0.830663	0.824519	1.16533	1.16039	0.991601	1.29551	0.953777	1.32942	1.06505	1.00994
BDH1	0.690877	0.969733	0.7486	0.727505	0.637748	0.657376	0.736411	0.766071	0.862594	0.896011	1.04041	1.04064
BDH2	0.527157	0.952344	0.832053	0.809235	0.944548	0.975611	0.364224	0.353277	0.624259	0.507638	0.59866	0.63523
BDP1	0.542696	0.520559	0.571558	0.557038	0.579437	0.591666	0.51069	0.509623	0.564622	0.594651	0.569043	0.571779
BDS1	0.376123	0.34023	0.473339	0.458987	0.446017	0.450778	0.360751	0.368774	0.36608	0.383029	0.378474	0.373438
BEM1	0.707965	0.732178	0.540378	0.537162	0.752721	0.73291	0.491852	0.485153	0.524843	0.528999	0.507823	0.521559
BEM2	0.350422	0.350644	0.358354	0.356414	0.371691	0.367926	0.349048	0.353302	0.354999	0.360027	0.351628	0.355274
BEM3	0.39901	0.385354	0.362485	0.361024	0.392214	0.396647	0.360986	0.359734	0.366364	0.380277	0.35806	0.36737
BEM4	0.475526	0.483117	0.402762	0.400296	0.469885	0.463971	0.397667	0.410826	0.41371	0.40667	0.402718	0.409518
BER1	0.464171	0.449012	0.482521	0.485099	0.479921	0.466491	0.486975	0.523137	0.509738	0.567977	0.519298	0.514477
BET1	0.793595	0.80616	0.741987	0.692674	0.717041	0.678055	0.801035	0.785233	0.772764	0.789578	0.797793	0.823949
BET2	0.575436	0.589073	0.746613	0.735812	0.705204	0.662425	0.597783	0.579047	0.713532	0.682195	0.708488	0.740826
BET3	0.853872	0.876396	1.0219	1.00136	0.80781	0.757371	0.952623	1.02327	0.936891	1.0589	0.952717	0.970151
BET4	0.456824	0.452179	0.508871	0.486431	0.446276	0.44494	0.552425	0.583495	0.536571	0.615234	0.593775	0.577143
BET5	0.611633	0.550029	0.705008	0.667674	0.526472	0.542574	0.736297	0.653671	0.685387	0.705119	0.643613	0.678357
BFA1	0.330454	0.329734	0.332867	0.335111	0.337713	0.332466	0.327287	0.327319	0.344071	0.339107	0.330985	0.335498
BFR1	1.48111	1.37452	1.12271	1.16326	1.31593	1.38179	1.82037	2.11002	1.56094	1.68401	1.60848	1.51642
BFR2	0.452164	0.395942	0.429773	0.437327	0.405465	0.395591	0.47394	0.499972	0.478389	0.4984	0.483214	0.469321
BGL2	2.65601	2.56308	5.6679	5.64848	2.36478	2.31623	7.76967	8.08463	6.01948	6.97675	6.34003	6.11971
BIG1	0.418954	0.41623	0.451652	0.471427	0.424415	0.431986	0.457421	0.444487	0.469396	0.49452	0.49491	0.490283
BIK1	0.544575	0.521059	0.610931	0.614039	0.651142	0.672807	0.487184	0.500796	0.635946	0.630084	0.639698	0.620027
BIL1	0.464899	0.427374	0.68766	0.702925	0.483859	0.470742	0.708335	0.6648	0.746688	0.702122	0.677726	0.712081
BIM1	0.514362	0.504575	0.493	0.481524	0.564712	0.54676	0.487069	0.489637	0.510791	0.519453	0.510304	0.511772
BIO2	5.02451	4.72125	5.74768	5.89774	5.71825	4.72722	4.78851	4.22148	5.59722	4.58744	5.3065	5.40473
BIO3	2.43991	2.43004	2.02866	2.06551	1.95242	1.66528	2.03913	1.63185	2.08024	1.51701	1.90447	1.97531
BIO4	3.31495	3.21925	2.02606	2.09624	2.46044	2.33489	2.23414	2.04046	2.1207	1.68557	1.98247	2.03051
BIO5	1.36294	1.3999	0.993272	0.973506	0.721635	0.652481	1.3691	1.08893	1.28618	1.04936	1.25993	1.29809
BIR1	0.41986	0.420891	0.419122	0.412293	0.455454	0.451287	0.390183	0.39614	0.411849	0.408647	0.402816	0.40166
BIT2	0.391686	0.388162	0.356979	0.34371	0.38748	0.387706	0.334048	0.335729	0.337683	0.356678	0.341663	0.336634
BIT61	0.363737	0.359922	0.330449	0.331251	0.34965	0.34407	0.336006	0.348715	0.333988	0.335593	0.333792	0.332427
BLI1	0.669119	0.696286	0.784751	0.783456	0.683379	0.648494	0.713945	0.7468	0.722581	0.708152	0.723832	0.756808
BLM10	0.414144	0.411871	0.381093	0.37909	0.419777	0.409484	0.348433	0.358408	0.368999	0.380118	0.366609	0.37202
BLS1	0.469116	0.45152	0.461322	0.455757	0.477984	0.433423	0.381084	0.394598	0.422293	0.421592	0.432624	0.417246
BMH1	9.04467	9.27618	4.10545	4.19478	7.83229	7.5834	5.29316	5.02938	4.76636	4.88894	4.7657	4.82798
BMH2	2.1661	2.3911	2.70934	2.83601	2.34687	2.52039	2.3013	2.38785	2.73886	2.67012	2.65887	2.52572
BMS1	0.48574	0.441859	0.380125	0.380824	0.459418	0.443287	0.388231	0.3952	0.395965	0.403773	0.396174	0.392476
BMT2	0.34431	0.326725	0.326951	0.331523	0.325422	0.324016	0.334862	0.335697	0.332386	0.330081	0.322972	0.326863
BMT5	0.389986	0.360033	0.38592	0.391029	0.360001	0.342658	0.391846	0.404366	0.400986	0.38286	0.402948	0.395808
BMT6	0.373444	0.357502	0.339062	0.348691	0.347681	0.346303	0.353598	0.35855	0.346401	0.341678	0.34157	0.336761
BNA1	1.53702	1.60992	1.08789	0.99781	1.573	1.45332	1.12927	1.17073	1.13926	1.21277	1.23968	1.26194
BNA2	0.769122	0.775853	0.688784	0.714072	0.848416	0.915623	0.600796	0.691303	0.584383	0.645761	0.560665	0.581005
BNA3	0.44386	0.455161	0.742218	0.74333	0.605207	0.604303	0.48902	0.499784	0.519069	0.530809	0.526619	0.517944
BNA4	0.453989	0.490014	0.676959	0.616101	0.505649	0.504347	0.50765	0.543071	0.610253	0.719882	0.654919	0.673992
BNA5	0.877341	0.85463	0.702216	0.684758	0.729153	0.760491	0.743982	0.71887	0.723088	0.702886	0.72702	0.749343
BNA6	0.926798	0.979773	0.791534	0.751803	1.05354	1.05874	0.729124	0.748864	0.80414	0.871329	0.899209	0.88382
BNA7	0.340795	0.345391	0.468964	0.452373	0.346729	0.344998	0.466813	0.449067	0.458013	0.435594	0.467692	0.467847
BNI1	0.375929	0.37277	0.337839	0.340054	0.386256	0.379806	0.333561	0.333169	0.338987	0.348291	0.338032	0.338198
BNI4	0.416424	0.412901	0.39384	0.400659	0.430676	0.446556	0.374952	0.391643	0.417987	0.418898	0.401264	0.400441
BNI5	0.599955	0.603154	0.62348	0.643697	0.735614	0.706835	0.597888	0.593082	0.643796	0.696097	0.629388	0.643737
BNR1	0.330779	0.332232	0.316412	0.315167	0.331989	0.334933	0.314296	0.319093	0.317244	0.324292	0.316584	0.313368
BNS1	0.610536	0.629817	0.783723	0.790685	0.802255	0.713734	0.464889	0.483281	0.698402	0.592159	0.595726	0.635686
BOI1	0.562916	0.547627	0.442808	0.437714	0.500583	0.50672	0.468455	0.485223	0.47439	0.490929	0.465773	0.468596
BOI2	0.432533	0.435595	0.394663	0.399052	0.436761	0.448527	0.378382	0.379029	0.39109	0.394293	0.382613	0.379289
BOP2	0.568735	0.684697	0.502688	0.478238	0.542832	0.563539	0.464405	0.450868	0.520644	0.57545	0.579209	0.591336
BOP3	0.444869	0.416439	0.388953	0.395085	0.519603	0.507463	0.400608	0.385966	0.405627	0.392886	0.378629	0.380275
BOR1	0.351754	0.355985	0.390111	0.380165	0.354414	0.353792	0.355479	0.356388	0.409031	0.400217	0.405826	0.41038
BOS1	0.577394	0.574122	0.645526	0.616591	0.592322	0.606404	0.626823	0.667626	0.672647	0.67079	0.677546	0.675376
BPH1	0.333192	0.336498	0.352094	0.348774	0.387255	0.381206	0.313642	0.315603	0.339021	0.34102	0.337332	0.337818
BPL1	0.480859	0.460663	0.400634	0.40955	0.435006	0.4381	0.446703	0.444259	0.427152	0.400785	0.411967	0.40249
BPT1	0.366032	0.375889	0.389305	0.383869	0.33909	0.340698	0.357473	0.358371	0.37199	0.381623	0.339261	0.336502
BRE1	0.446193	0.424532	0.521948	0.523282	0.464775	0.457	0.512742	0.501747	0.528382	0.561651	0.547072	0.537033
BRE2	0.440368	0.413014	0.409463	0.404172	0.427387	0.411262	0.407218	0.411439	0.413988	0.403141	0.392869	0.398623
BRE4	0.411676	0.399402	0.385618	0.392588	0.417131	0.416115	0.364702	0.372799	0.369951	0.389603	0.37132	0.372079
BRE5	0.84881	0.750343	0.622679	0.626866	0.71187	0.743033	0.705894	0.766804	0.705918	0.738449	0.73374	0.691218
BRF1	0.540029	0.541037	0.486245	0.484727	0.570666	0.569435	0.466735	0.464623	0.463867	0.466018	0.460464	0.465985
BRL1	0.453936	0.446395	0.401808	0.4096	0.468273	0.46186	0.387131	0.390355	0.421673	0.423979	0.413093	0.408877
BRN1	0.362578	0.3534	0.321757	0.32451	0.374052	0.365724	0.323246	0.320796	0.331348	0.335338	0.327266	0.324106
BRO1	0.544494	0.57335	0.480541	0.468632	0.624338	0.621619	0.424388	0.427994	0.443787	0.448979	0.445052	0.444491
BRP1	0.29199	0.291218	0.292438	0.293057	0.291057	0.29212	0.293153	0.291786	0.292629	0.29496	0.291251	0.294728
BRR1	0.512877	0.50381	0.548427	0.550259	0.537028	0.533525	0.536607	0.517708	0.534884	0.526255	0.504898	0.543824
BRR2	0.331827	0.331544	0.328512	0.326743	0.354628	0.344401	0.320382	0.323282	0.324669	0.327631	0.324113	0.325224
BRR6	0.513799	0.48565	0.507102	0.495534	0.512216	0.462415	0.462913	0.490425	0.502273	0.528702	0.501364	0.506244
BRX1	1.40735	1.00242	0.674321	0.682897	1.05651	0.993776	0.841241	0.865839	0.776213	0.77461	0.790327	0.758169
BSC1	0.314636	0.315446	0.327424	0.335011	0.326845	0.335307	0.324317	0.347173	0.357236	0.364042	0.352468	0.348485
BSC2	0.538863	0.511085	1.09015	1.0185	0.825612	0.814244	0.561721	0.515207	0.864664	0.863303	0.968492	1.011
BSC3	0.308738	0.312879	0.298154	0.293939	0.310542	0.315689	0.299939	0.295196	0.294677	0.295387	0.295298	0.296038
BSC4	0.323736	0.315219	0.296275	0.302917	0.312489	0.305503	0.31777	0.300344	0.301005	0.295724	0.296378	0.293169
BSC5	0.312885	0.307359	0.323717	0.324061	0.335422	0.345136	0.302577	0.3049	0.323371	0.324868	0.32273	0.3317
BSC6	0.39767	0.386644	0.436646	0.425073	0.395624	0.388737	0.476022	0.441786	0.43543	0.445106	0.441544	0.446295
BSD2	1.03388	1.08648	0.999353	0.993181	1.15388	1.04175	0.911056	0.964439	0.912444	0.994265	0.929869	0.930006
BSP1	0.404838	0.415246	0.384332	0.379066	0.399751	0.403632	0.379121	0.396292	0.415594	0.42048	0.406696	0.407954
BST1	0.388517	0.392855	0.399205	0.402377	0.406978	0.399737	0.389652	0.394047	0.398552	0.409493	0.397804	0.395602
BTN2	0.705124	0.741982	0.529476	0.551182	0.507987	0.500353	0.571616	0.572244	0.522783	0.737103	0.606766	0.579665
BTS1	0.430003	0.415534	0.417567	0.412212	0.477481	0.457359	0.387569	0.385852	0.41483	0.397395	0.408692	0.406098
BTT1	0.44085	0.446799	0.420877	0.414731	0.451844	0.441648	0.420528	0.433401	0.44264	0.430745	0.439287	0.428438
BUB1	0.375393	0.373819	0.328895	0.331572	0.369993	0.361878	0.324954	0.331293	0.332691	0.330448	0.32702	0.326607
BUB2	0.369826	0.376483	0.360649	0.364984	0.393176	0.41271	0.347385	0.34338	0.356207	0.362255	0.355589	0.351838
BUB3	0.454931	0.45119	0.455816	0.468653	0.481511	0.479624	0.461027	0.469639	0.475109	0.465659	0.459649	0.452
BUD13	0.418773	0.412839	0.444088	0.455466	0.417788	0.409904	0.418936	0.422455	0.416534	0.41827	0.425861	0.418015
BUD14	0.59732	0.595756	0.530019	0.528531	0.649042	0.641943	0.501653	0.507211	0.541898	0.538681	0.526784	0.531939
BUD16	0.513728	0.492255	0.395639	0.408324	0.51651	0.469298	0.404958	0.412514	0.402623	0.42583	0.410589	0.401744
BUD17	0.560592	0.522899	0.435382	0.441528	0.495551	0.484241	0.463819	0.475605	0.469245	0.484456	0.440728	0.452606
BUD2	0.415831	0.41374	0.375381	0.379373	0.424355	0.416882	0.376664	0.386573	0.390132	0.403418	0.389728	0.381737
BUD20	0.774452	0.623467	0.63424	0.651888	0.558262	0.538128	0.737454	0.73833	0.653905	0.659056	0.622186	0.592174
BUD21	0.784526	0.750995	0.683611	0.720241	0.638402	0.588456	0.796335	0.818278	0.745717	0.764552	0.726106	0.717897
BUD22	0.594147	0.503128	0.492727	0.491938	0.563843	0.519978	0.51668	0.536546	0.531699	0.558471	0.523849	0.501495
BUD23	1.01998	0.879882	0.645054	0.690668	1.42465	1.19084	0.498126	0.526744	0.736992	0.7771	0.714674	0.695146
BUD26	0.459268	0.426638	0.476589	0.447834	0.441459	0.425326	0.459599	0.487439	0.41962	0.464114	0.469498	0.443429
BUD27	0.430179	0.405259	0.371429	0.371271	0.389733	0.382769	0.368211	0.374064	0.37337	0.382546	0.366015	0.36692
BUD28	NA	NA	NA	NA	NA	NA	0.293068	0.292077	0.291946	0.29204	0.291537	0.292675
BUD3	0.35727	0.350481	0.398359	0.400233	0.422181	0.428338	0.341202	0.347617	0.398277	0.413342	0.400005	0.389433
BUD31	0.422144	0.399538	0.376566	0.399181	0.467217	0.473261	0.368554	0.375559	0.387928	0.416719	0.405557	0.397938
BUD32	1.21844	1.13056	0.597242	0.620929	1.01711	0.925999	0.652772	0.633398	0.61724	0.602461	0.589318	0.595457
BUD4	0.381922	0.36854	0.357809	0.363769	0.385537	0.387378	0.360488	0.372786	0.387849	0.39178	0.381189	0.380753
BUD5	0.321407	0.316165	0.316544	0.292689	0.321078	0.374335	0.291408	0.338679	0.391114	0.29144	0.291429	0.392335
BUD6	0.420266	0.41742	0.394209	0.394025	0.418162	0.417052	0.385275	0.391588	0.408291	0.411713	0.412224	0.407888
BUD7	0.413946	0.395589	0.430837	0.425783	0.387807	0.37532	0.447569	0.471317	0.430181	0.456501	0.417757	0.427306
BUD8	0.460195	0.43795	0.391928	0.392359	0.434911	0.437965	0.388213	0.396444	0.395474	0.39945	0.390233	0.398217
BUD9	0.356404	0.3415	0.374038	0.381014	0.357967	0.372154	0.353519	0.363165	0.395519	0.408504	0.388189	0.379361
BUG1	0.694393	0.660191	0.733546	0.736149	0.683645	0.678937	0.747332	0.803149	0.763582	0.852485	0.821997	0.779369
BUL1	0.403666	0.392495	0.368622	0.376825	0.393052	0.389033	0.366593	0.383955	0.370619	0.383131	0.364997	0.365964
BUL2	0.389474	0.376921	0.395145	0.388579	0.382999	0.387163	0.395105	0.405231	0.407502	0.412616	0.39998	0.406014
BUR2	0.388454	0.378836	0.399143	0.404737	0.372634	0.361981	0.403714	0.415531	0.408617	0.407896	0.400773	0.400336
BUR6	4.82362	4.69609	1.37907	1.40235	3.12932	2.85091	1.69203	1.96645	1.30632	1.61061	1.3661	1.36742
BXI1	0.891929	1.01534	1.14802	1.14591	1.05149	1.04819	0.768536	0.77846	1.05508	1.07788	1.06109	1.03984
BYE1	0.457967	0.461403	0.427635	0.417612	0.475473	0.489628	0.386542	0.398669	0.416735	0.415874	0.40751	0.417984
BZZ1	0.609935	0.660519	0.433936	0.420629	0.617576	0.638039	0.431994	0.44868	0.442107	0.478465	0.454025	0.455665
CAB1	0.575777	0.490324	0.677357	0.670867	0.560805	0.55849	0.610608	0.617753	0.668461	0.71958	0.721973	0.6935
CAB2	0.674956	0.659827	0.75854	0.700883	0.647639	0.589357	0.841161	0.742337	0.783666	0.634959	0.730582	0.76076
CAB3	0.884348	0.870541	0.72764	0.721768	0.997399	0.971002	0.677442	0.736049	0.766097	0.799128	0.750257	0.75563
CAB4	0.553937	0.558426	0.601242	0.606512	0.596391	0.562949	0.572383	0.598305	0.583486	0.594548	0.580525	0.586213
CAB5	0.551807	0.592787	0.701361	0.689299	0.561811	0.536778	0.660221	0.634184	0.704995	0.687355	0.681251	0.715548
CAC2	0.548262	0.530103	0.470747	0.470963	0.611579	0.601805	0.436833	0.456751	0.470742	0.483261	0.467255	0.46703
CAD1	0.509628	0.525825	0.441139	0.434695	0.54862	0.565044	0.437376	0.447212	0.453698	0.460158	0.448603	0.431398
CAF120	0.389686	0.378693	0.332537	0.333147	0.370437	0.380784	0.342846	0.362938	0.339991	0.347557	0.338545	0.331605
CAF130	0.34619	0.343186	0.338414	0.337066	0.358521	0.351683	0.325788	0.33426	0.342019	0.34763	0.33872	0.345099
CAF16	0.45748	0.455737	0.543832	0.536702	0.43054	0.420984	0.539843	0.562062	0.510606	0.532217	0.512197	0.524737
CAF20	1.10995	0.900347	1.11304	1.0868	0.842286	0.8945	1.29542	1.47153	1.42263	1.39738	1.36397	1.3275
CAF4	0.465815	0.441885	0.422077	0.41697	0.509757	0.491424	0.403335	0.397738	0.425856	0.425096	0.422445	0.419312
CAF40	0.900059	0.854038	0.584549	0.557192	0.8838	0.826589	0.548091	0.5968	0.544692	0.586875	0.549942	0.565575
CAJ1	0.902753	0.914983	0.712317	0.720979	0.801186	0.828873	0.758193	0.73614	0.693435	0.697534	0.694921	0.705023
CAK1	0.528034	0.538474	0.456104	0.441962	0.486571	0.503347	0.460799	0.454909	0.431897	0.446615	0.454615	0.436009
CAM1	2.01669	2.16349	1.61168	1.7183	2.69508	2.8506	1.17277	1.08267	1.4727	1.24005	1.34375	1.33657
CAN1	0.513023	0.489046	0.555295	0.569148	0.501988	0.496842	0.58127	0.624035	0.588746	0.616353	0.594269	0.601303
CAP1	1.34147	1.30609	0.996971	0.993726	1.35642	1.26072	0.948168	0.88864	0.952301	1.00841	0.979242	0.93497
CAP2	1.3294	1.26528	0.831999	0.814266	1.29329	1.26212	0.85773	0.809292	0.823228	0.801063	0.808314	0.802568
CAR1	0.459138	0.446005	0.46925	0.479165	0.436115	0.447237	0.385311	0.483089	0.517373	0.779664	0.6462	0.651022
CAR2	0.708596	0.959104	0.506978	0.517651	0.496077	0.535654	0.44231	0.430274	0.446436	0.447318	0.436797	0.438122
CAT2	0.43294	0.546059	0.695641	0.652189	0.679014	0.689035	0.369643	0.345734	0.477	0.462082	0.509566	0.521469
CAT5	0.595113	0.636871	0.577012	0.590417	0.7766	0.705257	0.540864	0.510912	0.664348	0.611262	0.64814	0.642125
CAT8	0.361011	0.411582	0.372663	0.370544	0.386356	0.382813	0.334186	0.332008	0.368828	0.348248	0.36042	0.362415
CAX4	0.439102	0.427956	0.411299	0.387371	0.400282	0.385145	0.423618	0.422155	0.407263	0.387751	0.384771	0.389159
CBC2	0.583588	0.558589	0.887165	0.863864	0.563911	0.556789	0.906025	0.927653	0.986336	1.02076	0.968206	0.946898
CBF1	0.625406	0.60891	0.487451	0.484028	0.611452	0.58973	0.479084	0.467699	0.490781	0.471216	0.458514	0.476286
CBF2	0.424129	0.407867	0.370446	0.370447	0.42841	0.418904	0.366088	0.372596	0.382287	0.388496	0.366517	0.367355
CBF5	0.651932	0.540001	0.780229	0.787276	0.567739	0.548276	1.01187	1.07454	0.944777	1.00635	0.988119	0.967853
CBK1	0.676127	0.658953	0.469793	0.469653	0.655336	0.664142	0.475711	0.515095	0.471129	0.484333	0.475099	0.466876
CBP1	0.39703	0.388033	0.375099	0.374847	0.389674	0.392033	0.385608	0.386696	0.391761	0.406734	0.398853	0.394481
CBP2	0.41698	0.410569	0.413957	0.420733	0.432833	0.417089	0.417269	0.423224	0.423785	0.420491	0.429415	0.426258
CBP3	0.834446	0.888487	0.820113	0.792851	0.915101	0.782103	0.941199	0.893733	0.906287	0.901594	0.93254	0.905627
CBP4	2.51846	3.82202	0.999778	0.971237	2.88912	2.20453	0.967891	0.844688	1.00622	0.873539	0.968016	1.05744
CBP6	0.656612	0.728163	0.66507	0.679444	0.623806	0.57672	0.876206	0.78252	0.744438	0.725403	0.763268	0.772999
CBR1	1.93746	1.75746	1.64872	1.61571	1.70087	1.60707	1.86042	1.84746	1.89152	2.05018	1.93435	1.99762
CBS1	0.349286	0.337283	0.418113	0.406796	0.339127	0.337404	0.406218	0.382197	0.410923	0.417441	0.411386	0.403716
CBS2	0.577827	0.634164	0.431611	0.433893	0.583911	0.587955	0.449937	0.449367	0.448887	0.443147	0.451789	0.465356
CBT1	0.388261	0.401937	0.55658	0.556805	0.433832	0.416048	0.467158	0.445248	0.546803	0.509102	0.521428	0.511167
CCA1	0.398957	0.382745	0.442803	0.442098	0.405757	0.407263	0.431568	0.464247	0.443886	0.444534	0.442765	0.453471
CCC1	0.692883	0.675138	0.971798	0.959124	0.731275	0.624924	0.733633	0.695983	0.978693	0.888984	0.944884	0.952048
CCC2	0.589726	0.562397	0.56058	0.54751	0.587416	0.707465	0.564072	0.637113	0.484635	0.505142	0.460542	0.47005
CCE1	0.468865	0.482049	0.412319	0.425853	0.490362	0.464211	0.422978	0.403828	0.42896	0.447599	0.441069	0.445102
CCH1	0.332101	0.323284	0.315191	0.318876	0.323188	0.31855	0.319121	0.324233	0.317019	0.3228	0.315708	0.315133
CCL1	0.567059	0.636738	0.503493	0.484521	0.640939	0.632893	0.453808	0.471651	0.500307	0.510041	0.483351	0.501614
CCM1	0.448724	0.458944	0.411138	0.407079	0.412663	0.409703	0.467894	0.462146	0.443106	0.461439	0.455673	0.456322
CCP1	1.20949	1.43408	1.1642	1.19987	1.81298	1.57192	0.783036	0.746492	1.18372	1.01712	1.1671	1.18052
CCR4	0.792109	0.762337	0.513208	0.525839	0.774222	0.795894	0.531309	0.522198	0.536961	0.536526	0.514462	0.520476
CCS1	0.743265	0.64508	0.830044	0.845243	0.751356	0.746556	0.675754	0.663003	0.866967	0.835257	0.828526	0.879714
CCT2	0.898781	0.80353	0.812426	0.821108	0.837411	0.804915	0.885348	0.967674	0.871118	0.962377	0.90195	0.906281
CCT3	1.30522	1.15877	0.870733	0.849555	1.19223	1.14807	0.947382	1.04029	0.927409	1.01228	0.946005	0.967007
CCT4	0.802823	0.724818	0.883862	0.866591	0.77415	0.771903	0.890376	0.900141	0.898293	0.995553	0.947479	0.943092
CCT5	0.958857	0.84698	0.766066	0.765828	0.993333	0.934589	0.777644	0.805242	0.82326	0.860997	0.870524	0.862867
CCT6	1.09635	1.08001	0.95863	0.959934	0.94968	0.935582	1.08108	1.13103	1.07369	1.14349	1.1476	1.16328
CCT7	0.764117	0.68674	0.813571	0.799636	0.687021	0.690184	0.910559	0.957709	0.932898	1.01146	0.956636	0.948645
CCT8	0.784838	0.697733	0.764082	0.746124	0.744069	0.725389	0.770045	0.824245	0.78288	0.836673	0.785494	0.797065
CCW12	34.7637	28.1818	36.9669	37.0962	35.522	32.6496	40.3036	44.2925	38.2531	40.5638	36.8158	36.8067
CCW14	4.16027	3.90041	3.11475	3.17993	4.27634	4.41281	3.13923	3.41626	3.24258	3.5536	3.09291	2.8488
CCZ1	0.392422	0.381677	0.363178	0.36289	0.416134	0.409637	0.345424	0.352207	0.364282	0.371831	0.362269	0.36385
CDA1	0.328103	0.332829	0.428528	0.40567	0.370289	0.368703	0.340816	0.338243	0.399833	0.428788	0.424248	0.403298
CDC1	0.731324	0.735245	0.618652	0.634296	0.836785	0.734981	0.64762	0.630435	0.663281	0.698096	0.661344	0.652046
CDC10	0.792578	0.736754	1.56712	1.64319	1.34982	1.33461	0.906154	0.881716	1.5513	1.5498	1.51329	1.5055
CDC11	0.91785	0.896204	0.849739	0.846903	0.899042	0.893816	0.92153	0.973405	0.9238	0.967537	0.903101	0.930969
CDC12	0.669515	0.631502	0.690613	0.722235	0.669686	0.620106	0.77938	0.767665	0.739388	0.717907	0.728603	0.727173
CDC123	0.474524	0.449795	0.438468	0.438314	0.488624	0.456881	0.425658	0.422844	0.432899	0.456635	0.446391	0.443649
CDC13	0.342318	0.343346	0.327168	0.32688	0.348203	0.351831	0.322619	0.32598	0.323243	0.329117	0.32412	0.320735
CDC14	0.594001	0.551854	0.504982	0.511459	0.613406	0.596735	0.543243	0.540438	0.555853	0.558537	0.545606	0.542393
CDC15	0.379949	0.376485	0.337202	0.341205	0.375598	0.385304	0.329524	0.336829	0.342174	0.346444	0.340279	0.340743
CDC16	0.417137	0.41356	0.420667	0.419027	0.455673	0.453064	0.390966	0.400388	0.415315	0.425676	0.4211	0.41949
CDC19	18.4077	15.6498	8.89536	9.07892	14.2847	15.6867	12.6935	11.1455	8.96292	7.99654	8.4541	8.30872
CDC20	0.440233	0.410552	0.401616	0.395352	0.420759	0.401636	0.424588	0.432294	0.419279	0.428412	0.408298	0.414546
CDC21	0.533097	0.537475	0.609262	0.599368	0.665799	0.660235	0.557047	0.552449	0.640583	0.630051	0.61655	0.600293
CDC23	0.40895	0.402454	0.393086	0.389375	0.443294	0.411314	0.396812	0.410975	0.379267	0.384277	0.381332	0.379704
CDC24	0.51796	0.514861	0.4359	0.431857	0.484163	0.48732	0.436881	0.460762	0.43751	0.453624	0.440025	0.440834
CDC25	0.522091	0.518406	0.471399	0.462447	0.624825	0.632033	0.407438	0.407981	0.433512	0.429955	0.432949	0.429966
CDC26	0.807925	0.841134	0.566855	0.584772	0.786051	0.854578	0.535314	0.531344	0.590845	0.596352	0.582968	0.572237
CDC27	0.400152	0.409369	0.426326	0.433369	0.402665	0.416291	0.400014	0.398095	0.421045	0.407351	0.415793	0.408155
CDC28	0.551491	0.550044	0.718849	0.719213	0.626063	0.624451	0.642008	0.636496	0.694963	0.728815	0.714643	0.702944
CDC3	0.933027	0.896055	0.91238	0.903154	0.985916	0.958207	0.926615	0.94809	0.979608	0.951703	0.937476	0.955252
CDC31	1.50864	1.63076	0.727258	0.725725	1.23058	1.09151	0.73585	0.740471	0.789248	0.866577	0.752405	0.750627
CDC33	2.55869	2.23208	2.13104	2.0436	2.391	2.38512	2.3707	2.58755	2.50092	2.63424	2.53179	2.54738
CDC34	1.179	1.15588	1.11144	1.06756	1.02392	1.0388	1.00456	0.991671	1.02222	0.952718	0.986757	1.02483
CDC36	0.565918	0.561417	0.561212	0.544342	0.583992	0.516053	0.540499	0.534536	0.502432	0.520975	0.545249	0.550861
CDC37	1.19545	1.19105	0.752996	0.725089	1.30908	1.28793	0.75107	0.772409	0.746907	0.795765	0.792117	0.781744
CDC39	0.390576	0.391343	0.40621	0.407901	0.463139	0.459899	0.349671	0.355723	0.418327	0.431138	0.42148	0.416306
CDC4	0.433583	0.420837	0.432229	0.431638	0.440583	0.446261	0.405868	0.427768	0.43066	0.438752	0.427475	0.435519
CDC40	0.440071	0.411539	0.41749	0.412201	0.461157	0.441598	0.393348	0.413404	0.411216	0.410064	0.417918	0.417974
CDC42	1.18581	1.07384	1.35353	1.37161	1.08616	1.0253	1.50285	1.36289	1.34939	1.26045	1.31293	1.27077
CDC43	0.49881	0.485117	0.517392	0.525628	0.544436	0.529998	0.4659	0.47311	0.495552	0.525381	0.495864	0.522144
CDC45	0.413055	0.402108	0.365493	0.382843	0.417849	0.44064	0.391667	0.389218	0.394938	0.405706	0.392708	0.392714
CDC48	1.70896	1.68495	1.77578	1.72008	1.88221	1.83258	1.59441	1.70266	1.69245	1.87047	1.76689	1.81185
CDC5	0.465682	0.417599	0.422685	0.416662	0.457779	0.463002	0.416296	0.443456	0.465746	0.483226	0.464436	0.455917
CDC50	0.553742	0.529212	0.788814	0.79624	0.77887	0.776648	0.516968	0.533531	0.870297	0.937047	0.885051	0.882131
CDC53	0.665096	0.670564	0.523346	0.52363	0.692933	0.702365	0.521149	0.561582	0.541595	0.573312	0.551605	0.534642
CDC55	0.632452	0.586274	0.493284	0.497283	0.666988	0.674846	0.456514	0.460577	0.49623	0.514259	0.506765	0.493651
CDC6	0.364069	0.345412	0.408903	0.405057	0.400839	0.401525	0.357959	0.366312	0.437117	0.456082	0.43052	0.416264
CDC60	0.528272	0.499977	0.491845	0.489622	0.548737	0.541505	0.482651	0.488604	0.51119	0.530723	0.518824	0.517456
CDC7	0.372493	0.375312	0.39701	0.401328	0.392493	0.397005	0.366583	0.37302	0.384374	0.400494	0.403138	0.388761
CDC73	0.416549	0.402452	0.565355	0.562394	0.428064	0.427749	0.517771	0.505915	0.571241	0.553391	0.556127	0.570397
CDC8	0.571462	0.558387	0.50421	0.494081	0.513142	0.515493	0.562882	0.596794	0.490491	0.491772	0.49757	0.504991
CDC9	0.432738	0.41017	0.385047	0.39651	0.454862	0.448999	0.393964	0.410771	0.40899	0.435974	0.414354	0.423176
CDD1	0.35387	0.339941	0.376058	0.378996	0.337011	0.333604	0.379113	0.381935	0.372366	0.38315	0.406638	0.385453
CDH1	0.448724	0.451249	0.437756	0.43319	0.480551	0.460045	0.406962	0.42007	0.430879	0.432106	0.42376	0.411872
CDS1	0.892601	0.71512	0.825556	0.779462	0.612347	0.643153	1.54246	1.72037	1.13152	1.45268	1.36467	1.27437
CEF1	0.406556	0.408213	0.38751	0.388326	0.431989	0.432644	0.361777	0.384884	0.385259	0.392497	0.387237	0.387889
CEG1	0.606597	0.605919	0.52814	0.532623	0.605926	0.635477	0.526298	0.523657	0.522653	0.542542	0.53065	0.52801
CEM1	0.402928	0.411799	0.471031	0.473039	0.470842	0.459089	0.4023	0.401802	0.434649	0.422795	0.43631	0.422011
CEP3	0.346826	0.344347	0.350674	0.350567	0.347837	0.343554	0.352653	0.353009	0.349278	0.34326	0.346339	0.348128
CET1	0.407076	0.405838	0.448889	0.45789	0.4107	0.415603	0.434386	0.44174	0.468371	0.474418	0.462502	0.461036
CEX1	0.427292	0.413961	0.419839	0.420292	0.466658	0.464402	0.409625	0.407151	0.415467	0.423779	0.411342	0.428873
CFD1	0.542164	0.504347	0.440095	0.432473	0.532503	0.528825	0.414648	0.42299	0.43718	0.433687	0.432571	0.441813
CFT1	0.371956	0.359873	0.339387	0.33752	0.376871	0.372531	0.337878	0.342033	0.344832	0.347335	0.341626	0.338072
CFT2	0.40578	0.39668	0.378031	0.37376	0.415686	0.415033	0.374768	0.380377	0.388737	0.397074	0.39623	0.38926
CGI121	0.460726	0.442815	0.55166	0.545993	0.414324	0.425699	0.613628	0.622779	0.572525	0.600121	0.584319	0.578477
CGR1	0.550122	0.469256	0.64888	0.668512	0.465609	0.444167	0.741121	0.820553	0.720485	0.772319	0.706062	0.701577
CHA1	0.308232	0.308702	0.341976	0.344597	0.327641	0.328884	0.308868	0.311001	0.329603	0.328477	0.320269	0.324876
CHA4	0.364557	0.364997	0.348062	0.349274	0.364641	0.363901	0.35392	0.343061	0.34561	0.359939	0.352575	0.350506
CHC1	0.439663	0.441151	0.420067	0.425955	0.462502	0.451647	0.395375	0.401115	0.409817	0.416849	0.411677	0.408411
CHD1	0.430977	0.432026	0.390932	0.390611	0.455034	0.466499	0.382956	0.388502	0.402271	0.404638	0.394961	0.396951
CHK1	0.367519	0.364679	0.415166	0.407479	0.369824	0.361877	0.404545	0.406111	0.404919	0.413675	0.409298	0.404223
CHL1	0.40437	0.40166	0.375214	0.370655	0.394727	0.400681	0.370751	0.366378	0.37066	0.370595	0.375432	0.368189
CHL4	0.350893	0.344765	0.375584	0.380907	0.370439	0.382978	0.34928	0.359273	0.374775	0.372076	0.36575	0.375008
CHO1	3.34777	2.74986	3.50889	3.07655	2.74514	2.60592	5.75949	6.11379	4.33538	5.58178	5.28981	5.16171
CHO2	0.691463	0.639679	0.764132	0.74834	0.589297	0.593604	0.960952	1.0968	0.796092	0.966963	0.886781	0.85807
CHS1	0.596732	0.603407	0.659007	0.647362	0.66717	0.626157	0.600859	0.64594	0.585913	0.734459	0.561157	0.569331
CHS2	0.476721	0.456749	0.422665	0.422882	0.483335	0.474717	0.424417	0.436734	0.44665	0.451177	0.439996	0.443476
CHS3	0.45923	0.452727	0.503255	0.490688	0.509319	0.47453	0.500773	0.50935	0.531758	0.561775	0.515927	0.518346
CHS5	1.12934	1.17755	0.762857	0.751705	1.14444	1.05222	0.766651	0.822147	0.760489	0.802387	0.778188	0.784035
CHS6	0.403398	0.411728	0.398745	0.391846	0.401022	0.401425	0.384509	0.389563	0.389097	0.38701	0.385494	0.375979
CHS7	0.568013	0.504656	0.638743	0.624282	0.51901	0.4868	0.876382	1.00637	0.762415	0.943684	0.790843	0.845844
CHZ1	1.68492	1.88468	1.55403	1.41153	1.62103	1.5142	1.26034	1.30425	1.56054	1.43908	1.51204	1.52965
CIA1	0.538766	0.519489	0.451359	0.475408	0.515757	0.489229	0.531449	0.528476	0.481327	0.507904	0.505023	0.526405
CIA2	0.50798	0.469061	0.640417	0.61846	0.457472	0.457953	0.653869	0.648272	0.625478	0.60746	0.59338	0.639873
CIC1	0.508898	0.449183	0.512518	0.511128	0.450397	0.414813	0.615326	0.69249	0.584422	0.627348	0.585692	0.576397
CIK1	0.401261	0.398398	0.393567	0.396163	0.485179	0.465577	0.3893	0.374987	0.438861	0.42271	0.407212	0.418464
CIN1	0.321552	0.321672	0.334398	0.333993	0.320081	0.318666	0.319478	0.320154	0.326103	0.328505	0.323286	0.327752
CIN2	0.425492	0.389402	0.382539	0.363496	0.413439	0.375532	0.366976	0.383217	0.374621	0.38097	0.367545	0.389572
CIN4	0.547973	0.520311	0.421377	0.416131	0.5121	0.496286	0.43602	0.439784	0.435612	0.441031	0.428345	0.427108
CIN5	0.360868	0.441646	0.423924	0.410936	0.491328	0.519128	0.331343	0.33829	0.39962	0.393247	0.399946	0.397728
CIN8	0.427849	0.418325	0.372486	0.369425	0.385609	0.382988	0.382383	0.372835	0.37665	0.387662	0.375199	0.376513
CIR1	0.650517	0.62678	1.04975	1.02977	0.657376	0.68535	1.10309	1.0789	1.07092	1.09187	1.09889	1.06419
CIR2	0.758827	0.850764	0.761124	0.742842	0.808855	0.657121	0.650516	0.599404	0.835224	0.760639	0.820772	0.840691
CIS3	2.86243	2.70836	1.77911	1.91805	2.81792	2.89851	2.59133	3.07192	2.62813	2.94052	2.79836	2.63459
CIT1	3.56872	3.88718	5.60468	5.03773	4.14609	4.12675	6.03522	5.26611	5.66285	4.24929	5.52307	5.67094
CIT2	2.30347	1.58327	9.37906	7.88897	6.00953	5.63057	3.41956	3.05927	3.56054	3.66601	4.02627	4.42987
CIT3	0.678415	0.932088	0.495466	0.45193	0.497575	0.474079	0.394079	0.350739	0.458431	0.482491	0.532953	0.542263
CKA1	0.827896	0.805134	0.622696	0.621394	0.843229	0.802098	0.648686	0.695226	0.663347	0.719837	0.665734	0.690739
CKA2	0.934732	0.892679	0.84383	0.871154	0.903068	0.850304	0.898862	0.900496	0.923007	0.911104	0.896046	0.901036
CKB1	0.789098	0.757853	0.807652	0.821578	0.785713	0.78595	0.826732	0.783617	0.822592	0.848914	0.85389	0.891008
CKB2	0.632755	0.598064	0.893336	0.907143	0.631158	0.654258	0.831756	0.808455	0.845829	0.839929	0.859859	0.860437
CKI1	0.771803	0.733188	0.560522	0.543664	0.747006	0.752214	0.628681	0.641988	0.556255	0.601651	0.5655	0.578089
CKS1	1.51629	1.394	0.830042	0.870572	1.35029	1.33496	0.904142	0.968468	0.977449	0.983185	0.953744	0.928786
CLA4	0.553365	0.505638	0.434685	0.437841	0.633792	0.621101	0.42244	0.445284	0.453771	0.473341	0.455826	0.445878
CLB1	0.544018	0.49178	0.651642	0.681379	0.671717	0.641795	0.597095	0.609229	0.735552	0.741064	0.773445	0.788697
CLB2	0.447035	0.416303	0.396599	0.39858	0.494686	0.446076	0.443813	0.447632	0.45556	0.478632	0.454044	0.455613
CLB3	0.542738	0.514411	0.530694	0.530622	0.57744	0.596118	0.489929	0.482264	0.573532	0.561228	0.552301	0.546617
CLB4	0.351834	0.348661	0.395142	0.392083	0.362603	0.376639	0.382452	0.407578	0.411273	0.418331	0.416591	0.421371
CLB5	0.374355	0.367959	0.448979	0.443694	0.417339	0.404035	0.418211	0.410382	0.455439	0.466544	0.447724	0.440553
CLB6	0.316289	0.315147	0.341444	0.349665	0.339741	0.353453	0.340607	0.328721	0.360558	0.380528	0.363433	0.36295
CLC1	1.40747	1.4694	1.32443	1.29866	1.57882	1.59621	1.2656	1.26814	1.32592	1.44036	1.35987	1.31575
CLD1	0.489941	0.560888	0.562899	0.569677	0.558519	0.551983	0.467586	0.475691	0.50014	0.484318	0.477547	0.499321
CLF1	0.488956	0.496137	0.444082	0.436857	0.465464	0.465021	0.417477	0.412178	0.428023	0.43444	0.426838	0.432082
CLG1	1.78762	1.62022	0.791717	0.800706	1.55287	1.56356	0.877104	0.89289	0.808624	0.82893	0.817375	0.800537
CLN1	0.574772	0.580249	0.526044	0.542539	0.623642	0.628991	0.543065	0.562809	0.625628	0.65976	0.602227	0.606373
CLN2	0.546279	0.518385	0.483269	0.499301	0.629919	0.653421	0.57847	0.598636	0.591916	0.663157	0.611511	0.581782
CLN3	0.901052	0.793677	0.564246	0.577556	0.77779	0.897334	0.666501	0.693286	0.556818	0.543369	0.531933	0.525555
CLP1	0.431088	0.425323	0.413328	0.403056	0.406491	0.407375	0.429664	0.444893	0.427513	0.428196	0.428507	0.427219
CLU1	0.691405	0.707128	0.603723	0.605351	0.66602	0.624519	0.746302	0.730276	0.67554	0.645261	0.667331	0.668355
CMC1	1.30653	1.4061	1.94832	1.92138	1.18003	1.12773	2.08554	1.84205	1.9401	1.727	1.94173	2.03652
CMC2	1.11386	1.20445	1.12766	1.06248	1.04595	0.943437	1.26645	1.16392	1.18976	1.13633	1.21813	1.2361
CMC4	0.544218	0.545789	0.751516	0.746071	0.520074	0.539485	0.723492	0.747414	0.646479	0.655148	0.67889	0.65807
CMD1	1.12224	1.05062	2.59568	2.58836	1.16884	1.19964	2.33195	2.35188	2.30762	2.41423	2.39699	2.32035
CMK1	0.606596	0.647896	0.66816	0.656116	0.639497	0.635852	0.534639	0.563324	0.601843	0.60444	0.623388	0.610425
CMK2	0.613644	0.654957	0.60448	0.623054	0.601407	0.547529	0.521291	0.560214	0.500407	0.68757	0.502084	0.528397
CMP2	0.612872	0.643173	0.588041	0.593131	0.594007	0.590978	0.562654	0.543299	0.543053	0.550822	0.513772	0.55174
CMR1	0.376973	0.363969	0.345304	0.342727	0.377944	0.378964	0.343158	0.352798	0.349788	0.356234	0.351758	0.352363
CMR3	0.595794	0.557656	0.682335	0.656696	0.736618	0.811308	0.424297	0.413979	0.493843	0.447987	0.444777	0.458042
CMS1	0.465494	0.425491	0.512259	0.500733	0.387547	0.392514	0.586675	0.606799	0.516444	0.543577	0.542767	0.543747
CNA1	0.496424	0.511451	0.426848	0.416081	0.523539	0.544132	0.397382	0.402767	0.419571	0.430357	0.413427	0.41591
CNB1	1.81171	1.76126	1.26533	1.23876	1.64962	1.50527	1.30013	1.30961	1.26938	1.41167	1.29089	1.31907
CNE1	0.437057	0.407274	0.387301	0.379256	0.396239	0.403081	0.408892	0.416632	0.404087	0.408927	0.409533	0.391325
CNL1	1.72913	2.04751	1.43859	1.40382	1.88128	1.72221	1.09574	1.07071	1.36892	1.29484	1.31488	1.375
CNM67	0.468151	0.457722	0.454874	0.44939	0.462929	0.452411	0.451138	0.463223	0.460665	0.480543	0.464269	0.449872
CNN1	0.441537	0.442008	0.401349	0.405285	0.432406	0.40845	0.400824	0.40083	0.395897	0.401221	0.380447	0.386892
CNS1	0.507209	0.467806	0.445946	0.450949	0.463134	0.440549	0.462191	0.500195	0.442909	0.467762	0.450389	0.444496
COA1	1.06963	1.29037	0.884641	0.843926	1.01207	1.01463	1.04166	0.956184	0.951338	0.945265	0.949298	0.965681
COA2	1.02046	1.20455	1.16242	1.2105	1.17018	1.07435	1.00246	0.872676	1.0764	1.13015	1.2618	1.24597
COA3	1.54994	1.643	1.46038	1.38825	1.45647	1.59989	1.55893	1.52748	1.59406	1.54173	1.65356	1.76906
COA4	0.552108	0.597964	0.559017	0.539089	0.53565	0.483177	0.608476	0.547564	0.550386	0.512019	0.536427	0.531537
COA6	2.03727	2.03247	1.22734	1.21899	1.80423	1.5959	1.29687	1.19018	1.12652	1.07453	1.20098	1.1729
COF1	1.02339	0.945375	3.21368	3.22188	1.0465	1.10036	3.39622	3.32797	3.96188	3.94223	4.17771	4.18375
COG1	0.487011	0.458474	0.427391	0.428927	0.432426	0.446126	0.494629	0.485009	0.445193	0.483063	0.482406	0.469036
COG2	0.369979	0.372571	0.449724	0.463456	0.372289	0.361785	0.445391	0.441343	0.446353	0.438137	0.435851	0.443279
COG3	0.359412	0.357791	0.366005	0.364321	0.36555	0.363384	0.34985	0.357532	0.367802	0.369828	0.371384	0.369531
COG4	0.372445	0.363738	0.410719	0.403859	0.38122	0.378584	0.387323	0.397186	0.426194	0.434309	0.420396	0.419174
COG5	0.419298	0.426935	0.407435	0.41917	0.40602	0.406509	0.403477	0.407962	0.405633	0.405552	0.413375	0.415511
COG6	0.440853	0.428386	0.42709	0.418652	0.46131	0.453109	0.417123	0.427342	0.417524	0.427498	0.425904	0.423445
COG7	0.848863	0.866343	0.718045	0.6805	0.758702	0.696147	0.741917	0.796875	0.746426	0.827854	0.801541	0.820136
COG8	0.464212	0.453975	0.432554	0.433398	0.449717	0.44551	0.463121	0.483154	0.441163	0.467962	0.447949	0.440711
COM2	0.53454	0.526849	0.553054	0.557557	0.485905	0.492185	0.57491	0.634331	0.46436	0.516871	0.47462	0.470618
COP1	0.736738	0.706061	0.545794	0.550642	0.702674	0.713374	0.623682	0.630043	0.602091	0.618112	0.600164	0.587716
COQ1	0.592233	0.627824	0.584781	0.598289	0.65511	0.642928	0.638559	0.638873	0.6214	0.601814	0.635067	0.64495
COQ10	0.405002	0.401531	0.472205	0.452644	0.384352	0.387068	0.491246	0.456394	0.464691	0.460184	0.44994	0.453732
COQ2	0.47891	0.453021	0.504081	0.492626	0.462666	0.460935	0.516788	0.503404	0.488737	0.459421	0.476718	0.487217
COQ3	0.429849	0.498761	0.471844	0.480735	0.477117	0.477779	0.439124	0.417057	0.470483	0.474199	0.492338	0.491032
COQ4	0.632179	0.751239	0.594215	0.593287	0.732418	0.752881	0.469046	0.476511	0.547889	0.538126	0.574617	0.573447
COQ5	1.03878	1.13849	1.50836	1.50728	1.64019	1.5787	1.26717	1.15737	1.61788	1.39951	1.53568	1.5952
COQ6	0.704549	0.707711	0.666603	0.689209	0.784212	0.789121	0.62006	0.636602	0.723712	0.703611	0.717672	0.715349
COQ8	0.441303	0.447654	0.446361	0.449081	0.46416	0.449117	0.438923	0.439622	0.44666	0.436157	0.436568	0.456114
COQ9	0.578329	0.632635	0.820586	0.816205	0.735119	0.726016	0.600028	0.581846	0.782453	0.71907	0.745171	0.75252
COR1	5.12951	5.47203	4.20875	4.22136	4.70423	4.76201	4.71249	4.24656	4.22989	3.46826	3.92516	3.97539
COS1	0.396161	0.404513	0.687191	0.688359	0.566682	0.541625	0.548931	0.655218	0.679625	0.79267	0.768154	0.747314
COS10	0.308799	0.303621	0.395528	0.3941	0.356046	0.351311	0.333616	0.345807	0.429535	0.447319	0.433592	0.432593
COS111	0.366687	0.387702	0.472653	0.476231	0.506802	0.497799	0.346649	0.353618	0.436015	0.403062	0.413219	0.415375
COS12	0.297301	0.293985	0.29925	0.296596	0.296632	0.300004	0.305408	0.304295	0.30267	0.306286	0.316689	0.320535
COS2	0.331571	0.329321	0.465633	0.446658	0.423773	0.409172	0.391509	0.446315	0.476443	0.536848	0.554912	0.530606
COS3	0.329749	0.327459	0.466142	0.44658	0.420838	0.402414	0.387219	0.444834	0.475624	0.535425	0.553583	0.52879
COS4	0.307933	0.315426	0.441562	0.438195	0.444549	0.435502	0.325649	0.334544	0.428729	0.451736	0.472246	0.454425
COS5	0.375056	0.383421	0.536923	0.5343	0.530519	0.497011	0.425137	0.468157	0.519796	0.580052	0.553594	0.559556
COS6	0.704119	0.725837	1.6106	1.64748	1.04855	0.970595	1.13496	1.20363	1.43087	1.64534	1.51524	1.52339
COS7	0.397685	0.421626	0.824596	0.822604	0.630588	0.578325	0.493709	0.536114	0.757389	0.904388	0.834443	0.831608
COS8	0.294437	0.296061	0.302561	0.297822	0.303767	0.302392	0.294514	0.294212	0.296604	0.300429	0.298723	0.299977
COS9	0.359537	0.362543	0.431912	0.437054	0.403818	0.404751	0.380482	0.391253	0.470909	0.485481	0.488909	0.473251
COT1	0.664393	0.638233	0.758475	0.764273	0.790243	0.915318	0.679036	0.784887	0.682973	0.759886	0.710524	0.701789
COX10	0.524481	0.56603	0.505303	0.508798	0.535453	0.530544	0.585087	0.578088	0.567435	0.549473	0.558321	0.550969
COX11	0.518048	0.567242	0.500827	0.494463	0.530877	0.502371	0.547496	0.49347	0.531673	0.506588	0.522423	0.513738
COX12	2.81817	3.08252	6.52807	6.53331	3.29117	2.94498	6.90813	5.8982	6.59828	5.607	6.76407	6.67426
COX13	5.31839	5.95036	6.97713	6.82843	6.09511	5.59602	5.90945	5.45892	6.253	5.3611	6.13724	6.083
COX14	1.1558	1.37345	2.10649	2.09443	1.43111	1.23543	1.89998	1.90246	2.26969	2.13503	2.26795	2.47654
COX15	0.827962	0.939092	0.894115	0.912502	0.918235	0.881032	0.923019	0.784072	0.940638	0.827435	0.897057	0.923571
COX16	0.411209	0.437605	0.715755	0.689599	0.488707	0.440579	0.613178	0.563678	0.660657	0.624915	0.72486	0.734789
COX17	2.39999	3.03736	2.12686	1.93761	2.24482	1.56377	3.17411	2.73457	2.79171	2.54229	2.71449	2.91962
COX18	0.467385	0.468883	0.437936	0.437919	0.435077	0.448805	0.50206	0.463293	0.453529	0.466132	0.465541	0.45755
COX19	0.802563	0.829717	0.458265	0.490341	0.647964	0.660725	0.521716	0.526642	0.449279	0.465834	0.459756	0.461389
COX20	1.15131	1.33215	0.976896	0.966227	1.12245	1.00316	0.915532	0.809392	0.898906	0.713084	0.78464	0.784309
COX23	0.893981	1.10611	0.533325	0.537819	0.587854	0.534546	0.84241	0.790329	0.613795	0.634986	0.621222	0.624421
COX26	0.727461	1.05956	4.37511	4.36798	1.33289	1.27895	0.805503	0.560548	3.48028	2.13397	2.96014	3.14812
COX4	2.70219	2.76058	4.23611	4.21781	2.25808	2.38269	4.79855	4.53386	4.04321	3.43315	3.89463	3.92475
COX5A	15.0697	16.0422	6.89209	6.89421	13.0404	12.2714	8.54659	7.59612	6.67453	5.50358	6.08653	6.37013
COX5B	0.796788	0.842805	0.537155	0.519951	0.745233	0.641884	0.508529	0.467835	0.626587	0.624685	0.602577	0.589086
COX6	1.89012	1.92831	4.24624	4.33026	1.75968	1.7438	4.36392	3.70516	4.08108	3.27198	3.86137	3.88988
COX7	2.09474	2.24848	7.26748	6.85937	2.3626	2.24057	5.97523	5.50088	6.37877	5.46675	6.14236	6.10843
COX8	6.41517	6.54784	8.13234	7.78149	5.56113	6.5352	8.2381	7.4333	7.488	6.31156	7.25696	7.46111
COX9	8.8634	9.26812	8.28058	8.05537	9.215	9.52974	7.77426	7.80179	8.52564	7.17939	8.16301	8.51325
COY1	0.496426	0.489872	0.442753	0.449335	0.511936	0.520826	0.450968	0.474101	0.481515	0.508383	0.474988	0.474944
CPA1	2.31261	2.33843	1.92745	1.80479	1.569	1.49631	1.9141	1.87661	1.38871	1.20016	1.18789	1.24322
CPA2	0.578559	0.58748	0.472012	0.466013	0.466651	0.475165	0.496392	0.569774	0.482	0.493402	0.515072	0.520444
CPD1	0.52347	0.558013	0.424891	0.437174	0.460164	0.427415	0.448279	0.438138	0.412288	0.399844	0.414354	0.403099
CPR1	8.10056	7.85939	16.8145	16.4573	9.40729	9.2614	14.5659	15.0363	14.9354	15.4863	15.8626	15.8045
CPR2	1.24764	1.29944	1.18313	1.16092	1.13611	1.12559	1.16051	1.19598	1.26744	1.26591	1.31911	1.24792
CPR3	0.99333	1.01754	1.55698	1.46912	0.948411	0.846847	1.62827	1.56727	1.621	1.52107	1.74987	1.63718
CPR4	1.16553	1.28634	2.26503	2.24317	2.63806	2.75715	0.982048	0.945623	2.00967	2.0425	2.06926	2.07118
CPR5	1.9675	1.9501	1.81606	1.70902	1.7408	1.55584	2.43846	2.32283	2.08686	2.09861	2.11195	2.13862
CPR6	0.807973	0.807476	1.26304	1.20425	0.771925	0.804886	1.25922	1.17722	1.25109	1.46797	1.41072	1.41512
CPR7	0.435325	0.425975	0.477603	0.480563	0.443075	0.428996	0.482282	0.47093	0.495768	0.521293	0.505921	0.485533
CPR8	0.772527	0.810049	0.681248	0.707239	0.968015	0.942869	0.627415	0.611427	0.820357	0.830234	0.803289	0.816355
CPS1	0.543671	0.543489	0.562109	0.545239	0.657085	0.631804	0.501662	0.494563	0.570413	0.625673	0.563412	0.568835
CPT1	1.081	0.94059	1.07868	1.00168	0.993001	1.04236	1.27635	1.44703	1.15887	1.42891	1.31136	1.28625
CRC1	0.57942	0.622535	1.32403	1.2006	1.27018	1.16503	0.410158	0.364064	0.488905	0.49035	0.512609	0.529913
CRD1	0.470208	0.447363	0.428954	0.450147	0.448457	0.455395	0.449215	0.426347	0.429918	0.437684	0.428506	0.439852
CRF1	0.336535	0.38968	0.345915	0.344023	0.33833	0.333445	0.309498	0.310427	0.321843	0.326504	0.329424	0.333316
CRG1	0.419421	0.439508	0.466273	0.473534	0.430003	0.393079	0.449375	0.480562	0.439867	0.555966	0.467417	0.445996
CRH1	2.64509	2.49668	2.94403	3.10194	3.24375	3.03605	2.67134	3.43832	2.8423	3.67927	2.7914	2.75418
CRM1	0.511643	0.51843	0.491755	0.496716	0.564457	0.544022	0.478653	0.501915	0.492245	0.504312	0.496757	0.504053
CRN1	0.934018	0.898031	0.674154	0.681745	0.8393	0.852632	0.884655	0.904142	0.784046	0.808212	0.764441	0.767088
CRP1	0.904271	0.889515	1.44616	1.45423	1.15452	1.08995	0.893604	0.865095	1.29572	1.21119	1.36605	1.33796
CRR1	0.541782	0.502153	0.457568	0.480545	0.607199	0.610284	0.513086	0.453312	0.405626	0.395976	0.387848	0.400626
CRS5	0.404938	0.491521	0.778224	0.749156	0.452395	0.504784	0.412494	0.397905	0.646421	0.658599	0.677053	0.639713
CRT10	0.350845	0.346955	0.359886	0.363328	0.361065	0.353062	0.347357	0.348231	0.361135	0.376836	0.365971	0.371187
CRZ1	0.486163	0.477126	0.464345	0.460004	0.483308	0.484656	0.438891	0.449688	0.463473	0.477105	0.456276	0.468175
CSC1	0.669695	0.644454	0.538233	0.530946	0.630757	0.590476	0.54508	0.55606	0.525667	0.593085	0.55213	0.557153
CSE1	0.398042	0.39121	0.480525	0.474489	0.407701	0.403223	0.477079	0.49865	0.473139	0.521633	0.495902	0.496354
CSE2	0.446962	0.441741	0.467442	0.468889	0.433861	0.411704	0.440689	0.467207	0.447917	0.486742	0.445079	0.451853
CSE4	0.730963	0.671747	0.62097	0.631531	0.849119	0.74599	0.53611	0.541474	0.619376	0.657184	0.621676	0.625005
CSF1	0.310402	0.311849	0.313289	0.313768	0.331144	0.327766	0.302264	0.301543	0.309973	0.309603	0.30931	0.309321
CSG2	1.23465	1.2757	1.04119	1.02011	1.05496	0.993156	1.28403	1.30935	1.10477	1.21844	1.13407	1.146
CSH1	0.347296	0.325548	0.393755	0.396228	0.352892	0.359507	0.393764	0.413996	0.424496	0.473691	0.438997	0.426996
CSI1	0.365552	0.354907	0.368075	0.372625	0.371765	0.3653	0.348812	0.331078	0.368605	0.356676	0.355183	0.371669
CSI2	0.670993	0.653615	0.534828	0.544572	0.637664	0.671588	0.671762	0.794071	0.623007	0.728543	0.613387	0.603702
CSL4	0.862044	0.778467	0.553768	0.575861	0.753723	0.696377	0.582926	0.584298	0.552686	0.587075	0.537493	0.56912
CSM1	0.507986	0.447904	0.84738	0.876858	0.729563	0.670886	0.514494	0.508764	0.832153	0.786812	0.826589	0.855108
CSM2	0.336965	0.332721	0.329153	0.333027	0.338936	0.333054	0.335018	0.333111	0.32546	0.327526	0.334006	0.324082
CSM3	0.528976	0.561769	0.515448	0.504755	0.606773	0.554726	0.493924	0.468417	0.488953	0.50872	0.509525	0.501
CSM4	0.310774	0.400434	0.351397	0.34678	0.312697	0.324756	0.299208	0.295829	0.345435	0.337029	0.347306	0.363085
CSN9	0.367627	0.337307	0.494443	0.492314	0.359984	0.378363	0.467355	0.465616	0.4738	0.484272	0.493351	0.4883
CSR1	1.00771	0.914497	0.58506	0.606413	0.951728	0.997807	0.591229	0.599163	0.596072	0.585112	0.585439	0.577719
CSR2	0.387927	0.448834	0.406431	0.405562	0.402624	0.421071	0.341686	0.361247	0.393689	0.393265	0.399089	0.397905
CST26	0.401108	0.401008	0.431446	0.424481	0.395974	0.382134	0.440834	0.446664	0.441489	0.453899	0.448114	0.451073
CST6	0.651674	0.711133	0.463455	0.45623	0.668219	0.673544	0.407168	0.427531	0.447736	0.465413	0.447878	0.456501
CST9	0.488018	0.500418	0.457966	0.441309	0.480882	0.488932	0.458707	0.451244	0.453325	0.43055	0.447649	0.44344
CTA1	0.858173	1.59562	0.537462	0.510849	0.628244	0.541296	0.325223	0.314016	0.504307	0.476266	0.553976	0.558882
CTF13	0.379462	0.377329	0.336625	0.343712	0.384776	0.369358	0.343047	0.349365	0.34357	0.33458	0.337969	0.334272
CTF18	0.410204	0.403685	0.395864	0.393578	0.433155	0.420142	0.415238	0.419439	0.401432	0.409838	0.408526	0.413409
CTF19	0.724738	0.779055	0.341977	0.349061	0.433825	0.430509	0.509417	0.569929	0.391775	0.375856	0.378706	0.381939
CTF3	0.342367	0.342047	0.359294	0.360186	0.351944	0.359132	0.347043	0.358399	0.374173	0.384613	0.373102	0.363808
CTF4	0.397244	0.40287	0.384869	0.385205	0.405462	0.408071	0.369199	0.381679	0.387081	0.394405	0.390838	0.379331
CTF8	0.983287	0.976072	0.5728	0.556687	1.02744	0.958241	0.533221	0.497154	0.583305	0.549331	0.531563	0.559812
CTH1	0.596789	0.556869	0.505397	0.516272	0.51107	0.480387	0.597477	0.66051	0.502322	0.539751	0.495812	0.506944
CTI6	1.22897	1.25772	0.862442	0.865307	1.25573	1.24022	0.84104	0.803313	0.863461	0.86075	0.864946	0.870881
CTK1	0.569103	0.54666	0.515056	0.525203	0.565831	0.555496	0.525246	0.526363	0.556333	0.588675	0.547835	0.557759
CTK2	0.391268	0.350619	0.463217	0.450908	0.38783	0.378183	0.426686	0.445237	0.442386	0.448241	0.430012	0.434296
CTK3	0.731804	0.684449	0.453894	0.469253	0.639185	0.585889	0.466703	0.485381	0.468202	0.48054	0.463594	0.458797
CTL1	0.436841	0.480627	0.527918	0.529069	0.486357	0.479587	0.467547	0.499252	0.544967	0.533586	0.513427	0.537933
CTM1	0.367254	0.366232	0.359909	0.365574	0.368954	0.35589	0.381432	0.366074	0.368296	0.35943	0.366678	0.373194
CTP1	0.636239	0.639922	0.583851	0.611311	0.551627	0.519181	0.431511	0.394737	0.443912	0.411353	0.410421	0.424082
CTR1	3.93727	3.1646	1.97663	2.05818	3.13702	3.06153	10.3241	9.27729	1.98428	1.79752	2.25272	2.3457
CTR2	0.986317	0.896156	0.800435	0.974568	0.821227	0.87948	1.0813	1.22295	1.03402	1.0679	1.00777	1.05189
CTR3	5.88514	6.06099	3.31584	3.49481	9.33303	8.79027	8.26452	7.80166	2.49889	1.85473	2.7775	2.98028
CTR86	0.379903	0.366335	0.480043	0.485461	0.48884	0.481345	0.371995	0.373079	0.473773	0.482315	0.477576	0.473358
CTR9	0.535869	0.519422	0.443227	0.443417	0.548376	0.520873	0.448897	0.456494	0.464992	0.478456	0.473403	0.465438
CTS1	3.14001	2.57766	2.55253	2.4569	2.84352	2.95925	2.34375	2.74419	3.37569	3.65757	3.34197	3.25103
CTS2	0.453326	0.461163	0.413223	0.424677	0.457491	0.440804	0.419252	0.400109	0.43942	0.455989	0.447983	0.44741
CTT1	0.479725	0.702413	0.715784	0.703782	0.804588	0.760036	0.40759	0.359682	0.419067	0.421227	0.454774	0.428761
CUE1	0.770241	0.778585	0.978413	1.04498	0.894751	0.819214	1.07805	1.06713	1.04034	1.10853	1.11315	1.06614
CUE2	0.372938	0.377329	0.422532	0.412246	0.359106	0.361058	0.432446	0.427101	0.427192	0.434432	0.432065	0.445368
CUE3	0.488762	0.480237	0.472644	0.458163	0.514263	0.517355	0.441484	0.444611	0.455643	0.475588	0.444066	0.456804
CUE4	0.747077	0.772618	0.514329	0.557552	0.60907	0.600839	0.550253	0.549089	0.573934	0.534491	0.579117	0.554391
CUE5	1.26457	1.38638	1.16396	1.1491	1.42817	1.39811	0.936597	0.957712	1.04046	0.996429	1.05144	1.04939
CUL3	0.440787	0.440635	0.387081	0.395053	0.445721	0.457871	0.378917	0.386814	0.381634	0.385374	0.377526	0.382005
CUP1-1	2.39263	2.1465	3.38058	3.05173	1.36426	1.50833	1.21866	1.39865	3.77962	4.32683	4.08011	4.03646
CUP1-2	2.39104	2.1373	3.39581	3.06198	1.35919	1.49833	1.21981	1.39419	3.78533	4.32431	4.08691	4.05485
CUP2	0.75934	0.724217	0.553901	0.52026	0.642486	0.587592	0.566873	0.596386	0.463476	0.513792	0.48831	0.503605
CUP9	2.71207	2.82064	2.20229	2.35618	3.1751	3.47134	1.39126	1.20773	1.41792	0.985634	1.15354	1.20741
CUR1	0.807917	0.761404	0.573872	0.57502	0.642361	0.641457	0.631211	0.64567	0.62761	0.693915	0.572368	0.571811
CUS1	0.439696	0.451598	0.492261	0.468926	0.484926	0.482718	0.424157	0.430819	0.480685	0.492017	0.472011	0.479102
CUS2	0.842649	0.816757	0.501823	0.502317	0.864364	0.820675	0.49234	0.498096	0.516561	0.524487	0.538171	0.530746
CUZ1	0.983523	0.933581	0.83101	0.818784	0.897072	0.845623	0.72803	0.747875	0.762306	0.888219	0.855973	0.855024
CWC15	1.18871	1.33898	0.683083	0.68873	1.38734	1.2	0.621967	0.676099	0.67817	0.736838	0.678851	0.65703
CWC2	0.39292	0.377252	0.437901	0.449087	0.440392	0.447989	0.390066	0.394408	0.415917	0.41358	0.410591	0.411626
CWC21	0.872202	0.956654	0.704419	0.712862	0.898616	0.749672	0.57548	0.581294	0.649576	0.660946	0.643713	0.635496
CWC22	0.380629	0.364534	0.383893	0.38498	0.389089	0.383974	0.375855	0.382516	0.390874	0.412824	0.401422	0.401048
CWC23	0.628666	0.622567	0.392032	0.409278	0.55236	0.541272	0.406944	0.415898	0.396467	0.416393	0.384492	0.38846
CWC24	0.644422	0.583679	0.474247	0.483609	0.587778	0.581339	0.487418	0.496216	0.461481	0.431557	0.427401	0.439719
CWC25	0.541377	0.493901	0.471588	0.48639	0.482554	0.474286	0.487205	0.545443	0.460766	0.471533	0.467687	0.446754
CWC27	0.56116	0.531276	0.5376	0.535362	0.498699	0.519089	0.555229	0.552248	0.529449	0.565875	0.530189	0.545596
CWH41	0.543454	0.522062	0.462961	0.45857	0.580609	0.527033	0.545519	0.571273	0.501208	0.540488	0.506116	0.499462
CWH43	0.648442	0.655277	0.864371	0.845092	0.909905	0.909937	0.596827	0.627922	0.904965	0.953755	0.922009	0.897641
CWP1	0.690906	0.637301	0.848234	0.741433	0.927309	0.870237	0.555211	0.667139	1.01983	1.72974	1.40537	1.34162
CWP2	58.9441	56.6004	36.4485	41.7641	81.4224	71.4998	37.2812	42.3579	43.052	54.9332	49.6256	45.6181
CYB2	1.18309	2.24179	0.921826	0.912772	0.794994	0.731257	0.895763	0.735324	1.13292	0.95619	1.25544	1.27627
CYB5	1.30901	1.1583	1.47818	1.65191	1.26223	1.10687	2.0783	1.60788	1.95666	1.85246	1.99015	1.92347
CYC1	7.33088	8.03825	9.74548	9.54905	7.98842	6.46171	14.8354	13.9048	11.3653	10.1957	11.4082	11.4039
CYC2	0.819222	0.81258	0.466364	0.469715	0.743642	0.734639	0.522831	0.501469	0.496227	0.501101	0.507834	0.501275
CYC3	1.05026	1.1586	0.735742	0.776501	0.74039	0.796175	0.886387	0.805243	0.699823	0.594465	0.601522	0.643212
CYC7	0.450996	0.538216	2.23023	2.22679	2.00746	1.77565	0.365281	0.3702	1.78505	1.3562	1.56804	1.63313
CYC8	0.706939	0.715318	0.470569	0.474848	0.73953	0.773801	0.472489	0.483858	0.540383	0.527045	0.515254	0.510023
CYK3	0.398106	0.389847	0.396562	0.396836	0.420732	0.407865	0.390676	0.392523	0.417925	0.426909	0.411454	0.403257
CYM1	0.522442	0.533583	0.486466	0.47691	0.569309	0.53095	0.493094	0.486826	0.514639	0.507044	0.510801	0.505501
CYR1	0.344526	0.349354	0.358934	0.357654	0.365682	0.363037	0.336234	0.337304	0.345322	0.347548	0.344712	0.343271
CYS3	0.92187	0.79061	0.864217	0.938827	0.905723	0.9423	0.768652	0.820683	0.730324	0.725248	0.652937	0.608597
CYS4	1.00521	0.890357	2.01123	1.92418	1.02884	1.09858	1.64194	1.70437	1.74532	1.69602	1.7109	1.74326
CYT1	2.85288	3.26449	4.3173	4.44965	3.13114	3.0517	4.42621	3.8958	4.56757	3.75355	4.32034	4.39963
CYT2	1.72859	1.89145	1.75768	1.67591	1.84367	1.6519	1.9742	1.7993	2.0177	1.9056	1.82733	1.91628
DAD1	0.438496	0.457584	0.636786	0.634882	0.428482	0.405157	0.571391	0.643083	0.595952	0.598185	0.596356	0.618041
DAD2	0.827387	0.887313	0.579863	0.566629	0.807524	0.807224	0.541157	0.536772	0.587276	0.571827	0.577452	0.57875
DAD3	1.16712	1.14542	0.766326	0.773517	1.51527	1.33953	0.600811	0.669472	0.779409	0.803241	0.819352	0.776856
DAD4	2.32053	2.17844	1.32679	1.33006	2.01539	1.64739	1.60367	1.84767	1.472	1.87064	1.52575	1.53788
DAK1	0.664669	0.704415	0.782274	0.737196	0.754209	0.774303	0.66268	0.628948	0.697755	0.727026	0.729039	0.731555
DAK2	0.308405	0.315685	0.411321	0.414154	0.349385	0.375487	0.295031	0.29204	0.365488	0.31361	0.336584	0.335745
DAL1	0.299603	0.304943	0.303257	0.303739	0.310812	0.315502	0.296539	0.295818	0.306389	0.305961	0.302294	0.30229
DAL2	0.530471	0.542044	0.370254	0.366342	0.449535	0.426312	0.409011	0.398076	0.378944	0.379635	0.381741	0.392346
DAL3	0.360421	0.367699	0.456412	0.436678	0.411919	0.373003	0.36441	0.362694	0.42561	0.405357	0.417566	0.408963
DAL4	0.297726	0.301411	0.305537	0.301903	0.296693	0.296984	0.300133	0.302168	0.301795	0.30432	0.2984	0.299064
DAL5	0.345846	0.352662	0.37999	0.367736	0.346485	0.353622	0.355943	0.356253	0.36112	0.368259	0.366065	0.362199
DAL7	0.337054	0.334172	0.349763	0.34887	0.328211	0.329186	0.361115	0.361672	0.363822	0.377121	0.368733	0.360786
DAL80	0.349007	0.357109	0.355491	0.357525	0.37128	0.381803	0.320204	0.312715	0.351214	0.331452	0.343208	0.334598
DAL81	0.418305	0.398719	0.374309	0.373479	0.413711	0.414696	0.365644	0.373866	0.384552	0.404492	0.392752	0.38659
DAL82	0.525459	0.484634	0.454683	0.45483	0.508618	0.493273	0.45034	0.435339	0.436755	0.428699	0.433302	0.459271
DAM1	0.528875	0.496115	0.504127	0.509205	0.557389	0.576223	0.487314	0.515726	0.521445	0.546267	0.522114	0.547071
DAN4	0.411827	0.421418	0.348652	0.346291	0.399596	0.422867	0.345498	0.355858	0.354412	0.353109	0.350676	0.346448
DAP1	2.22326	2.5607	1.28563	1.29764	2.15732	1.86876	1.08564	1.02624	1.07867	1.05498	0.97075	1.03241
DAP2	0.647912	0.658089	0.643755	0.648747	0.691542	0.669789	0.609667	0.606063	0.648409	0.668773	0.6483	0.66031
DAS1	0.41747	0.426566	0.472184	0.479271	0.47474	0.510192	0.403476	0.445628	0.434223	0.466005	0.439389	0.449045
DAS2	0.431036	0.404767	0.372098	0.375478	0.405249	0.384205	0.384689	0.398085	0.378555	0.378221	0.37073	0.376172
DAT1	0.72541	0.640196	0.440421	0.449888	0.622633	0.61228	0.447883	0.478904	0.476604	0.494195	0.456253	0.462074
DBF2	0.51783	0.517185	0.56077	0.550181	0.617161	0.606179	0.475169	0.473927	0.545302	0.538529	0.534826	0.531317
DBF20	0.559044	0.574349	0.421065	0.420734	0.533063	0.504198	0.421845	0.424178	0.41363	0.424072	0.410671	0.405301
DBF4	0.536907	0.528753	0.515782	0.506522	0.616824	0.645207	0.464055	0.481924	0.520041	0.538122	0.518567	0.522782
DBP1	0.411982	0.435029	0.422167	0.409102	0.475399	0.460995	0.339136	0.337658	0.37978	0.364865	0.372655	0.372243
DBP10	0.473556	0.445813	0.447948	0.454236	0.457058	0.442425	0.447088	0.456439	0.450844	0.461602	0.457997	0.449079
DBP2	0.541655	0.474209	0.529688	0.532823	0.486504	0.486036	0.597884	0.621807	0.660493	0.649079	0.614517	0.615724
DBP3	0.493922	0.429872	0.456322	0.491106	0.473632	0.457371	0.50406	0.549265	0.552819	0.582241	0.552177	0.565979
DBP5	0.637587	0.576658	0.634739	0.633488	0.661893	0.65449	0.653542	0.667183	0.677855	0.696503	0.701755	0.6816
DBP6	0.427262	0.402939	0.368989	0.366131	0.395595	0.388658	0.400535	0.418916	0.397207	0.404207	0.391036	0.384508
DBP7	0.424568	0.396695	0.377571	0.37429	0.421864	0.413385	0.374293	0.386006	0.396428	0.408742	0.3892	0.376673
DBP8	0.478879	0.44662	0.432361	0.44745	0.447932	0.445256	0.445255	0.445457	0.456846	0.457151	0.437271	0.439447
DBP9	0.573244	0.506255	0.446867	0.450865	0.484829	0.465619	0.514749	0.538238	0.48775	0.488709	0.491127	0.481069
DBR1	0.584685	0.616875	0.506815	0.506313	0.462181	0.460699	0.511536	0.549671	0.504	0.517626	0.520144	0.520213
DCC1	0.382054	0.384739	0.581223	0.603938	0.486408	0.490718	0.435764	0.428026	0.581079	0.601196	0.581389	0.57421
DCD1	0.435441	0.417061	0.396768	0.387559	0.412769	0.388661	0.45187	0.447365	0.434798	0.435027	0.425529	0.419824
DCG1	0.365949	0.377015	0.327197	0.31966	0.341339	0.343549	0.338104	0.328398	0.347575	0.347693	0.342525	0.350387
DCI1	0.532236	0.763477	0.493434	0.482479	0.539437	0.553621	0.406753	0.34991	0.426911	0.418899	0.442207	0.433491
DCN1	0.46453	0.472952	0.399505	0.406814	0.440452	0.443899	0.435061	0.429249	0.400298	0.412997	0.410508	0.406779
DCP1	0.497275	0.466397	0.606047	0.613452	0.512118	0.51923	0.540314	0.560536	0.612182	0.643097	0.661235	0.64768
DCP2	0.635388	0.596301	0.544963	0.547906	0.662399	0.652613	0.521239	0.536766	0.536713	0.546072	0.535312	0.531672
DCR2	0.450759	0.449727	0.397863	0.405376	0.432502	0.433775	0.41666	0.412079	0.408756	0.405662	0.403007	0.410007
DCS1	0.544625	0.61134	0.956078	0.927926	0.695529	0.679534	0.644056	0.676093	0.800409	0.780081	0.836963	0.82668
DCS2	0.75596	1.37862	1.25226	1.21919	1.56186	1.57193	0.479219	0.442868	0.846525	0.749518	0.91386	0.925592
DCV1	0.301018	0.297132	0.305659	0.31115	0.31185	0.317265	0.29658	0.298387	0.308655	0.314399	0.30506	0.31133
DCW1	0.659088	0.618059	0.780318	0.779053	0.656089	0.602752	0.801579	0.850609	0.783697	0.841223	0.795556	0.796249
DDC1	0.403341	0.395949	0.357477	0.357137	0.445534	0.435918	0.338057	0.345402	0.34764	0.350926	0.353395	0.352747
DDI1	0.814326	0.859511	0.666308	0.663824	0.965753	0.902248	0.575886	0.59612	0.656956	0.707649	0.687411	0.687104
DDI2	0.297859	0.310011	0.304495	0.303148	0.303043	0.300768	0.294763	0.294736	0.296396	0.296651	0.295332	0.295215
DDI3	0.298153	0.31303	0.309382	0.308406	0.307801	0.302571	0.295566	0.296208	0.301454	0.298127	0.295507	0.296798
DDP1	1.22641	1.13305	0.792054	0.803003	1.11521	1.13631	0.783077	0.824587	0.836165	0.878071	0.876683	0.892661
DDR2	2.06323	4.95996	6.90818	6.89866	3.6175	3.66939	1.25486	0.904792	2.66492	2.49447	3.75189	3.20255
DDR48	0.873895	1.15693	2.01309	2.06664	2.07653	2.17125	1.0761	1.00464	1.43597	1.40366	1.51176	1.58181
DED1	0.689276	0.63031	0.642137	0.658237	0.63045	0.609161	0.676502	0.705657	0.72155	0.740734	0.696313	0.692983
DED81	1.05507	0.920776	0.878405	0.909078	0.977094	0.95157	1.02272	1.07391	1.08895	1.08291	1.06122	1.07421
DEF1	1.03004	1.02521	0.690698	0.677027	1.02608	1.06428	0.760363	0.813505	0.837218	0.882292	0.838368	0.841013
DEG1	0.397837	0.384828	0.400272	0.418772	0.38519	0.373289	0.435722	0.432916	0.410849	0.424639	0.412513	0.407422
DEP1	0.865383	0.841397	0.493615	0.496034	0.850647	0.824975	0.471381	0.485105	0.511523	0.512246	0.503286	0.494498
DER1	0.671056	0.6572	0.552484	0.554769	0.596248	0.542218	0.677963	0.723753	0.625067	0.673122	0.644166	0.622353
DET1	2.72832	2.31353	1.93798	2.00658	2.37828	2.46694	1.77169	1.75916	1.88016	1.75264	1.8964	1.95506
DFG10	0.493801	0.444012	0.401556	0.400246	0.434677	0.449889	0.451722	0.452648	0.415332	0.450185	0.419829	0.433271
DFG16	0.453261	0.463236	0.414923	0.408753	0.478073	0.477427	0.39849	0.400245	0.421521	0.415981	0.411445	0.408164
DFG5	0.686984	0.690003	0.817143	0.799949	0.607427	0.593015	0.851871	0.938438	0.758117	0.917256	0.759314	0.757851
DFM1	1.41877	1.41619	0.826827	0.831126	1.33853	1.3693	1.09771	1.15333	1.00521	1.06985	1.05009	1.01682
DFR1	0.641106	0.564604	0.533419	0.538904	0.542907	0.521006	0.674362	0.639287	0.559061	0.552639	0.548699	0.536299
DGA1	0.681524	0.716055	0.586268	0.586749	0.645907	0.647837	0.526353	0.525072	0.532427	0.54243	0.525084	0.539397
DGK1	0.579906	0.539751	0.654275	0.660782	0.545587	0.587776	0.711053	0.760131	0.708515	0.762267	0.735344	0.715078
DGR2	0.48724	0.527991	0.472778	0.464006	0.548309	0.579713	0.409079	0.418197	0.450158	0.45906	0.448359	0.45278
DHH1	0.418316	0.414869	0.380797	0.382227	0.389833	0.413287	0.385113	0.381344	0.392124	0.400758	0.392883	0.395864
DHR2	0.372553	0.353771	0.349041	0.350944	0.354083	0.343807	0.366721	0.372554	0.350255	0.358949	0.35256	0.3557
DIA1	0.410498	0.405936	0.464807	0.472531	0.36974	0.347771	0.457147	0.511949	0.393698	0.542276	0.393258	0.371524
DIA2	0.371334	0.369229	0.342664	0.343785	0.393254	0.376739	0.346804	0.356772	0.344185	0.355121	0.341131	0.342571
DIA3	0.373813	0.379429	0.362435	0.356231	0.351188	0.348195	0.343708	0.329707	0.344509	0.35103	0.353715	0.353897
DIA4	0.450658	0.48185	0.389869	0.387593	0.479231	0.459948	0.407648	0.385248	0.409677	0.408668	0.425629	0.4091
DIB1	0.707021	0.678436	0.836325	0.81062	0.612733	0.633819	0.906262	0.83931	0.837549	0.788354	0.817563	0.850624
DIC1	1.61528	1.76631	0.631949	0.647797	1.04774	0.964783	0.652359	0.578884	0.691764	0.632256	0.642276	0.674018
DID2	0.960824	0.87271	1.15219	1.17111	0.942093	0.872981	1.0638	1.12802	1.17888	1.19903	1.08461	1.13058
DID4	0.928878	1.00168	1.00701	1.04013	0.926088	0.918487	0.985131	0.938279	1.05144	1.08314	1.03052	1.03966
DIE2	0.552709	0.517847	0.451466	0.451572	0.520763	0.534294	0.493207	0.484467	0.484132	0.502083	0.489265	0.485112
DIF1	1.21543	1.09844	0.708351	0.769628	1.01093	0.949777	0.700257	0.656068	0.674737	0.614642	0.593996	0.61336
DIG1	0.842395	0.787867	0.592048	0.573915	0.833596	0.865772	0.565136	0.587987	0.591728	0.615788	0.581684	0.572072
DIG2	0.447269	0.451813	0.486629	0.513756	0.558349	0.554793	0.408858	0.398759	0.469939	0.483402	0.479179	0.464393
DIM1	0.520249	0.428489	0.59804	0.59574	0.476685	0.449449	0.5968	0.599096	0.640933	0.62145	0.604633	0.593446
DIN7	0.353588	0.362658	0.393271	0.394081	0.443466	0.444222	0.340505	0.344001	0.426933	0.430415	0.41766	0.421568
DIP2	0.483812	0.437066	0.388904	0.389279	0.448086	0.423335	0.410979	0.427765	0.404947	0.421375	0.396182	0.401139
DIP5	0.585557	0.632563	0.560421	0.528217	0.469249	0.449806	0.71409	0.72158	0.698516	0.682236	0.778862	0.820686
DIS3	0.518154	0.496851	0.458244	0.469411	0.51693	0.5022	0.456375	0.463782	0.459327	0.467838	0.451433	0.455805
DIT1	0.354526	0.362412	0.345621	0.331968	0.399155	0.374097	0.314327	0.314522	0.341026	0.34156	0.345832	0.350592
DIT2	0.304126	0.301593	0.304907	0.309098	0.305386	0.308078	0.298969	0.298329	0.302468	0.299147	0.302531	0.303145
DJP1	1.08995	1.05142	0.676476	0.66167	0.924411	0.903707	0.793992	0.840081	0.738409	0.755959	0.721086	0.696425
DLD1	1.00875	1.11113	0.771041	0.790926	0.836654	0.832023	0.839682	0.890468	0.815226	0.926801	0.849661	0.86957
DLD2	0.99257	1.01811	0.794173	0.843496	0.981442	0.938531	0.867073	0.856738	0.88275	0.814202	0.841939	0.859968
DLD3	1.09076	0.869835	1.42568	1.31686	1.06857	0.97833	1.99364	1.98889	1.22592	1.19288	1.26722	1.25516
DLS1	0.614867	0.578339	0.583232	0.598482	0.596579	0.605335	0.539666	0.569526	0.617305	0.649777	0.619723	0.612899
DLT1	0.353557	0.352508	0.366956	0.369529	0.350831	0.337131	0.366455	0.375624	0.366594	0.381902	0.376944	0.380512
DMA1	0.644712	0.623598	0.542042	0.557024	0.634429	0.638153	0.541406	0.552357	0.527028	0.526123	0.512772	0.536726
DMA2	0.728544	0.702501	0.547023	0.549439	0.618355	0.615276	0.579436	0.55981	0.54191	0.513571	0.537502	0.526988
DMC1	0.334542	0.34743	0.320099	0.320012	0.33235	0.320128	0.30931	0.305618	0.319071	0.332017	0.326632	0.324673
DML1	0.375914	0.366336	0.383133	0.38081	0.360039	0.345002	0.422632	0.444873	0.387775	0.397748	0.393678	0.393781
DNA2	0.337638	0.337951	0.32511	0.327003	0.345997	0.347308	0.317876	0.323202	0.325626	0.328587	0.322403	0.322808
DNF1	0.463946	0.451552	0.405659	0.408651	0.466886	0.470965	0.400614	0.40816	0.404381	0.416972	0.403765	0.407578
DNF2	0.342711	0.326368	0.33021	0.326619	0.312441	0.349862	0.351927	0.350684	0.353293	0.352595	0.344575	0.340324
DNF3	0.371201	0.374803	0.365489	0.358187	0.410496	0.397043	0.344239	0.343768	0.360397	0.364439	0.359159	0.363525
DNL4	0.361916	0.375693	0.374823	0.375418	0.372056	0.36131	0.361667	0.361846	0.363363	0.365961	0.363274	0.362908
DNM1	0.672622	0.745636	0.664465	0.67316	0.76317	0.745469	0.593053	0.569778	0.666361	0.61602	0.656766	0.646426
DOA1	0.572238	0.551519	0.473479	0.470352	0.543079	0.544842	0.542294	0.566427	0.511065	0.536369	0.521083	0.507981
DOA4	0.406813	0.404235	0.390176	0.387267	0.41764	0.422655	0.38656	0.391483	0.399236	0.413584	0.404741	0.400026
DOC1	0.340203	0.350522	0.330168	0.33191	0.343295	0.347601	0.319599	0.322816	0.330159	0.339709	0.33631	0.332206
DOG1	0.410792	0.416016	0.403839	0.399698	0.361019	0.37231	0.578886	0.580852	0.474653	0.497011	0.51172	0.507632
DOG2	0.555424	0.578098	0.810737	0.802442	0.613012	0.613798	0.743172	0.780471	1.04158	1.03401	1.10394	1.07913
DOM34	0.386169	0.365975	0.50038	0.508562	0.419821	0.402694	0.457258	0.455883	0.518911	0.517612	0.531875	0.516932
DON1	0.435994	0.451402	0.45253	0.437713	0.486444	0.463471	0.347717	0.338892	0.382842	0.38647	0.376094	0.373865
DOP1	0.353924	0.357252	0.339192	0.335182	0.372398	0.359163	0.334667	0.336073	0.340299	0.342782	0.339967	0.33876
DOS2	0.869688	0.886936	0.56856	0.567478	0.816835	0.755304	0.576886	0.614206	0.584022	0.594167	0.602272	0.597155
DOT1	0.396398	0.395947	0.373075	0.378984	0.390625	0.376527	0.393797	0.406556	0.397038	0.405204	0.397734	0.398294
DOT5	0.884721	0.894778	0.738026	0.720776	0.897805	0.792511	0.690599	0.664668	0.648306	0.682959	0.661707	0.672673
DOT6	1.14942	1.20807	0.663859	0.65639	0.901507	0.939777	0.608363	0.603804	0.582985	0.556669	0.534108	0.547999
DPB11	0.415716	0.400167	0.376056	0.372259	0.409048	0.41297	0.362748	0.375773	0.383506	0.394353	0.378493	0.383231
DPB2	0.375269	0.365766	0.333115	0.332507	0.376136	0.361288	0.351003	0.36413	0.353064	0.365342	0.355308	0.345363
DPB3	0.548261	0.549399	0.658646	0.662804	0.526565	0.532558	0.606803	0.616641	0.597983	0.593794	0.600129	0.602566
DPB4	0.578917	0.553372	0.554153	0.588176	0.529581	0.567236	0.568407	0.545807	0.552546	0.554311	0.558966	0.551223
DPH1	0.378299	0.336041	0.376125	0.375039	0.363034	0.35492	0.389354	0.409757	0.395799	0.422501	0.38918	0.389786
DPH2	0.507531	0.451401	0.462442	0.481346	0.462777	0.463918	0.474109	0.496038	0.504518	0.470978	0.482761	0.481292
DPH5	0.78181	0.668982	0.649218	0.665448	0.619256	0.63275	0.914076	0.996895	0.751882	0.822981	0.78321	0.793286
DPH6	0.374997	0.357551	0.361782	0.36027	0.352923	0.365014	0.369527	0.377371	0.371644	0.372968	0.363161	0.367512
DPL1	0.66753	0.683165	0.73332	0.748194	0.659574	0.667016	0.648915	0.643342	0.803716	0.882393	0.821268	0.829775
DPM1	1.21774	1.09225	0.747047	0.784762	0.904182	0.914423	1.21623	1.27998	1.08666	1.0512	1.0481	1.04957
DPP1	0.958991	0.998443	1.42314	1.44653	0.899151	0.924516	1.55086	1.3855	1.18065	1.04221	1.07119	1.07316
DPS1	1.0478	1.03408	0.855405	0.916732	1.14034	1.15689	0.841222	0.836618	0.952312	0.967708	0.956409	0.911744
DRE2	0.519606	0.492981	0.775943	0.777033	0.515368	0.496217	0.771121	0.80583	0.784536	0.822881	0.816262	0.799624
DRN1	0.4447	0.439155	0.440083	0.425743	0.445174	0.43263	0.430098	0.430783	0.442755	0.442326	0.438741	0.438202
DRS1	0.507981	0.437748	0.39243	0.399773	0.444186	0.428516	0.448925	0.47835	0.447557	0.472645	0.447442	0.453226
DRS2	0.389257	0.379311	0.37916	0.379311	0.392427	0.387636	0.38081	0.388636	0.382388	0.393933	0.381624	0.381942
DSC2	0.509803	0.543563	0.574655	0.578614	0.584912	0.583332	0.516258	0.517605	0.589909	0.594218	0.585819	0.58392
DSC3	0.694658	0.763229	0.559036	0.550958	0.802	0.817495	0.480529	0.475518	0.514008	0.529759	0.522824	0.532077
DSD1	0.637355	0.634949	0.525812	0.528375	0.597215	0.566463	0.481159	0.465776	0.480407	0.489465	0.484971	0.481837
DSE1	0.462478	0.42859	0.771596	0.73804	0.454983	0.478736	0.602336	0.631674	0.834325	0.795897	0.800765	0.773998
DSE2	1.39484	1.12924	1.55464	1.53115	1.08103	1.14995	1.65953	1.95365	2.05997	1.99914	1.81158	1.80782
DSE3	0.475731	0.463535	0.511376	0.508248	0.430331	0.418893	0.462153	0.492768	0.538661	0.539607	0.513087	0.5174
DSE4	0.536783	0.524019	0.434245	0.436566	0.423604	0.413381	0.440242	0.486799	0.447227	0.488887	0.442027	0.435952
DSF1	0.304618	0.323821	0.388129	0.381455	0.346646	0.358739	0.301103	0.300934	0.362741	0.350289	0.366951	0.365239
DSF2	0.462675	0.44351	0.39267	0.411833	0.492191	0.505245	0.392887	0.414846	0.403873	0.402531	0.397253	0.395028
DSK2	2.08134	1.91052	1.18159	1.1764	1.9081	2.0008	1.24693	1.35343	1.2896	1.43249	1.34244	1.36918
DSL1	0.468897	0.464601	0.456567	0.444896	0.48439	0.483979	0.42965	0.432241	0.462382	0.458344	0.461959	0.456089
DSN1	0.530964	0.524868	0.41908	0.432327	0.526884	0.536015	0.433146	0.437429	0.440561	0.467621	0.433695	0.433545
DSS1	0.377806	0.374869	0.370742	0.366116	0.370782	0.370455	0.383102	0.374651	0.378185	0.38128	0.373117	0.378284
DSS4	0.379707	0.377671	0.444974	0.458566	0.407892	0.40619	0.452176	0.451306	0.466103	0.476385	0.477765	0.474945
DST1	0.631839	0.578313	0.552116	0.557506	0.597183	0.56616	0.655547	0.662899	0.622542	0.641392	0.636534	0.627513
DTD1	0.528914	0.447553	0.488112	0.51178	0.542313	0.507214	0.544555	0.608056	0.549142	0.564848	0.576374	0.578622
DTR1	0.295739	0.294884	0.293762	0.293976	0.29132	0.292356	0.296911	0.294806	0.293862	0.295221	0.293507	0.294322
DUF1	0.450867	0.492061	0.413432	0.407002	0.459539	0.441771	0.383547	0.3823	0.397913	0.406838	0.398415	0.398398
DUG1	0.54017	0.526926	0.944335	0.922645	0.58515	0.57805	0.815292	0.852523	1.04478	0.978276	1.05312	1.05372
DUG2	0.360172	0.349596	0.354814	0.343124	0.365131	0.361319	0.33952	0.347508	0.343906	0.351969	0.348508	0.344807
DUG3	0.395721	0.411019	0.443586	0.448111	0.419626	0.428846	0.365664	0.369221	0.383721	0.389841	0.388415	0.373857
DUN1	0.402447	0.385752	0.485542	0.493006	0.494074	0.482362	0.432536	0.419704	0.488473	0.507416	0.493882	0.493998
DUO1	0.578026	0.572241	0.470789	0.483682	0.600113	0.583465	0.507981	0.490007	0.483495	0.513637	0.497242	0.488216
DUR1,2	0.355886	0.358118	0.355821	0.355821	0.372526	0.362504	0.347023	0.358168	0.333401	0.332607	0.330564	0.331922
DUR3	0.329932	0.342841	0.36356	0.361304	0.325077	0.32798	0.326562	0.327826	0.34385	0.339997	0.340725	0.336389
DUS1	0.544595	0.472671	0.428945	0.444849	0.459801	0.451758	0.493831	0.507844	0.453067	0.474841	0.44653	0.461553
DUS3	0.454284	0.424263	0.362154	0.374933	0.393431	0.388272	0.407525	0.411714	0.414666	0.417539	0.400381	0.398475
DUS4	0.455571	0.438069	0.403306	0.413067	0.443679	0.425367	0.441919	0.464312	0.431869	0.424935	0.420361	0.426273
DUT1	0.899871	0.791002	0.710783	0.689443	0.849758	0.766125	0.754945	0.745112	0.775984	0.761803	0.739921	0.769772
DXO1	0.433805	0.433598	0.442044	0.437387	0.444624	0.421577	0.444552	0.462898	0.459168	0.45778	0.460182	0.457314
DYN1	0.309302	0.310906	0.312191	0.311845	0.32794	0.320427	0.303893	0.304656	0.309637	0.311095	0.307887	0.307859
DYN2	1.42533	1.40965	1.09019	1.01615	1.20486	1.22556	1.01627	1.11923	1.07314	1.06425	1.04712	1.05883
DYN3	0.574242	0.549264	0.558344	0.542175	0.642772	0.619367	0.505407	0.549477	0.629581	0.750725	0.65704	0.652619
DYS1	0.575105	0.488159	0.590622	0.581216	0.555599	0.543563	0.561956	0.578686	0.664787	0.705434	0.652694	0.679082
EAF1	0.483556	0.493649	0.340905	0.337869	0.432928	0.423409	0.358502	0.362138	0.35039	0.363614	0.349978	0.353729
EAF3	0.827025	0.844993	0.71634	0.713092	0.926524	0.928837	0.603643	0.599578	0.634881	0.666525	0.652889	0.647105
EAF5	0.5573	0.545297	0.491377	0.501746	0.502828	0.502888	0.545357	0.528061	0.520223	0.505788	0.513143	0.514207
EAF6	1.01984	0.976611	0.875252	0.88933	0.855525	0.873188	0.947117	0.970245	0.835428	0.901298	0.865711	0.841774
EAF7	0.665696	0.721573	0.537146	0.544685	0.601672	0.60924	0.57581	0.641405	0.567053	0.617804	0.591788	0.575638
EAP1	0.722119	0.6925	0.445758	0.448714	0.676761	0.705547	0.491431	0.491147	0.481973	0.495931	0.471434	0.472533
EAR1	0.596023	0.582757	0.590133	0.556461	0.621041	0.60725	0.606703	0.597354	0.578515	0.577447	0.567811	0.567153
EBP2	1.06913	0.851323	0.674224	0.736994	0.865393	0.787155	0.855512	0.963073	0.812906	0.90376	0.812605	0.772936
EBS1	0.522914	0.491597	0.43852	0.431257	0.472097	0.487909	0.445366	0.469259	0.434623	0.443876	0.432101	0.443764
ECI1	0.714987	0.847473	0.440076	0.427487	0.44661	0.460508	0.441553	0.434823	0.413029	0.416626	0.403729	0.420465
ECL1	0.776237	0.906849	0.535034	0.53423	0.751915	0.884378	0.541676	0.66875	0.563116	0.610652	0.616656	0.587054
ECM1	0.773613	0.606913	0.499163	0.504284	0.765043	0.666183	0.489215	0.52307	0.531241	0.505649	0.497858	0.516951
ECM10	0.357143	0.381474	0.345384	0.344331	0.349799	0.344898	0.346106	0.332557	0.329172	0.329229	0.331905	0.33385
ECM11	0.293625	0.292655	0.307633	0.305679	0.308164	0.309382	0.292908	0.294632	0.29828	0.303499	0.299324	0.302124
ECM13	0.690086	0.651759	1.2426	1.21111	0.901525	0.986188	0.752751	0.817831	0.951121	1.06044	0.953714	0.954548
ECM14	1.17746	1.1973	0.854374	0.854278	0.949332	0.923331	1.03041	1.06245	0.895	0.986411	0.923159	0.926131
ECM15	1.31382	1.42822	2.48639	2.34639	1.20915	1.08451	2.19297	1.91928	2.32178	2.36957	2.649	2.60118
ECM16	0.376508	0.361067	0.34838	0.348136	0.352937	0.353313	0.350814	0.355174	0.356767	0.353957	0.349895	0.352195
ECM18	0.34485	0.351516	0.353317	0.351976	0.358249	0.359788	0.348914	0.338482	0.344476	0.336694	0.34656	0.34334
ECM19	1.54755	1.68722	0.647168	0.62754	1.23262	1.30691	0.789451	0.772429	0.736114	0.685995	0.658497	0.67973
ECM2	0.444796	0.408662	0.434546	0.430076	0.489481	0.460798	0.379764	0.391809	0.40636	0.400802	0.384991	0.39628
ECM21	0.425087	0.445139	0.385396	0.388086	0.391369	0.406873	0.368131	0.372102	0.37605	0.376411	0.376432	0.367864
ECM22	0.438216	0.444735	0.384501	0.376574	0.37577	0.397952	0.379454	0.38627	0.371702	0.356709	0.358175	0.357933
ECM25	0.453983	0.450856	0.421198	0.415265	0.454518	0.463888	0.429806	0.438305	0.435719	0.454699	0.435836	0.445169
ECM27	0.372226	0.374998	0.365487	0.367681	0.377548	0.36935	0.386681	0.394309	0.376548	0.383126	0.380615	0.380185
ECM29	0.354535	0.354461	0.362645	0.355499	0.363884	0.363158	0.341232	0.344855	0.350607	0.36603	0.354427	0.356746
ECM3	0.435981	0.42185	0.415881	0.393883	0.393799	0.399529	0.441796	0.445615	0.419335	0.427383	0.422047	0.405087
ECM30	0.403379	0.414341	0.376898	0.379697	0.409007	0.41475	0.364523	0.361539	0.38619	0.378757	0.378836	0.375834
ECM31	0.413011	0.415882	0.470365	0.469078	0.429265	0.411697	0.453188	0.465115	0.481676	0.46101	0.478552	0.45684
ECM32	0.485816	0.482971	0.405395	0.403239	0.459611	0.450779	0.417657	0.417309	0.393934	0.398381	0.392072	0.389409
ECM33	3.06415	2.66127	4.33027	4.57629	3.30153	3.56091	5.06872	5.12678	4.94403	5.02592	4.72362	4.48897
ECM34	0.299875	0.29973	0.344645	0.346892	0.356867	0.339865	0.292948	0.291794	0.351456	0.344402	0.348983	0.341625
ECM38	0.592992	0.629075	0.51149	0.515313	0.644133	0.649149	0.441696	0.445059	0.494555	0.505343	0.494288	0.481727
ECM4	0.499667	0.583026	0.841663	0.776444	0.579464	0.604937	0.490977	0.448002	0.660238	0.630589	0.698675	0.67786
ECM5	0.349183	0.34536	0.343347	0.339466	0.364456	0.354746	0.331208	0.337042	0.330617	0.33616	0.332793	0.332944
ECM7	0.409005	0.402377	0.4297	0.434386	0.442586	0.40032	0.429707	0.454188	0.439827	0.492963	0.454308	0.452378
ECM8	0.301734	0.299059	0.344114	0.33797	0.340227	0.347486	0.300649	0.301267	0.325643	0.317405	0.324495	0.321821
ECM9	0.363337	0.34493	0.39077	0.38723	0.334133	0.329206	0.406947	0.421405	0.396359	0.421783	0.419917	0.412428
ECO1	0.496319	0.508695	0.424505	0.424669	0.550531	0.527588	0.431979	0.429518	0.448997	0.438328	0.428848	0.428555
ECT1	0.594889	0.596982	0.687432	0.681919	0.704274	0.69974	0.631451	0.682875	0.676801	0.709826	0.692521	0.672964
EDC1	0.499768	0.45833	0.415978	0.431565	0.505938	0.520585	0.407868	0.405095	0.425515	0.411905	0.413842	0.43288
EDC2	1.28211	1.31918	0.836569	0.829664	1.43382	1.33396	0.611945	0.642069	0.659179	0.718906	0.65208	0.689824
EDC3	0.711553	0.691189	0.525813	0.551994	0.711018	0.749897	0.562087	0.580256	0.5701	0.573727	0.542222	0.559293
EDE1	0.736502	0.790659	0.513445	0.505489	0.697258	0.712186	0.508247	0.511514	0.499332	0.523006	0.500351	0.490856
EDS1	0.352833	0.375378	0.376163	0.365952	0.374519	0.37734	0.34411	0.336942	0.369574	0.354359	0.360101	0.361503
EEB1	0.38006	0.366345	0.406661	0.40236	0.341116	0.353089	0.474014	0.607401	0.384738	0.431549	0.392255	0.381303
EFB1	3.2722	2.77596	4.61302	4.79849	2.638	2.63534	6.44	6.75192	5.69428	5.96526	5.94269	5.9474
EFG1	0.467611	0.426033	0.497209	0.50031	0.398934	0.396484	0.515863	0.520623	0.522442	0.535595	0.519739	0.495807
EFM1	0.515265	0.451146	0.404625	0.408845	0.434558	0.443177	0.435831	0.44044	0.417629	0.404862	0.40486	0.404168
EFM2	0.363319	0.353124	0.368413	0.355346	0.362279	0.353874	0.36764	0.384799	0.375775	0.383829	0.374686	0.370018
EFM3	0.402779	0.381484	0.373304	0.376903	0.394028	0.383171	0.359978	0.374527	0.37531	0.374824	0.378172	0.371424
EFM4	0.898141	0.783237	0.611443	0.617689	0.793138	0.727863	0.607821	0.640847	0.646154	0.582775	0.598892	0.597475
EFR3	0.40403	0.380586	0.402494	0.39931	0.380347	0.381262	0.434381	0.436604	0.425344	0.445404	0.441587	0.436688
EFT1	1.62289	1.42501	1.97819	2.04895	1.40852	1.48905	2.31601	2.33389	2.17914	2.09795	2.10056	2.10533
EFT2	1.88436	1.6471	2.28367	2.36324	1.56752	1.67414	2.85202	2.79836	2.56246	2.45038	2.45499	2.47464
EGD1	1.65748	1.46098	1.99666	1.98714	1.4928	1.48001	2.53854	2.63388	2.75753	2.79041	2.74727	2.86116
EGD2	2.48924	2.07742	2.46887	2.49951	2.1497	1.83568	3.26476	3.27469	3.51699	3.65001	3.558	3.55598
EGT2	1.02313	0.873001	0.735911	0.736159	0.668671	0.719282	0.785902	0.865472	0.811809	0.889315	0.758304	0.737993
EHD3	0.305886	0.309942	0.314965	0.310865	0.307064	0.304463	0.308855	0.303648	0.306503	0.304723	0.309239	0.307636
EHT1	1.80508	1.61167	1.29022	1.24476	1.58768	1.48827	2.4291	2.36979	1.3698	1.40682	1.43065	1.39381
EIS1	0.883029	1.01441	0.880097	0.883338	1.06334	1.04286	0.688124	0.612931	0.83366	0.780182	0.792293	0.821915
EKI1	0.446291	0.41656	0.456929	0.445205	0.459035	0.449188	0.456439	0.456956	0.446161	0.477799	0.461419	0.45771
ELA1	0.410546	0.408526	0.349086	0.35276	0.384298	0.389647	0.371489	0.375821	0.380364	0.390989	0.369466	0.368737
ELC1	0.552061	0.552465	0.597965	0.604776	0.567399	0.548301	0.547446	0.561231	0.559168	0.552944	0.539782	0.529558
ELF1	1.63941	1.67684	1.76146	1.78993	1.95283	1.78262	1.52057	1.65843	2.00489	1.91396	1.97442	1.9922
ELG1	0.36497	0.357413	0.34516	0.344038	0.362954	0.371991	0.342552	0.348317	0.35721	0.358207	0.351216	0.351517
ELM1	0.382015	0.381788	0.406297	0.409799	0.395957	0.380472	0.411824	0.417283	0.411028	0.422609	0.415931	0.412203
ELO1	0.505988	0.519579	1.10148	1.06334	0.631814	0.608112	0.701454	0.671671	1.00807	1.06607	1.08375	1.09011
ELO2	0.48595	0.455594	1.13989	1.21041	0.66803	0.611235	1.11634	1.21523	1.63962	1.97271	1.83971	1.77684
ELO3	0.543563	0.449045	0.779045	0.82988	0.47037	0.448589	1.31199	1.4643	1.13218	1.5125	1.29867	1.22466
ELP2	0.438357	0.401951	0.392468	0.398915	0.416048	0.402235	0.427424	0.44609	0.428472	0.444515	0.420601	0.431886
ELP3	0.436268	0.406439	0.445676	0.44762	0.410217	0.404967	0.467065	0.452815	0.455626	0.458283	0.452343	0.45364
ELP4	0.693506	0.575708	0.513516	0.494326	0.676448	0.662993	0.520873	0.556085	0.503959	0.519757	0.5196	0.515953
ELP6	0.485318	0.45661	0.50152	0.532195	0.493916	0.478578	0.495386	0.507978	0.536597	0.5414	0.523005	0.53514
EMC1	0.669757	0.636091	1.18517	1.17807	1.17237	1.11507	0.707663	0.718368	1.30255	1.43796	1.34226	1.30506
EMC2	0.974919	0.950669	0.72108	0.727616	1.04053	0.903056	0.724174	0.760705	0.718188	0.774522	0.759064	0.755315
EMC3	1.32518	1.22443	1.10447	1.03746	1.28099	1.20559	1.21012	1.20604	1.18134	1.28559	1.27888	1.26014
EMC4	0.897313	0.869891	1.1138	1.09554	1.02429	0.958403	1.09317	1.13548	1.11388	1.26304	1.144	1.11694
EMC5	0.628469	0.552391	0.859533	0.87524	0.640898	0.609263	0.763294	0.751934	0.833124	0.852274	0.883119	0.854689
EMC6	0.611559	0.553363	1.1134	1.03147	0.6555	0.613362	1.0281	1.02082	0.982661	1.05348	1.0932	1.08954
EMG1	0.493646	0.430811	0.566493	0.563863	0.426159	0.430262	0.630925	0.657857	0.61823	0.667587	0.640432	0.634031
EMI1	0.804846	0.805796	0.779275	0.693767	0.884057	0.734242	0.679577	0.664327	0.678521	0.64355	0.754843	0.750788
EMI2	0.769804	1.12874	0.835901	0.833766	1.0319	1.09109	0.536845	0.524411	0.819143	0.726979	0.800086	0.82123
EMP24	2.73459	2.43297	2.09996	2.14795	2.48297	2.4973	2.89711	3.1607	2.7406	3.02766	2.77201	2.81084
EMP46	0.506146	0.595495	0.451233	0.421964	0.547749	0.531016	0.389336	0.3647	0.418471	0.416908	0.431609	0.434612
EMP47	0.549725	0.530536	0.677495	0.675095	0.516897	0.509636	0.792001	0.824667	0.73305	0.812534	0.779288	0.776874
EMP65	0.348565	0.340054	0.369703	0.356839	0.352766	0.346161	0.365245	0.362932	0.366969	0.367035	0.35907	0.360912
EMP70	0.544633	0.490057	0.552776	0.559018	0.507214	0.486225	0.663422	0.665286	0.617511	0.672785	0.623411	0.63206
EMW1	0.4563	0.414133	0.380259	0.387229	0.415235	0.392184	0.418508	0.44477	0.401615	0.419756	0.404474	0.401155
ENA1	0.342392	0.359536	0.500048	0.489188	0.415957	0.409503	0.337867	0.330132	0.435802	0.388195	0.406994	0.417478
ENA2	0.339178	0.354782	0.457051	0.447435	0.407251	0.404012	0.328865	0.323428	0.410022	0.368514	0.384321	0.384362
ENA5	0.343832	0.3638	0.457793	0.45044	0.422659	0.413803	0.329329	0.322543	0.413584	0.369723	0.386071	0.385395
ENB1	0.394705	0.386018	0.534811	0.54777	0.413744	0.519837	0.52887	0.730177	0.46456	0.517015	0.419732	0.445044
END3	0.643268	0.653918	0.702337	0.707185	0.61522	0.635736	0.708636	0.712722	0.690934	0.679061	0.699933	0.696869
ENO1	4.79668	5.91114	9.96502	9.70019	3.95072	4.21687	9.87463	7.37591	5.86868	3.79193	4.89825	4.8728
ENO2	7.4072	6.00907	5.02951	4.97847	2.76503	3.01991	15.2203	13.4782	8.17082	9.2108	9.53559	9.23624
ENP1	0.428614	0.389273	0.402128	0.416615	0.387622	0.383141	0.448977	0.461203	0.437062	0.458704	0.442288	0.432545
ENP2	0.408262	0.371158	0.404967	0.420295	0.386418	0.379065	0.41645	0.428262	0.418808	0.425475	0.410731	0.411947
ENT1	1.45903	1.40845	0.706559	0.734589	1.52117	1.46309	0.69655	0.761307	0.71484	0.813011	0.755191	0.764707
ENT2	1.50962	1.56689	0.716357	0.724209	1.60966	1.74046	0.695669	0.744918	0.754543	0.770629	0.749942	0.753644
ENT3	1.32021	1.42971	0.826866	0.802945	1.39636	1.3468	0.746985	0.717714	0.781138	0.765871	0.759043	0.8001
ENT4	0.532378	0.494592	0.376207	0.375941	0.46541	0.448155	0.421901	0.407467	0.376703	0.388617	0.373875	0.375788
ENT5	1.00855	0.929187	0.705265	0.661901	0.798358	0.83437	0.734577	0.731271	0.65867	0.677767	0.62807	0.627494
ENV10	0.601233	0.544893	0.67237	0.618651	0.555395	0.526799	0.728686	0.692759	0.700564	0.730877	0.747536	0.753308
ENV11	0.355853	0.351606	0.340372	0.338088	0.359883	0.36398	0.339411	0.339375	0.347313	0.349432	0.343501	0.345827
ENV7	0.396093	0.410559	0.430768	0.428211	0.395946	0.404645	0.40888	0.409714	0.409645	0.390596	0.39507	0.400085
ENV9	0.663529	0.59187	0.650987	0.655985	0.642283	0.611759	0.633398	0.650009	0.676863	0.732665	0.674703	0.67784
EOS1	0.500757	0.495723	0.532849	0.565287	0.469359	0.503311	0.513947	0.545402	0.523368	0.496593	0.49914	0.504323
EPL1	0.456746	0.47147	0.364386	0.368972	0.393041	0.388562	0.382632	0.385162	0.372324	0.379625	0.378004	0.377773
EPO1	0.51035	0.499317	0.404423	0.391377	0.468616	0.464994	0.418079	0.451104	0.39672	0.426202	0.398562	0.399629
EPS1	0.718514	0.771231	0.564784	0.566725	0.793217	0.762402	0.55253	0.544312	0.548061	0.543424	0.540325	0.53497
EPT1	0.583506	0.492588	0.525519	0.497264	0.465453	0.456409	0.719423	0.83402	0.539688	0.706751	0.619043	0.601416
ERB1	0.453912	0.406982	0.39349	0.40065	0.420339	0.410639	0.435378	0.46025	0.446561	0.46018	0.438838	0.434159
ERC1	0.501412	0.45413	0.457287	0.473738	0.528743	0.47863	0.441172	0.467139	0.465919	0.482026	0.460291	0.466633
ERD1	0.365826	0.361515	0.393523	0.389395	0.373467	0.383238	0.406099	0.423882	0.42136	0.454634	0.440876	0.421532
ERD2	1.3939	1.26565	1.03388	1.07942	1.16384	1.07505	1.53929	1.77053	1.31683	1.59544	1.43153	1.3719
ERF2	0.46934	0.45809	0.439421	0.451163	0.504419	0.506907	0.398445	0.403229	0.4412	0.432668	0.420568	0.421563
ERG1	1.24765	1.23908	1.44695	1.47193	0.92145	0.846035	1.60184	1.47975	1.33479	1.26735	1.32397	1.30969
ERG10	1.38187	1.34533	1.72413	1.73706	1.20061	1.17478	1.94852	1.96718	1.78465	1.67936	1.73862	1.76473
ERG11	1.47243	1.4665	2.46037	2.48614	1.06744	1.0281	2.74746	2.57209	2.40793	2.39102	2.45104	2.38272
ERG12	0.73724	0.68282	0.669341	0.660489	0.5982	0.644778	0.744822	0.717218	0.617069	0.622256	0.626735	0.602104
ERG13	0.896335	0.832118	1.8441	1.90691	1.0001	1.0549	1.72926	1.68015	1.76113	1.62811	1.72335	1.71885
ERG2	2.75401	2.27939	1.59939	1.64655	1.6906	1.6023	2.60516	2.62092	1.84645	2.07779	1.9089	1.81486
ERG20	2.32548	1.97835	2.62438	2.54279	1.99641	2.11721	3.70241	3.81627	2.93963	3.21122	3.23721	3.15617
ERG24	0.446599	0.426743	0.608572	0.59986	0.44077	0.425011	0.634881	0.579221	0.658171	0.653967	0.687973	0.682462
ERG25	1.4289	1.39226	2.66801	2.67144	1.38757	1.4001	2.57411	2.65533	2.4023	2.43952	2.44449	2.33634
ERG26	0.652249	0.604495	0.774944	0.777775	0.614738	0.618676	0.820601	0.744878	0.739345	0.707427	0.713825	0.74869
ERG27	1.29867	1.24086	0.818331	0.832507	1.04902	1.01876	1.03131	1.07812	0.860538	0.863174	0.87313	0.88586
ERG28	0.895701	0.951652	1.75051	1.66572	0.881089	0.879624	1.35327	1.12321	1.57495	1.37762	1.47114	1.5489
ERG29	0.708038	0.672428	0.64615	0.649471	0.696991	0.708156	0.687273	0.716133	0.653872	0.746662	0.663088	0.633406
ERG3	2.02408	1.82871	1.37434	1.3746	1.32331	1.40546	1.97978	2.18831	1.41703	1.7245	1.45772	1.41463
ERG4	0.836839	0.799635	1.04681	1.12063	0.772854	0.752295	1.39617	1.3271	1.20077	1.22425	1.19746	1.17475
ERG5	0.753755	0.756793	0.976696	0.989681	0.594321	0.613945	1.27324	1.1285	1.07695	1.00743	1.11317	1.08387
ERG6	1.70029	1.71492	1.00927	1.07916	1.13055	1.20411	1.39645	1.41323	1.18546	1.17364	1.10686	1.12195
ERG7	0.983922	0.887295	0.627829	0.631954	0.97882	0.865944	0.646433	0.66069	0.65527	0.658283	0.634818	0.638579
ERG8	0.660571	0.639988	0.711547	0.705585	0.674546	0.69046	0.727981	0.710818	0.671634	0.690621	0.703843	0.686957
ERG9	0.921946	0.943497	1.18951	1.20323	0.908225	0.991682	1.10912	1.17708	1.14497	1.20501	1.19394	1.1493
ERI1	0.419697	0.397527	0.580637	0.53588	0.437435	0.415989	0.490821	0.491806	0.592604	0.597805	0.627785	0.600881
ERJ5	0.642812	0.645458	0.649687	0.699358	0.596514	0.558597	0.945351	1.04607	0.817686	0.935773	0.895245	0.869117
ERO1	0.981562	0.826141	0.626007	0.641084	0.789973	0.762318	1.21724	1.42408	0.951319	1.10649	1.03327	0.975709
ERP1	2.50639	2.23986	1.81053	1.87169	2.36408	2.1655	2.76484	3.10119	2.72003	3.09441	2.86479	2.84714
ERP2	1.23665	1.08553	0.824995	0.822741	0.901272	0.94376	1.49271	1.6749	1.19045	1.39775	1.28641	1.27039
ERP3	0.427255	0.439939	0.619568	0.620701	0.470152	0.449573	0.625512	0.608655	0.616827	0.693946	0.667904	0.700031
ERP4	0.756776	0.757424	0.826604	0.82894	0.660256	0.681738	0.870754	0.820252	0.812994	0.81929	0.860783	0.848144
ERP5	1.11231	1.2275	0.899081	0.86729	1.33148	1.15392	0.771969	0.793747	0.865544	0.932468	0.872731	0.887386
ERP6	0.527648	0.518628	0.562869	0.569436	0.481985	0.476328	0.573543	0.608615	0.541166	0.565566	0.587409	0.563993
ERR1	0.316897	0.33552	0.323951	0.320646	0.358551	0.357848	0.30064	0.299735	0.31453	0.312638	0.314025	0.313144
ERR2	0.317607	0.337165	0.323901	0.320665	0.359892	0.358116	0.30064	0.299986	0.315275	0.313062	0.313994	0.313126
ERR3	0.351388	0.399128	0.364081	0.351881	0.450634	0.454519	0.305599	0.306713	0.345436	0.335703	0.332493	0.339836
ERS1	0.393664	0.393271	0.67965	0.671877	0.524676	0.530477	0.460595	0.443576	0.675395	0.699708	0.688624	0.691976
ERT1	0.400437	0.375632	0.345572	0.343677	0.421142	0.430991	0.347906	0.337005	0.360253	0.358195	0.360992	0.34383
ERV1	1.0947	1.20341	0.934665	0.950654	1.18018	1.13976	0.793561	0.779457	0.957127	0.90099	0.963569	0.945865
ERV14	0.973416	0.957392	1.18261	1.18524	0.815728	0.773899	1.69582	1.57815	1.28908	1.3317	1.37065	1.4642
ERV15	0.64553	0.638242	0.596536	0.625717	0.537403	0.55684	0.76454	0.738874	0.680705	0.75756	0.70837	0.72182
ERV2	1.13983	1.18831	0.913641	0.95754	1.1441	1.06019	0.875039	0.772768	0.826487	0.734233	0.780178	0.826133
ERV25	2.1663	2.01063	2.03355	1.99605	2.05566	2.1017	2.45326	2.61799	2.4045	2.61672	2.49171	2.5841
ERV29	1.52871	1.475	1.12452	1.10613	1.30205	1.30024	1.82703	1.95103	1.41808	1.60146	1.57772	1.57756
ERV41	0.524626	0.49667	0.62538	0.613144	0.519311	0.508752	0.613202	0.648397	0.643572	0.705723	0.676077	0.64529
ERV46	1.66581	1.50438	1.00935	1.02327	1.09502	1.12972	1.47689	1.51705	1.23365	1.34312	1.21228	1.23107
ESA1	0.533518	0.547171	0.530082	0.525901	0.573847	0.583858	0.474392	0.500532	0.510352	0.555672	0.520702	0.538586
ESBP6	0.511305	0.551195	0.523598	0.518289	0.487729	0.515953	0.435044	0.431521	0.493263	0.499723	0.50818	0.506025
ESC1	0.421991	0.418422	0.361834	0.362058	0.442402	0.457131	0.349969	0.356988	0.360994	0.368731	0.35836	0.361603
ESC2	0.408621	0.40622	0.398447	0.401023	0.418338	0.425871	0.372591	0.38666	0.405039	0.385124	0.387904	0.390184
ESC8	0.364315	0.368373	0.391126	0.385964	0.437724	0.428334	0.352483	0.354708	0.380982	0.388236	0.379757	0.373496
ESF1	1.08043	1.03672	0.78974	0.776435	0.710532	0.757217	0.707754	0.652186	0.753427	0.803531	0.783149	0.785868
ESF2	0.628209	0.541486	0.38944	0.39751	0.564202	0.521827	0.446327	0.461745	0.440295	0.461065	0.436512	0.424883
ESL1	0.361067	0.349453	0.382681	0.372533	0.357244	0.364506	0.36418	0.3774	0.38296	0.40357	0.385844	0.385634
ESL2	0.451044	0.459754	0.38688	0.385527	0.448675	0.45105	0.372489	0.382095	0.377428	0.392936	0.375485	0.385254
ESP1	0.341512	0.344806	0.332187	0.329052	0.362308	0.354709	0.324496	0.326779	0.338581	0.337643	0.333929	0.332594
ESS1	1.55665	1.50228	0.917517	0.911797	1.3027	1.24264	1.08206	0.959799	0.892098	0.892992	0.892802	0.853766
EST1	0.360362	0.36879	0.348709	0.349618	0.372333	0.35813	0.354766	0.346603	0.351174	0.347877	0.357013	0.350408
EST2	0.323575	0.327828	0.327578	0.326922	0.315565	0.318109	0.326734	0.324492	0.321632	0.328853	0.3254	0.327294
EST3	0.702095	0.627212	0.536347	0.515383	0.744686	0.713625	0.589252	0.51727	0.529286	0.548836	0.514946	0.508925
ETP1	0.41847	0.436174	0.385013	0.380579	0.495776	0.485978	0.332824	0.332218	0.373448	0.385929	0.372284	0.379248
ETR1	1.39842	1.92511	2.2635	2.15453	1.95474	1.98934	0.959554	0.719903	1.51294	1.25348	1.57358	1.53796
ETT1	0.556277	0.467307	0.559231	0.569391	0.576826	0.55374	0.550783	0.524079	0.558509	0.521534	0.52092	0.515577
EUG1	0.478733	0.445126	0.42992	0.419035	0.476926	0.487925	0.516157	0.535304	0.514343	0.533995	0.53639	0.507588
EXG1	3.5242	2.7547	4.4073	4.62209	3.40328	3.13894	5.06677	4.87663	3.73637	4.0869	3.75826	3.65112
EXG2	0.404411	0.395803	0.420084	0.410009	0.431769	0.41534	0.449846	0.467138	0.478284	0.501776	0.475047	0.476316
EXO1	0.350501	0.354501	0.380863	0.382818	0.381035	0.375964	0.364075	0.364527	0.392632	0.389686	0.393557	0.386577
EXO5	0.382476	0.374285	0.403523	0.401132	0.379918	0.390398	0.405164	0.40773	0.411893	0.420789	0.400483	0.405996
EXO70	0.386874	0.379774	0.417937	0.425142	0.386454	0.402014	0.412478	0.407593	0.424981	0.420857	0.43085	0.435791
EXO84	0.4273	0.40957	0.380007	0.377481	0.411229	0.408464	0.379017	0.383656	0.385359	0.383852	0.377402	0.377157
FAA1	0.936153	1.17244	0.739949	0.707573	0.833686	0.822519	0.950865	0.909143	0.850355	0.849107	0.870505	0.839099
FAA2	0.614281	0.765037	0.353229	0.350112	0.37304	0.381175	0.353754	0.364958	0.370626	0.378575	0.382721	0.383505
FAA3	0.453617	0.438063	0.525799	0.515434	0.442678	0.469219	0.490518	0.470512	0.558138	0.49832	0.521567	0.519185
FAA4	1.15045	1.2469	1.0331	1.05575	0.867403	0.880898	0.82858	0.824726	0.870124	0.797777	0.851273	0.887435
FAB1	0.371635	0.376893	0.335944	0.332374	0.385608	0.376945	0.33079	0.335783	0.331503	0.345974	0.338353	0.338489
FAD1	0.779113	0.826607	0.613938	0.613407	0.764097	0.721141	0.567807	0.562807	0.596181	0.63606	0.601063	0.591277
FAF1	0.553822	0.484474	0.397385	0.378806	0.431554	0.410886	0.448453	0.485275	0.376741	0.381747	0.381239	0.374601
FAL1	0.351293	0.340847	0.341847	0.33721	0.336576	0.341208	0.344533	0.348592	0.349037	0.353103	0.345297	0.342197
FAP1	0.360426	0.34326	0.371386	0.378464	0.3559	0.355861	0.361671	0.375438	0.366572	0.384558	0.374743	0.366663
FAP7	0.663199	0.59203	0.641565	0.653286	0.616852	0.59105	0.687112	0.732168	0.7117	0.742643	0.742397	0.723918
FAR1	0.46699	0.398906	0.547178	0.540992	0.621137	0.654438	0.468599	0.426665	0.604461	0.529709	0.530032	0.528186
FAR10	0.402902	0.396794	0.40112	0.396293	0.405527	0.397373	0.386977	0.402279	0.417502	0.427636	0.424368	0.416827
FAR11	0.348679	0.350313	0.349539	0.34918	0.3581	0.359979	0.334935	0.337499	0.344402	0.349676	0.336563	0.342738
FAR3	0.35663	0.351271	0.431921	0.439483	0.362023	0.36273	0.406079	0.390201	0.433702	0.440437	0.423051	0.426167
FAR7	0.363527	0.36529	0.44147	0.433468	0.362798	0.383733	0.404629	0.404593	0.406509	0.419979	0.414285	0.422333
FAR8	0.586993	0.598556	0.567377	0.565527	0.649618	0.645759	0.584154	0.573383	0.573051	0.599292	0.609478	0.603504
FAS1	0.867056	0.866305	1.05116	1.04084	0.73643	0.731163	0.848362	0.830997	0.814963	0.821202	0.860286	0.848731
FAS2	0.906898	0.819044	0.997283	0.984445	0.791112	0.773845	0.996499	1.03942	0.823612	0.929594	0.877501	0.863616
FAT1	0.476199	0.476078	0.489204	0.490184	0.51901	0.513844	0.492865	0.482031	0.500052	0.541986	0.532158	0.517361
FAT3	0.405115	0.673486	0.571173	0.55282	0.500954	0.530484	0.367491	0.366829	0.508394	0.450742	0.517334	0.518079
FAU1	0.473395	0.429829	0.455364	0.451994	0.424602	0.399782	0.489856	0.472231	0.480307	0.491056	0.485735	0.47933
FBA1	21.0816	21.4402	13.5905	14.0165	9.5067	9.29157	25.8567	18.8742	19.0842	18.5084	21.6575	20.8556
FBP1	0.373967	0.426284	0.761293	0.775926	0.751834	0.690263	0.311014	0.308662	0.365194	0.370276	0.396903	0.410327
FBP26	0.440009	0.469548	0.520631	0.525163	0.451117	0.46107	0.433048	0.449953	0.472915	0.495146	0.48859	0.475226
FCF1	0.634149	0.55715	0.718303	0.710965	0.58351	0.599867	0.737576	0.800548	0.751475	0.780626	0.717627	0.704975
FCF2	0.653656	0.576601	0.564304	0.584935	0.553011	0.507001	0.572317	0.584199	0.633445	0.662652	0.613277	0.624322
FCP1	0.451393	0.43571	0.449461	0.452125	0.475921	0.492865	0.447861	0.461163	0.478804	0.484783	0.477085	0.469007
FCY1	2.89019	2.61713	1.12113	1.10052	2.34261	1.93425	1.28345	1.36883	1.19473	1.14853	1.05848	1.11933
FCY2	0.874755	0.739811	1.56916	1.58042	0.790204	0.744814	1.20377	1.07354	1.52953	1.36894	1.41251	1.47363
FCY21	0.319176	0.312597	0.344718	0.335812	0.328316	0.322644	0.346824	0.354917	0.374029	0.364581	0.365652	0.365081
FCY22	0.29143	0.292583	0.294287	0.293773	0.293224	0.292879	0.293939	0.29276	0.293002	0.293351	0.293158	0.293221
FDC1	0.386471	0.385045	0.387907	0.379122	0.355203	0.35784	0.375296	0.3632	0.356265	0.368629	0.362813	0.366569
FDH1	0.521758	1.02804	0.416889	0.396829	0.353932	0.346362	0.320629	0.298085	0.365897	0.31873	0.330551	0.33562
FDH2	0.433403	0.772905	0.348616	0.343141	0.329124	0.321513	0.304192	0.294511	0.326037	0.305019	0.305269	0.311312
FEN2	0.466748	0.451508	0.609125	0.588083	0.618931	0.609708	0.431833	0.448422	0.579866	0.616254	0.60972	0.607981
FES1	1.24201	1.18753	0.966547	0.977065	0.946998	0.88387	1.06821	1.09552	1.02295	1.14153	1.02161	0.972589
FET3	1.57905	1.24645	1.44574	1.53015	1.36869	2.38714	2.16789	2.70006	1.08001	1.2367	0.896159	0.936178
FET4	1.04991	0.845751	0.776711	0.779129	1.31676	1.49066	1.00066	0.973776	0.599113	0.49258	0.513192	0.520294
FET5	0.645125	0.623795	0.744727	0.745829	0.782559	0.807287	0.630152	0.674757	0.701917	0.742182	0.726874	0.727292
FEX1	0.378783	0.369714	0.35631	0.364737	0.405505	0.372398	0.36003	0.363747	0.36385	0.376648	0.372659	0.379134
FEX2	0.319016	0.317481	0.338221	0.339862	0.323276	0.320796	0.346442	0.338514	0.344178	0.352058	0.350892	0.3497
FHL1	0.417413	0.408127	0.379715	0.384433	0.44439	0.452291	0.365604	0.378353	0.391818	0.401465	0.379696	0.38532
FHN1	0.333951	0.331995	0.39109	0.387133	0.361714	0.37825	0.337893	0.338405	0.365224	0.385891	0.371367	0.373513
FIG1	0.296216	0.296135	0.312306	0.312323	0.329338	0.326705	0.335132	0.298404	0.438555	0.349046	0.37021	0.372705
FIG2	0.467522	0.430785	0.474003	0.511053	0.880482	0.962934	0.44878	0.363856	0.755434	0.565942	0.6039	0.605914
FIG4	0.331235	0.330068	0.342975	0.340301	0.326093	0.328004	0.339227	0.337646	0.342643	0.341304	0.339977	0.340197
FIN1	0.447552	0.446887	0.487498	0.488688	0.485339	0.493869	0.427858	0.445584	0.463019	0.477829	0.468354	0.468055
FIP1	0.498588	0.484812	0.469171	0.49568	0.491922	0.483319	0.484805	0.492756	0.498986	0.480076	0.471324	0.475235
FIR1	0.428223	0.396577	0.38169	0.387864	0.427589	0.44071	0.389276	0.402895	0.405569	0.415396	0.40636	0.397175
FIS1	1.23049	1.41506	1.20271	1.28811	1.4686	1.26293	0.903481	0.909086	1.13019	1.01243	1.07438	1.0898
FIT1	0.319044	0.330489	0.340719	0.341616	0.331459	0.37171	0.316265	0.316599	0.316625	0.319427	0.312253	0.31501
FIT2	2.92119	2.87077	3.21029	3.20586	3.81134	13.846	1.73773	3.11498	1.37637	1.491	1.1089	1.19486
FIT3	2.7769	3.70573	2.2331	2.41523	3.07152	12.2327	0.696659	1.82577	1.08555	1.02582	0.831085	0.837586
FKH1	0.621163	0.593325	0.494575	0.488317	0.650504	0.636584	0.476904	0.480948	0.505692	0.517224	0.507296	0.50345
FKH2	0.45496	0.442748	0.377427	0.386044	0.434223	0.437285	0.382111	0.399863	0.385902	0.390524	0.388196	0.387815
FKS1	0.723343	0.678765	0.574998	0.590298	0.755323	0.722366	0.626814	0.672763	0.583225	0.632603	0.573379	0.569593
FKS3	0.310002	0.314818	0.31664	0.31553	0.32712	0.319734	0.300583	0.299248	0.310004	0.308147	0.307574	0.307502
FLC1	0.578073	0.544706	0.590034	0.601959	0.493213	0.490466	0.663287	0.744013	0.6014	0.668406	0.60437	0.602928
FLC2	0.8857	0.880781	0.673468	0.669561	0.726336	0.728587	0.713878	0.818891	0.646637	0.780704	0.655999	0.65268
FLC3	0.607182	0.619369	0.501064	0.486089	0.580547	0.568529	0.482335	0.474227	0.485239	0.495434	0.482223	0.487584
FLD1	0.48423	0.451391	0.441475	0.426712	0.513954	0.508731	0.451133	0.422123	0.487177	0.497249	0.478547	0.476963
FLO1	0.301081	0.302208	0.296078	0.296227	0.299161	0.301441	0.29661	0.295464	0.294903	0.293813	0.293792	0.294623
FLO10	0.331678	0.339372	0.348027	0.352153	0.357538	0.3679	0.314889	0.315742	0.329223	0.325347	0.321209	0.322446
FLO11	0.349591	0.357374	1.89354	2.39954	4.56322	7.07494	0.302837	0.30302	0.952768	0.318162	0.423459	0.458245
FLO5	0.355082	0.356359	0.342352	0.348174	0.353444	0.361009	0.330116	0.332645	0.329971	0.324717	0.321438	0.322353
FLO8	0.433366	0.422685	0.33947	0.33837	0.403856	0.396544	0.350604	0.365788	0.347852	0.356318	0.347992	0.347333
FLO9	0.292334	0.292961	0.301076	0.303991	0.300446	0.304959	0.292302	0.29182	0.293313	0.292644	0.293491	0.292848
FLR1	0.371906	0.354614	0.364028	0.368036	0.365554	0.362103	0.384642	0.392207	0.371527	0.389294	0.375874	0.376049
FLX1	0.467495	0.47993	0.411282	0.398397	0.529165	0.517085	0.406193	0.3993	0.423953	0.414907	0.420551	0.424059
FMC1	0.67663	0.703712	0.698374	0.634499	0.665377	0.587268	0.822915	0.766895	0.816322	0.817548	0.818916	0.845849
FMN1	0.631014	0.686483	0.563535	0.570953	0.631272	0.594049	0.560486	0.579486	0.576522	0.569315	0.590547	0.613324
FMO1	0.469972	0.479877	0.610492	0.604579	0.541905	0.49829	0.506479	0.449956	0.471234	0.44563	0.448095	0.457125
FMP10	1.11157	1.33272	1.14093	1.13085	1.19624	1.00318	1.0602	0.925539	1.19011	0.977062	1.13073	1.19308
FMP16	2.54647	6.22165	4.53337	4.24208	5.57148	5.19341	1.04197	0.615325	2.04083	1.64197	2.19445	2.23675
FMP23	0.383582	0.375392	0.449437	0.428717	0.375288	0.37258	0.387629	0.404609	0.372167	0.399097	0.388673	0.383491
FMP25	0.444587	0.475742	0.49978	0.466552	0.441135	0.437073	0.503256	0.482554	0.470384	0.473292	0.48961	0.496831
FMP27	0.329404	0.331719	0.3261	0.326178	0.334243	0.33182	0.31866	0.319533	0.321884	0.323206	0.321264	0.321564
FMP30	0.389665	0.39481	0.419927	0.423856	0.408088	0.395029	0.446681	0.450538	0.44494	0.44947	0.43598	0.436294
FMP32	1.06535	1.15504	0.751123	0.747121	1.11589	1.00978	0.734461	0.734711	0.76114	0.774573	0.763649	0.796124
FMP33	0.411866	0.479951	0.477651	0.494922	0.465391	0.458416	0.382033	0.366757	0.420416	0.422483	0.43968	0.432601
FMP40	0.575607	0.729503	0.543314	0.548956	0.675869	0.704616	0.412523	0.412056	0.44934	0.437989	0.441968	0.440474
FMP41	0.840064	0.829323	0.602926	0.621008	0.908762	0.785326	0.610537	0.586445	0.608934	0.524363	0.585289	0.570265
FMP45	1.09445	1.957	0.619596	0.609961	0.961645	0.941176	0.477527	0.377561	0.499898	0.535786	0.561243	0.544516
FMP46	1.15612	1.46714	0.771932	0.731926	0.786916	0.790491	0.786954	0.686555	0.700742	0.716641	0.768446	0.778834
FMP48	0.343784	0.354401	0.42102	0.411255	0.423689	0.414294	0.353379	0.331435	0.396626	0.426576	0.421215	0.412475
FMP52	1.43392	1.48034	1.50542	1.45253	1.26858	1.22225	1.22542	1.26105	1.33469	1.42491	1.40438	1.4081
FMS1	0.481961	0.488321	0.587617	0.596834	0.635372	0.615302	0.416158	0.386305	0.512457	0.552011	0.524746	0.539475
FMT1	0.363072	0.373286	0.311379	0.312294	0.326793	0.33036	0.33295	0.317424	0.310282	0.309786	0.311501	0.310912
FOB1	0.423463	0.394393	0.398452	0.402496	0.398795	0.384664	0.430985	0.427463	0.417649	0.427924	0.41016	0.4084
FOL1	0.474484	0.387143	0.389528	0.382592	0.393824	0.394135	0.508049	0.593924	0.443032	0.492577	0.458058	0.457363
FOL2	0.798509	0.744345	1.07692	1.09999	0.817526	0.818302	1.12092	1.20472	1.05801	1.08236	1.07833	1.05099
FOL3	0.453611	0.438279	0.414829	0.418728	0.408971	0.409734	0.458437	0.453924	0.433816	0.44306	0.437824	0.427552
FOX2	0.845172	1.414	0.383155	0.379309	0.431629	0.432373	0.375542	0.356407	0.385623	0.389198	0.395562	0.398304
FPK1	0.393315	0.392665	0.353267	0.346101	0.401429	0.40806	0.341238	0.350063	0.346722	0.352934	0.34662	0.343177
FPR1	5.44974	5.31923	6.09084	6.15778	5.60709	5.22796	4.5814	4.87189	6.12706	5.95251	6.05711	6.10942
FPR2	1.57961	1.47221	1.13151	1.09331	1.3263	1.351	1.77327	1.93954	1.58482	1.713	1.71294	1.63452
FPR3	1.30827	1.19413	1.355	1.39344	1.31227	1.43137	1.60768	1.68865	1.68871	1.68214	1.68776	1.66407
FPR4	0.651523	0.561858	0.534103	0.557803	0.583384	0.558161	0.612426	0.696272	0.602611	0.696126	0.620382	0.614939
FPS1	0.62025	0.628825	0.505475	0.530887	0.590255	0.58947	0.51821	0.54754	0.57957	0.614786	0.586005	0.561898
FRA1	0.687205	0.701619	0.648938	0.660055	0.70051	0.750346	0.641113	0.677929	0.620874	0.603948	0.595746	0.607683
FRA2	1.7073	1.57485	1.20666	1.26421	1.43198	1.30548	1.16999	1.27178	1.27612	1.4797	1.30311	1.46715
FRD1	0.452533	0.418809	0.516728	0.501733	0.483277	0.473107	0.42492	0.422631	0.498159	0.47547	0.47891	0.477345
FRE1	1.11429	0.838266	0.617466	0.684201	0.975007	1.12538	2.77969	3.25876	0.51191	0.54891	0.533891	0.524342
FRE2	0.314345	0.315611	0.333283	0.332031	0.322246	0.336652	0.318153	0.321078	0.312067	0.31499	0.316244	0.316243
FRE3	0.321543	0.330072	0.333105	0.332435	0.318342	0.349741	0.321197	0.333178	0.315462	0.317439	0.31357	0.310754
FRE4	0.324172	0.334623	0.31072	0.309311	0.305498	0.304118	0.307409	0.307617	0.298507	0.297635	0.297329	0.297833
FRE5	0.34826	0.353525	0.352786	0.354279	0.387744	0.492096	0.310547	0.357818	0.318547	0.318701	0.311433	0.313203
FRE6	0.494202	0.468917	0.42628	0.420369	0.450084	0.488162	0.494997	0.540913	0.411769	0.432339	0.405065	0.395369
FRE7	1.17494	0.925898	0.52455	0.566605	1.65098	1.60913	3.50511	2.77666	0.604214	0.521058	0.666455	0.715539
FRE8	0.419968	0.409696	0.372557	0.373468	0.432948	0.442808	0.370042	0.397036	0.362662	0.382748	0.36216	0.366218
FRK1	0.556626	0.53563	0.480814	0.491619	0.668836	0.669027	0.434168	0.452835	0.500616	0.486839	0.486422	0.498824
FRM2	0.293283	0.294629	0.325537	0.32583	0.303109	0.310492	0.30188	0.300604	0.334325	0.337294	0.324336	0.327069
FRQ1	0.836832	0.831992	1.08333	1.07257	0.852718	0.898938	0.87236	0.869483	0.955298	1.02145	1.02409	1.02931
FRS1	0.887743	0.733822	0.733314	0.725066	0.754138	0.787904	0.868443	0.884193	0.830597	0.859988	0.828657	0.832405
FRS2	0.901762	0.758433	0.684961	0.678868	0.754779	0.773805	0.813842	0.819624	0.77241	0.79499	0.776275	0.78333
FRT1	0.489013	0.50803	0.425372	0.432322	0.442843	0.443627	0.416528	0.421283	0.442658	0.431423	0.423388	0.423045
FRT2	0.324747	0.337316	0.325922	0.325827	0.332326	0.339774	0.311645	0.313504	0.329372	0.328357	0.322964	0.325435
FSF1	0.764657	0.708399	0.777874	0.81858	0.545434	0.54286	0.975249	0.935526	0.796419	0.77572	0.767452	0.750343
FSH1	1.02399	0.758339	1.09299	1.09591	1.11939	1.08283	1.06735	0.991569	1.01755	1.00954	0.965423	0.97229
FSH2	0.476603	0.434128	0.41021	0.419258	0.477959	0.476618	0.433697	0.421961	0.45128	0.455533	0.444691	0.41211
FSH3	0.521562	0.50457	0.507782	0.507826	0.505949	0.519407	0.518265	0.496703	0.509417	0.481641	0.505114	0.512817
FTH1	0.962009	0.925613	1.08028	1.12618	1.09273	1.19053	1.01821	1.0923	1.0318	1.11994	1.08339	1.07087
FTR1	1.53813	1.29836	2.35783	2.39304	1.0854	1.25332	2.362	2.49536	1.9647	2.30978	1.77829	1.86945
FUB1	0.757197	0.791619	1.17686	1.16952	1.5645	1.53481	0.553915	0.552029	1.03716	0.948898	0.97028	1.00852
FUI1	0.485627	0.464698	0.510303	0.490122	0.412604	0.391516	0.501408	0.448873	0.544829	0.507569	0.51246	0.492781
FUM1	3.29377	3.65191	3.00887	2.93158	2.90846	3.00539	3.06663	2.80614	2.45082	2.12248	2.27677	2.2357
FUN12	0.678438	0.618557	0.608024	0.613141	0.615634	0.605913	0.690327	0.719371	0.709321	0.734638	0.711215	0.702387
FUN14	0.769066	0.908116	0.977801	0.951891	0.958307	0.933427	0.664773	0.564437	0.805882	0.711545	0.804025	0.789115
FUN19	0.510077	0.609646	0.545426	0.551126	0.609304	0.683282	0.408704	0.445622	0.484983	0.494983	0.484392	0.492195
FUN26	0.523853	0.513942	0.484937	0.492885	0.494593	0.478223	0.532756	0.543628	0.49094	0.502307	0.497524	0.509452
FUN30	0.410151	0.382051	0.35988	0.358509	0.387868	0.377015	0.376052	0.382567	0.37946	0.392843	0.375912	0.377767
FUR1	0.604406	0.535607	0.607105	0.641034	0.772307	0.784319	0.541154	0.487435	0.737703	0.739169	0.750868	0.709689
FUR4	0.329249	0.318912	0.381035	0.374371	0.326564	0.321069	0.36997	0.362122	0.412779	0.416438	0.39869	0.400717
FUS1	0.484965	0.408508	0.651232	0.637937	0.870162	1.00028	0.54555	0.458591	1.02048	0.855101	0.85332	0.847721
FUS2	0.322835	0.31766	0.327045	0.331215	0.358554	0.36124	0.330822	0.312869	0.365891	0.329045	0.336618	0.33702
FUS3	1.52795	1.45003	1.05413	1.04293	1.59017	1.73436	1.00988	0.762739	1.08274	0.919824	0.919725	0.948933
FYV1	0.301459	0.304273	0.304668	0.312326	0.299658	0.300478	0.310151	0.314827	0.308701	0.308833	0.309213	0.309269
FYV10	0.382048	0.399767	0.419332	0.423715	0.404925	0.417718	0.374754	0.379382	0.403375	0.402955	0.414188	0.403051
FYV12	0.351391	0.38346	0.344777	0.320813	0.322021	0.348635	0.386345	0.301941	0.293291	0.301151	0.307961	0.317826
FYV4	0.830614	0.881324	0.815967	0.814199	0.743563	0.813536	1.16694	1.04748	1.00877	1.043	1.01292	1.06952
FYV5	0.400708	0.376359	0.600784	0.598153	0.533928	0.490549	0.466374	0.513807	0.758727	0.494952	0.719145	0.679397
FYV6	0.692785	0.67051	0.541331	0.554494	0.573384	0.553834	0.523211	0.551766	0.541809	0.54131	0.522025	0.529387
FYV7	0.710101	0.643805	0.501986	0.497519	0.574643	0.588589	0.564866	0.598242	0.580772	0.59924	0.554571	0.530451
FYV8	0.475221	0.468845	0.467551	0.462879	0.520079	0.504028	0.425049	0.443546	0.455405	0.463128	0.451938	0.455914
FZF1	0.421998	0.429501	0.337001	0.335743	0.391729	0.389058	0.341201	0.348664	0.326886	0.345562	0.334178	0.335126
FZO1	0.479903	0.50579	0.481249	0.484021	0.529184	0.507175	0.481385	0.459179	0.477894	0.480082	0.47821	0.461792
GAA1	0.438861	0.421422	0.446649	0.441383	0.435098	0.434705	0.454443	0.450682	0.466549	0.498024	0.481281	0.479411
GAB1	0.478144	0.461745	0.567766	0.576463	0.4619	0.482827	0.59312	0.630632	0.594368	0.66311	0.637299	0.598164
GAC1	0.477603	0.663574	0.474405	0.481335	0.751212	0.796975	0.325802	0.319503	0.433234	0.386238	0.411791	0.4044
GAD1	0.53537	0.730186	0.935187	0.943069	0.875157	0.891074	0.486481	0.444192	0.67019	0.600965	0.679328	0.666425
GAL1	0.319208	0.32744	0.317612	0.319547	0.309077	0.321889	0.30778	0.312894	0.310253	0.30737	0.307592	0.310408
GAL10	0.326432	0.333172	0.315663	0.312943	0.344874	0.353014	0.301894	0.303846	0.313982	0.315326	0.308673	0.309332
GAL11	0.952538	0.991105	0.6344	0.645238	0.946237	1.02516	0.560775	0.563088	0.558393	0.508659	0.516492	0.520368
GAL2	0.292414	0.297754	0.326156	0.320762	0.304719	0.308132	0.292477	0.293119	0.310918	0.301469	0.303677	0.310511
GAL3	0.346571	0.36833	0.353502	0.348966	0.344545	0.353879	0.339188	0.345901	0.351091	0.346678	0.347238	0.350006
GAL4	0.328416	0.34248	0.336188	0.333515	0.353283	0.363754	0.303238	0.306049	0.338073	0.329228	0.329957	0.329665
GAL7	0.30369	0.300513	0.322405	0.32545	0.306554	0.305052	0.308049	0.303521	0.312019	0.311774	0.309551	0.315318
GAL80	0.465508	0.448205	0.457502	0.445006	0.476981	0.484008	0.430924	0.446595	0.437635	0.451282	0.430968	0.445805
GAL83	0.79787	0.807462	0.551297	0.568313	0.894891	0.844956	0.592721	0.598826	0.592976	0.590957	0.565416	0.573768
GAP1	0.439341	0.474999	0.684288	0.734097	0.555166	0.522012	0.446757	0.418775	0.549633	0.587567	0.561975	0.550901
GAR1	0.745187	0.655307	0.782748	0.821439	0.590597	0.540543	1.02286	1.02194	0.988428	0.988869	0.905052	0.986123
GAS1	2.24481	1.91271	2.67124	2.82265	1.91264	1.96777	3.93839	4.21262	3.50127	3.74212	3.56285	3.50444
GAS2	0.299073	0.298466	0.306373	0.307755	0.303171	0.30765	0.303496	0.301113	0.303652	0.300248	0.301351	0.303488
GAS3	0.41658	0.41095	0.555623	0.581712	0.489248	0.508178	0.542002	0.556321	0.630975	0.693306	0.623723	0.606732
GAS4	0.331266	0.319658	0.309309	0.303781	0.315286	0.308434	0.311649	0.319694	0.305977	0.310472	0.308865	0.307054
GAS5	1.79684	1.60323	1.50386	1.55259	2.1343	2.06913	1.56279	1.53233	1.81686	2.03459	1.80562	1.7655
GAT1	0.678979	0.660064	0.600205	0.613319	0.701109	0.741369	0.487246	0.511049	0.538897	0.554828	0.537803	0.528951
GAT2	1.11636	1.37049	0.824601	0.847848	1.28447	1.51649	0.658059	0.670698	0.82373	0.809652	0.738818	0.732782
GAT3	NA	NA	NA	NA	NA	NA	0.291733	0.291335	0.294615	0.292759	0.294084	0.292382
GAT4	0.296793	0.29661	0.30092	0.304054	0.303597	0.307297	0.294453	0.293229	0.295727	0.297638	0.296012	0.30398
GBP2	1.38464	1.37297	1.48127	1.46861	2.64771	2.44339	0.933273	1.01501	1.56149	1.7161	1.53878	1.54839
GCD1	0.60478	0.546411	0.512322	0.530535	0.596078	0.58317	0.558763	0.609306	0.568163	0.624769	0.583017	0.574595
GCD10	0.447323	0.406513	0.395244	0.398922	0.418687	0.40366	0.438752	0.447583	0.444717	0.452314	0.439148	0.43988
GCD11	1.14739	0.996645	0.709568	0.709096	1.10884	0.97821	0.770977	0.828863	0.781508	0.794686	0.819691	0.811137
GCD14	0.487669	0.448825	0.484343	0.479475	0.459623	0.469606	0.502106	0.529105	0.510372	0.55133	0.51629	0.526615
GCD2	0.539311	0.478215	0.459233	0.462043	0.485294	0.509236	0.486264	0.506915	0.494148	0.530609	0.501811	0.494928
GCD6	0.566142	0.513805	0.564678	0.565832	0.519302	0.518375	0.593828	0.599694	0.562579	0.584498	0.561816	0.550624
GCD7	0.507878	0.479749	0.457415	0.451579	0.477959	0.504723	0.512315	0.512653	0.514085	0.502531	0.512068	0.513226
GCG1	0.595461	0.627389	0.616675	0.595764	0.593373	0.559687	0.656824	0.674751	0.590142	0.583124	0.570315	0.616231
GCN1	0.337278	0.33021	0.336643	0.336954	0.345599	0.344905	0.335605	0.339855	0.339349	0.3426	0.338097	0.341016
GCN2	0.341961	0.336828	0.350332	0.351615	0.36478	0.356529	0.328849	0.33247	0.346823	0.345	0.342524	0.338993
GCN20	0.451008	0.434331	0.460588	0.467613	0.44334	0.448445	0.478092	0.497552	0.494791	0.503333	0.478107	0.478756
GCN3	0.503149	0.476871	0.464889	0.472485	0.523645	0.517647	0.476232	0.482497	0.516873	0.53963	0.504624	0.525915
GCN4	4.66644	4.54715	7.90714	7.82627	4.02284	4.10971	7.72407	6.90003	7.01343	5.99742	6.94567	6.94935
GCN5	0.508793	0.523396	0.483414	0.47673	0.579884	0.526812	0.460322	0.452138	0.483889	0.489289	0.498948	0.487296
GCR1	0.593389	0.576868	0.460102	0.453655	0.507011	0.512488	0.51032	0.49169	0.470169	0.496601	0.479328	0.483639
GCR2	0.624843	0.606453	0.46042	0.457123	0.533156	0.581482	0.492011	0.508982	0.48119	0.507984	0.496753	0.495135
GCS1	0.777496	0.771599	0.647821	0.651937	0.832969	0.761473	0.69317	0.7053	0.697323	0.702426	0.695365	0.708047
GCV1	1.36339	1.56543	2.13654	2.62616	3.04058	3.30928	1.01731	0.983858	1.59121	1.48449	1.59616	1.51239
GCV2	0.519352	0.550047	0.576076	0.67024	0.529303	0.602503	0.490275	0.495541	0.570704	0.521951	0.548023	0.52922
GCV3	3.06299	3.26754	2.9288	3.38585	3.40015	3.63359	2.25705	2.17591	2.52162	2.52236	2.54228	2.63002
GCY1	0.612487	0.722802	0.477982	0.470352	0.401756	0.421281	0.6812	0.505474	0.504594	0.577864	0.622244	0.619094
GDA1	0.637768	0.577026	0.59083	0.608729	0.587731	0.581202	0.692324	0.734305	0.718589	0.779201	0.707311	0.687816
GDB1	0.408461	0.621651	0.512134	0.512255	0.686808	0.669497	0.334996	0.330952	0.447801	0.409626	0.438022	0.44393
GDE1	0.416014	0.409372	0.356603	0.359584	0.384539	0.371742	0.371589	0.392053	0.355578	0.375039	0.364997	0.362046
GDH1	1.36429	1.28221	2.92699	2.9938	1.33501	1.28244	2.74924	2.31054	2.74443	2.45589	2.55945	2.66518
GDH2	0.515521	0.594204	0.666926	0.644187	0.517786	0.529216	0.549057	0.608391	0.637459	0.699324	0.750822	0.745006
GDH3	0.352915	0.416363	0.397012	0.394402	0.385094	0.397938	0.316034	0.322155	0.369579	0.354529	0.365465	0.375382
GDI1	1.45838	1.47882	0.933742	0.891624	1.36536	1.31891	1.01099	0.991287	0.938544	0.995764	0.951862	0.930673
GDS1	0.556936	0.523391	0.622822	0.641916	0.579307	0.589462	0.633276	0.662926	0.64268	0.70135	0.663919	0.650906
GDT1	0.49184	0.451885	0.725532	0.746107	0.519105	0.492319	0.712255	0.650706	0.850073	0.87176	0.870233	0.832338
GEA1	0.335426	0.334669	0.333673	0.340907	0.346572	0.348929	0.329523	0.329654	0.340234	0.342707	0.341389	0.336551
GEA2	0.365861	0.35201	0.351794	0.3446	0.370774	0.372058	0.341943	0.351315	0.351908	0.361469	0.353536	0.352139
GEF1	0.386995	0.384488	0.388464	0.387373	0.382423	0.376288	0.416871	0.412913	0.410734	0.420563	0.419107	0.415997
GEM1	0.435986	0.439344	0.380068	0.376104	0.419285	0.428386	0.365961	0.369386	0.3812	0.382352	0.378196	0.375204
GEP3	0.516425	0.510877	0.420417	0.419919	0.481167	0.491776	0.481793	0.476322	0.446655	0.452902	0.443911	0.446209
GEP4	0.543178	0.498112	0.650348	0.660409	0.512616	0.507865	0.630588	0.672561	0.664441	0.601601	0.612209	0.678744
GEP5	0.441772	0.434237	0.402293	0.414723	0.41598	0.423172	0.394614	0.390957	0.419099	0.432189	0.401778	0.412269
GEP7	0.416734	0.404657	0.463907	0.456485	0.41825	0.420415	0.444223	0.424658	0.461118	0.448833	0.4618	0.431312
GET1	0.582678	0.588355	0.733676	0.727138	0.52996	0.561838	0.847263	0.779346	0.811548	0.854684	0.828147	0.81736
GET2	0.807501	0.784476	0.57277	0.601184	0.717748	0.702758	0.641475	0.648666	0.630455	0.622192	0.582791	0.59917
GET3	1.12717	0.977817	1.37886	1.34169	1.3353	1.28671	1.32215	1.34849	1.50561	1.62361	1.61004	1.53258
GET4	0.6397	0.631334	0.605351	0.592069	0.708054	0.687827	0.570346	0.590887	0.63835	0.613298	0.628398	0.640695
GEX1	0.293421	0.29288	0.295635	0.294589	0.296304	0.297536	0.291953	0.291597	0.292367	0.291985	0.291902	0.292318
GEX2	0.309111	0.306678	0.335217	0.334331	0.346397	0.339649	0.302435	0.303582	0.307262	0.307383	0.308754	0.308832
GFA1	2.46431	2.35322	1.56579	1.57852	2.99509	2.73891	1.78141	1.83013	1.8345	1.80628	1.73806	1.71774
GFD1	1.36892	1.47103	0.976417	0.966439	1.33549	1.26987	0.859507	0.935567	0.878442	0.980508	0.874094	0.915503
GFD2	0.350093	0.350344	0.345593	0.355583	0.386806	0.370743	0.33679	0.340866	0.40531	0.407715	0.402244	0.410252
GGA1	0.455639	0.508745	0.535992	0.532911	0.489273	0.516813	0.460851	0.466104	0.468309	0.478074	0.46862	0.485906
GGA2	0.754732	0.698051	0.67013	0.678664	0.702414	0.724036	0.760049	0.756255	0.733016	0.728337	0.733977	0.720189
GGC1	0.870538	0.878883	0.771307	0.779902	0.733681	0.731183	0.850583	0.885128	0.892559	0.789956	0.819433	0.845182
GIC1	0.405278	0.402986	0.351083	0.359033	0.382354	0.399898	0.376109	0.385511	0.380963	0.390545	0.38266	0.373877
GIC2	0.970935	0.818008	0.823593	0.838585	1.37891	1.49194	0.887981	0.992197	0.933504	0.918667	0.844045	0.84913
GID7	0.618732	0.6671	0.67749	0.667256	1.04933	1.14742	0.42132	0.423029	0.627038	0.631108	0.626154	0.611195
GID8	0.677362	0.713754	0.685824	0.666382	0.632766	0.689276	0.632095	0.655083	0.611547	0.619866	0.625343	0.64746
GIM3	1.16428	0.979506	0.72065	0.716326	0.839964	0.711398	0.969782	1.04089	0.830065	0.927924	0.864645	0.83316
GIM4	0.73682	0.702451	1.38836	1.40597	0.912053	0.845453	1.0219	1.03849	1.28466	1.47751	1.39008	1.36261
GIM5	0.725329	0.650419	0.641726	0.638462	0.717262	0.661278	0.732958	0.744578	0.683327	0.768554	0.744265	0.710094
GIN4	0.49129	0.482877	0.509244	0.50452	0.55126	0.547187	0.47111	0.486876	0.529678	0.549206	0.525558	0.519211
GIP1	0.370203	0.392724	0.33902	0.336249	0.367112	0.367054	0.344028	0.352391	0.327457	0.339652	0.329948	0.334496
GIP2	0.57072	1.01064	0.501797	0.519464	0.628202	0.70266	0.390483	0.370392	0.472831	0.428014	0.456165	0.460015
GIP3	0.437213	0.423641	0.376499	0.372612	0.388418	0.392846	0.38405	0.379222	0.371236	0.389344	0.37861	0.380297
GIP4	0.407617	0.405322	0.436806	0.433022	0.415487	0.427079	0.410687	0.419496	0.435709	0.441821	0.42851	0.430423
GIR2	0.784742	0.713316	0.694653	0.695868	0.692552	0.683025	0.849906	0.934559	0.838892	0.98905	0.83596	0.847749
GIS1	0.490056	0.549559	0.438184	0.431384	0.53814	0.563768	0.385295	0.389423	0.441671	0.426581	0.426625	0.425512
GIS2	3.39678	3.17627	2.08789	1.99281	2.38932	2.39926	2.28612	2.05449	1.52123	1.30708	1.24745	1.29056
GIS3	0.581281	0.561214	0.467432	0.464177	0.506341	0.539232	0.495638	0.54147	0.525497	0.564368	0.53946	0.526318
GIS4	0.451171	0.438145	0.350169	0.351916	0.436756	0.441401	0.354987	0.365524	0.36709	0.372659	0.36131	0.358581
GIT1	0.411271	0.382531	0.465953	0.439061	0.426002	0.407296	0.551893	0.798993	0.914729	0.808035	1.01095	1.0236
GLC3	0.495239	0.792329	0.974298	1.01148	0.907197	0.982976	0.423786	0.409708	0.836029	0.722618	0.8684	0.901348
GLC7	1.06537	1.11332	1.26968	1.27045	1.05811	1.12672	1.33445	1.4121	1.34708	1.34245	1.36955	1.3956
GLC8	2.61952	3.13111	1.50351	1.4678	3.12149	2.84499	1.27342	1.34447	1.47766	1.55339	1.41485	1.53274
GLE1	0.579349	0.572535	0.564212	0.552638	0.620943	0.611098	0.526823	0.558401	0.568939	0.589155	0.583798	0.566012
GLE2	0.423885	0.425138	0.513594	0.514254	0.419927	0.420627	0.553778	0.548653	0.501241	0.514693	0.503787	0.521661
GLG1	0.420995	0.537578	0.535753	0.537604	0.545909	0.579433	0.371396	0.376813	0.46674	0.432209	0.459014	0.478624
GLG2	0.612772	0.691278	0.634061	0.605079	0.884216	0.910285	0.440937	0.438986	0.617452	0.558458	0.623172	0.621392
GLK1	2.98569	5.53144	5.82253	5.61229	6.6404	6.94529	1.43841	1.29331	4.99152	4.0333	4.77487	5.05388
GLN1	1.67687	1.43787	1.8762	1.91566	1.79216	1.69344	1.71026	1.87954	2.47223	2.59995	2.57952	2.68793
GLN3	0.434931	0.418287	0.370699	0.3725	0.422853	0.427852	0.38121	0.391356	0.385391	0.394235	0.373269	0.373466
GLN4	0.446333	0.41776	0.497396	0.49221	0.421549	0.430897	0.516497	0.525088	0.531285	0.568006	0.544415	0.543542
GLO1	1.02708	1.13832	1.14331	1.09644	0.99769	1.02772	1.1379	1.14043	1.10394	1.21734	1.24495	1.20676
GLO2	0.953843	1.01076	1.33148	1.33365	1.39703	1.28463	0.858467	0.806966	1.24721	1.21487	1.20498	1.23356
GLO3	1.63104	1.51388	0.949725	0.958264	1.69306	1.70418	1.01174	1.00638	1.02188	1.07129	0.999374	1.00653
GLO4	0.682981	0.763327	0.491532	0.482523	0.599406	0.557313	0.410165	0.402602	0.438464	0.430841	0.454512	0.460435
GLR1	0.610828	0.584852	0.871725	0.847085	0.661532	0.693178	0.745618	0.773664	0.80811	0.80941	0.817562	0.822944
GLT1	0.436453	0.42677	0.480815	0.473893	0.513221	0.442462	0.3967	0.37509	0.462979	0.440025	0.45311	0.455676
GLY1	1.17144	1.038	0.882055	0.886317	0.8879	0.911872	1.05116	1.18142	1.02022	1.01315	0.983328	1.02138
GMC1	0.371461	0.368917	0.352612	0.350021	0.37716	0.387964	0.347536	0.356542	0.356783	0.355842	0.358313	0.352046
GMH1	0.468766	0.467357	0.432164	0.443069	0.449774	0.462867	0.458352	0.456213	0.456859	0.468553	0.462935	0.483966
GNA1	0.567089	0.599004	0.75972	0.764501	0.698687	0.668189	0.650005	0.675816	0.742142	0.805458	0.747175	0.767404
GND1	2.71453	2.15022	1.53452	1.58829	1.29275	1.45523	3.0767	2.17088	2.00968	1.85871	1.88686	1.94148
GND2	0.635022	1.06369	0.65802	0.648546	0.867206	0.95807	0.378043	0.339995	0.449069	0.420901	0.447241	0.441562
GNP1	1.05487	0.893914	1.06049	1.00495	0.891155	0.908658	1.37953	1.45594	1.29775	1.39614	1.40836	1.37243
GNT1	0.500205	0.505223	0.504476	0.502402	0.496244	0.466524	0.557517	0.579873	0.537393	0.556386	0.543086	0.534341
GON7	0.919853	0.870176	0.679732	0.693277	0.840727	0.8279	0.704601	0.723965	0.815397	0.758587	0.803454	0.743489
GOR1	0.531795	0.647131	0.593355	0.574882	0.578809	0.561164	0.551406	0.469625	0.683456	0.642897	0.708936	0.724779
GOS1	0.845585	0.852634	0.684795	0.703774	0.758726	0.758031	0.671152	0.658001	0.684526	0.659507	0.668212	0.66966
GOT1	0.418184	0.412373	0.71258	0.727039	0.445002	0.429161	0.63125	0.601805	0.727674	0.704249	0.756696	0.775654
GPA1	0.786851	0.724618	0.743	0.73379	0.853817	0.848159	0.722314	0.649624	0.806883	0.765563	0.757508	0.774295
GPA2	1.21747	1.39096	0.760227	0.742866	1.05613	1.00386	0.725885	0.771958	0.679189	0.756643	0.691165	0.68669
GPB1	0.404165	0.400314	0.372102	0.363464	0.418475	0.425586	0.355357	0.357961	0.361101	0.364672	0.359725	0.357446
GPB2	0.383492	0.402842	0.438144	0.429973	0.416445	0.411199	0.386687	0.392168	0.425606	0.42522	0.420581	0.412093
GPD1	2.02083	2.297	1.92287	1.93271	2.21246	2.22419	1.51272	1.53116	1.46502	1.47895	1.50409	1.48599
GPD2	1.76749	1.67	0.674757	0.665016	0.916586	0.931259	0.885356	0.860555	0.751745	0.765475	0.769688	0.751281
GPG1	2.5801	3.01031	3.08062	3.11558	2.4174	2.32806	2.02094	1.44589	2.03323	1.40832	1.81879	1.83368
GPH1	0.440484	0.757593	0.942292	0.942055	0.866752	0.977991	0.409953	0.395549	0.892443	0.664472	0.879859	0.896692
GPI1	0.369319	0.366819	0.395933	0.40125	0.37732	0.367578	0.395361	0.413527	0.406262	0.432551	0.41465	0.419841
GPI10	0.480331	0.488444	0.426033	0.415557	0.46375	0.444195	0.438523	0.435294	0.436076	0.438536	0.433274	0.431641
GPI11	0.501768	0.480095	0.584447	0.581497	0.49446	0.482095	0.642912	0.64827	0.635259	0.665271	0.662422	0.618822
GPI12	0.48256	0.484494	0.408625	0.424914	0.443819	0.467329	0.424625	0.416349	0.413952	0.411296	0.42602	0.417921
GPI13	0.638797	0.628699	0.486092	0.483019	0.660491	0.655325	0.499473	0.4873	0.505938	0.506106	0.49184	0.480461
GPI14	0.547684	0.539901	0.473227	0.463697	0.52084	0.489341	0.513606	0.500645	0.505978	0.52669	0.510239	0.509891
GPI15	0.773255	0.740833	0.505229	0.500809	0.714679	0.61889	0.561725	0.567991	0.521935	0.585701	0.527175	0.524849
GPI16	0.710365	0.720453	0.581701	0.593568	0.734593	0.750642	0.620238	0.660857	0.632812	0.657101	0.650405	0.62562
GPI17	0.495012	0.487227	0.555658	0.565677	0.49457	0.486377	0.623036	0.663369	0.608686	0.68491	0.654964	0.639721
GPI18	0.369576	0.363233	0.405284	0.397945	0.355765	0.35521	0.424688	0.449423	0.414986	0.433415	0.411548	0.410262
GPI19	0.525115	0.510564	0.360803	0.351478	0.476641	0.478964	0.365192	0.359401	0.376039	0.365918	0.364595	0.369271
GPI2	0.36691	0.339015	0.352277	0.355665	0.335312	0.337714	0.376209	0.394674	0.376801	0.38709	0.367077	0.369415
GPI8	0.460334	0.431281	0.48955	0.49834	0.4271	0.414637	0.54217	0.595655	0.537609	0.552905	0.533503	0.518292
GPM1	23.5808	21.7098	31.7357	30.7679	13.8102	15.3668	50.7732	36.7984	32.5132	29.9905	34.0513	33.3156
GPM2	0.668896	0.754319	0.616659	0.620785	0.626725	0.653433	0.483402	0.417149	0.659414	0.664585	0.6766	0.670643
GPM3	0.37628	0.374033	0.393595	0.402733	0.38703	0.384937	0.358945	0.376233	0.401406	0.410629	0.405096	0.402519
GPN2	0.491931	0.463559	0.58393	0.581798	0.501756	0.511839	0.529499	0.545584	0.513635	0.545885	0.549347	0.548899
GPN3	0.460122	0.432202	0.426146	0.434911	0.441097	0.407222	0.457178	0.447448	0.456857	0.46823	0.432838	0.450742
GPP1	2.00652	1.56319	1.93644	1.96918	1.16754	1.20675	2.58383	2.40777	1.71305	1.73564	1.90095	1.82828
GPP2	0.904382	0.786265	2.22738	2.16177	1.70656	1.65628	0.84558	0.826065	1.71881	1.73663	1.78937	1.8148
GPR1	0.542338	0.525845	0.450723	0.456779	0.587389	0.586271	0.410834	0.411462	0.451337	0.465205	0.456732	0.462779
GPT2	0.513821	0.648426	0.56775	0.548219	0.465581	0.490631	0.520387	0.487671	0.59516	0.573018	0.619182	0.617487
GPX1	0.421466	0.600407	0.611899	0.579827	0.398677	0.420536	0.440859	0.41478	0.506127	0.500183	0.572345	0.567404
GPX2	0.376374	0.387841	0.3873	0.380753	0.370932	0.359662	0.443572	0.480261	0.363828	0.392061	0.395206	0.381802
GRC3	0.409496	0.378472	0.350498	0.34739	0.3797	0.376253	0.379599	0.393366	0.368771	0.372462	0.366004	0.36486
GRE1	1.00749	2.12909	0.482909	0.468737	0.543771	0.579519	0.36969	0.35646	0.383832	0.381409	0.382462	0.377153
GRE2	0.682955	0.614274	0.937014	0.89338	1.04228	1.08262	0.660579	0.683186	0.724263	0.950266	0.88537	0.875965
GRE3	1.39312	1.84954	1.62282	1.60378	2.53667	2.42102	1.08449	1.02071	1.21196	1.31536	1.41733	1.40726
GRH1	0.822058	0.849293	0.770532	0.767648	0.907195	0.876931	0.664116	0.652483	0.747415	0.675904	0.673462	0.735518
GRR1	0.397672	0.397318	0.382428	0.38503	0.427746	0.41704	0.376789	0.375561	0.386916	0.396551	0.385072	0.386375
GRS1	0.755664	0.686271	0.918536	0.924768	0.698533	0.704529	1.06297	1.10767	1.10899	1.10511	1.08807	1.08566
GRS2	0.554052	0.592795	0.442062	0.431663	0.520118	0.510765	0.422515	0.424056	0.432693	0.434104	0.424013	0.424775
GRX1	2.71165	3.23833	8.18342	8.03804	7.69559	6.75171	2.70466	2.68586	7.53641	7.90818	7.67164	7.94627
GRX2	0.82044	0.950207	2.44725	2.5005	0.989347	1.00471	1.59675	1.44004	2.32785	1.97693	2.4016	2.31365
GRX3	1.53095	1.33155	0.869672	0.855673	1.43951	1.25025	1.03646	1.07402	0.908101	0.879356	0.881783	0.889982
GRX4	0.673742	0.644791	0.699926	0.700941	0.627882	0.567028	0.679939	0.627834	0.792451	0.7239	0.736045	0.767867
GRX5	0.923865	0.930734	1.32938	1.29547	1.08802	0.978674	1.16789	1.06587	1.37221	1.31436	1.40679	1.44036
GRX6	0.667155	0.677642	0.742247	0.736455	0.678332	0.642994	0.711091	0.786283	0.705734	0.826567	0.709082	0.71932
GRX7	0.849361	0.830042	0.918677	0.897862	0.933572	0.892371	0.816117	0.81602	1.00411	1.0315	1.04664	1.03785
GRX8	0.499318	0.491436	1.20206	1.17002	0.711378	0.626016	0.5043	0.46632	0.541653	0.450374	0.509179	0.536271
GSC2	0.751442	0.749807	0.711508	0.682079	0.816477	0.811603	0.620431	0.665356	0.588408	0.656765	0.580648	0.5919
GSF2	2.0735	2.18935	1.20189	1.18274	1.97424	1.79522	1.18061	1.24441	1.34046	1.47349	1.40005	1.43009
GSH1	0.516805	0.527606	0.622031	0.636183	0.643897	0.659378	0.43678	0.43882	0.455836	0.44348	0.437056	0.428317
GSH2	0.934938	0.90688	0.710434	0.704424	0.902049	0.935018	0.809725	0.775374	0.741391	0.781995	0.78687	0.789452
GSM1	0.613681	0.697059	0.568025	0.560624	0.668964	0.695615	0.468284	0.488349	0.522751	0.503099	0.49107	0.506841
GSP1	2.03252	1.5777	1.70663	1.67138	1.83715	1.77932	2.08651	2.17909	1.9568	2.046	1.9122	1.84845
GSP2	0.606123	0.734056	1.13147	1.15823	0.779621	0.808474	0.764965	0.72384	0.991546	0.92801	0.982544	0.968457
GSY1	0.381337	0.429931	0.786249	0.759412	0.680714	0.738088	0.40201	0.388595	0.833195	0.640156	0.761809	0.777394
GSY2	0.530176	0.692632	0.692584	0.684595	0.784077	0.825329	0.465538	0.476795	0.604693	0.551955	0.617549	0.640167
GTB1	0.492073	0.47199	0.440916	0.431396	0.509858	0.510814	0.402251	0.411027	0.434345	0.47708	0.443852	0.445879
GTF1	0.725327	0.743966	0.797921	0.765448	0.893633	0.868478	0.593041	0.608994	0.694617	0.721209	0.691288	0.701916
GTO1	0.346241	0.352754	0.415533	0.407408	0.359863	0.353163	0.366533	0.379299	0.389443	0.389871	0.381316	0.375453
GTO3	0.311043	0.310881	0.335162	0.347569	0.342173	0.379922	0.302737	0.327421	0.317367	0.315657	0.31036	0.314127
GTR1	0.602647	0.585388	0.575992	0.565502	0.552004	0.559949	0.565978	0.521747	0.534406	0.53845	0.555657	0.541238
GTR2	0.652758	0.646735	0.588472	0.582692	0.668438	0.657715	0.563401	0.571792	0.571602	0.574745	0.568431	0.55572
GTS1	0.813034	0.828755	0.619634	0.601509	0.819851	0.874754	0.538896	0.572665	0.57498	0.599264	0.575349	0.567094
GTT1	0.596334	0.753402	1.3726	1.32312	0.852415	0.896509	0.646896	0.575291	0.999507	0.925397	1.05193	1.01816
GTT2	0.431042	0.444999	0.485209	0.473602	0.47647	0.479951	0.384637	0.38948	0.438746	0.417192	0.422578	0.446591
GTT3	0.519122	0.484369	0.425622	0.434552	0.426302	0.436241	0.507519	0.490785	0.437755	0.445307	0.444553	0.441015
GUA1	0.95193	0.738666	0.949659	0.980875	0.902652	0.871078	1.04772	1.15815	1.13972	1.10157	1.09639	1.09789
GUD1	0.337323	0.340715	0.366951	0.360275	0.347288	0.349251	0.334828	0.329642	0.35308	0.348551	0.349544	0.356994
GUF1	0.399017	0.404481	0.393505	0.387753	0.397807	0.395535	0.403156	0.398704	0.400963	0.40366	0.40807	0.405987
GUK1	0.981911	0.890061	1.61231	1.66655	1.09544	1.03656	1.56074	1.58444	1.83737	1.81318	1.75813	1.75119
GUP1	0.620906	0.645002	0.563072	0.571091	0.593853	0.604116	0.620903	0.633366	0.606111	0.656549	0.627185	0.627091
GUP2	0.303729	0.301412	0.32276	0.326079	0.324254	0.318802	0.299971	0.300681	0.321046	0.317876	0.317178	0.313764
GUS1	0.602796	0.552332	0.740938	0.744856	0.622593	0.616084	0.817813	0.845862	0.863107	0.87593	0.888464	0.871232
GUT1	0.548921	0.907903	0.675252	0.639976	0.529242	0.603862	0.471437	0.469472	0.787599	0.621804	0.81101	0.854373
GUT2	1.69323	3.17314	1.85759	1.90734	2.34275	2.73009	0.771527	0.685238	1.86032	1.29314	1.76366	1.81312
GVP36	1.46697	1.40685	0.987016	1.01866	1.35816	1.43459	1.07177	1.09295	1.05134	1.012	1.04435	0.991828
GWT1	0.503245	0.491658	0.45487	0.445247	0.516627	0.496061	0.610206	0.659062	0.550074	0.594721	0.581881	0.552662
GYL1	0.3891	0.383412	0.36437	0.360577	0.389124	0.384021	0.355908	0.360219	0.349344	0.367413	0.352509	0.35171
GYP1	0.529199	0.550357	0.447362	0.455751	0.54951	0.564574	0.42523	0.434273	0.45079	0.454676	0.435444	0.441961
GYP5	0.458465	0.475687	0.376143	0.371334	0.474219	0.458203	0.362561	0.358883	0.363734	0.368177	0.365638	0.367738
GYP6	0.485984	0.456929	0.486467	0.49077	0.486115	0.483965	0.465678	0.468659	0.492567	0.516327	0.504962	0.497224
GYP7	0.558392	0.634962	0.565319	0.564091	0.578367	0.543559	0.464406	0.492803	0.497855	0.586911	0.491808	0.494766
GYP8	0.383844	0.366638	0.403343	0.404684	0.39564	0.372823	0.404152	0.38995	0.414456	0.400789	0.398308	0.404773
GZF3	0.449394	0.424383	0.41257	0.416179	0.473124	0.454676	0.411269	0.423125	0.435113	0.440493	0.440496	0.411547
HAA1	0.629593	0.692336	0.566591	0.560008	0.584136	0.619591	0.519697	0.508537	0.57964	0.573006	0.565681	0.563252
HAC1	0.6823	1.64054	0.44718	0.856422	0.51092	0.503853	0.643335	0.715024	0.542523	0.59674	0.558405	3.25212
HAL1	0.596856	0.728117	0.458027	0.455532	0.771103	0.714396	0.39157	0.399508	0.420142	0.449873	0.420544	0.420501
HAL5	0.428126	0.444769	0.385846	0.37902	0.485449	0.455116	0.359216	0.371179	0.359205	0.404813	0.37605	0.369394
HAL9	0.358891	0.36468	0.360533	0.35624	0.376448	0.368589	0.33881	0.342357	0.360409	0.362752	0.361938	0.359605
HAM1	0.54061	0.48477	0.709251	0.737461	0.539852	0.511004	0.851885	0.811358	0.784543	0.803342	0.804208	0.784337
HAP1	0.510488	0.535432	0.378174	0.384173	0.416549	0.42204	0.390443	0.382933	0.3603	0.346204	0.346077	0.344794
HAP2	0.621002	0.646563	0.574948	0.593033	0.612214	0.595872	0.514906	0.491759	0.541403	0.521555	0.540389	0.534136
HAP3	1.36337	1.29424	0.57488	0.572552	1.01244	0.873236	0.66966	0.651401	0.616446	0.578676	0.59084	0.603624
HAP4	2.4204	2.44041	2.2209	2.16677	2.18817	2.40553	2.37569	2.40078	2.20005	1.93032	2.04297	2.02707
HAP5	0.623132	0.738097	0.489659	0.474104	0.596192	0.597644	0.486079	0.487927	0.469729	0.445997	0.473233	0.491211
HAS1	0.569243	0.516281	0.456629	0.46983	0.470524	0.47878	0.560617	0.59017	0.525381	0.520111	0.518708	0.51743
HAT1	0.49044	0.488341	0.552405	0.539831	0.487151	0.473054	0.501834	0.506125	0.539622	0.560144	0.559921	0.542696
HAT2	0.495521	0.485134	0.464642	0.464868	0.474723	0.479838	0.47408	0.475052	0.457986	0.476983	0.464083	0.47857
HBN1	0.442732	0.455082	1.55914	1.64077	1.1204	1.32492	0.430386	0.453327	0.968584	0.950583	0.930188	0.911825
HBS1	0.478787	0.440859	0.459157	0.456127	0.452537	0.454779	0.494173	0.5021	0.477784	0.501056	0.500179	0.491182
HBT1	0.586043	0.881682	0.49311	0.497107	0.690455	0.708272	0.385591	0.378617	0.446721	0.4505	0.461949	0.452306
HCA4	0.430688	0.387905	0.381302	0.385987	0.394734	0.383397	0.398196	0.415043	0.408998	0.40947	0.400449	0.395086
HCH1	1.94545	1.64536	1.43931	1.42681	1.37499	1.3625	2.05938	2.04088	1.55522	1.83375	1.73206	1.65449
HCM1	0.45411	0.425403	0.535927	0.544921	0.640048	0.655137	0.436972	0.434797	0.566819	0.592113	0.554536	0.533467
HCR1	1.29843	1.08841	1.56255	1.59318	1.51935	1.55895	1.54774	1.68885	1.669	1.74719	1.67215	1.65398
HCS1	0.392326	0.385103	0.379795	0.380684	0.367213	0.384193	0.388741	0.388542	0.373478	0.379958	0.376969	0.379032
HDA1	0.42264	0.416425	0.413063	0.404602	0.473951	0.468985	0.38661	0.379364	0.415612	0.403238	0.411489	0.393522
HDA2	0.395576	0.384068	0.436642	0.434916	0.424852	0.414271	0.41429	0.413202	0.436217	0.433871	0.430855	0.437194
HDA3	0.43507	0.438149	0.41194	0.424396	0.435635	0.434334	0.399307	0.408132	0.410947	0.429411	0.410344	0.41728
HED1	0.29837	0.302247	0.310811	0.306909	0.298417	0.29881	0.298988	0.299348	0.301851	0.313809	0.310465	0.30196
HEF3	0.371841	0.466002	0.467665	0.451291	0.478043	0.487162	0.325054	0.324428	0.379158	0.370693	0.366022	0.373263
HEH2	0.482797	0.490346	0.485102	0.491746	0.455071	0.467769	0.507366	0.50296	0.526445	0.541314	0.520756	0.533021
HEK2	0.638323	0.645707	0.609713	0.610318	0.571212	0.59199	0.662993	0.670575	0.655931	0.640355	0.663648	0.646878
HEL1	0.416877	0.450841	0.414109	0.410121	0.455224	0.448657	0.358298	0.376149	0.39598	0.391966	0.387256	0.383387
HEL2	0.457781	0.431994	0.428982	0.427726	0.478057	0.498839	0.423779	0.421236	0.441649	0.465726	0.447642	0.434675
HEM1	0.790466	0.770665	0.753989	0.778252	0.690629	0.704921	0.776909	0.714731	0.851504	0.730711	0.771248	0.748527
HEM12	0.70178	0.688424	0.758933	0.797486	0.634133	0.654561	0.882204	0.899334	0.827323	0.788052	0.826599	0.816597
HEM13	0.716419	0.694255	1.00861	0.96113	0.949232	0.917966	0.638356	0.626445	0.954971	0.743794	0.809635	0.863437
HEM14	0.516741	0.573923	0.511898	0.523823	0.716364	0.653787	0.407276	0.403159	0.504083	0.474728	0.492056	0.500288
HEM15	0.638715	0.635156	0.579956	0.565763	0.62354	0.570902	0.713876	0.756746	0.617615	0.696885	0.679967	0.710672
HEM2	0.880991	0.994412	0.902867	0.900896	0.847172	0.83149	1.18563	1.02818	1.15234	1.0259	1.09113	1.13219
HEM3	0.883128	0.845147	0.542618	0.541205	0.682929	0.715442	0.673369	0.674804	0.667719	0.641676	0.627597	0.645026
HEM4	0.452502	0.453734	0.429324	0.438659	0.456372	0.472576	0.427481	0.431479	0.452471	0.445889	0.450318	0.450449
HER1	0.482428	0.53751	0.445526	0.447237	0.536708	0.550945	0.388834	0.398913	0.429086	0.426148	0.436305	0.426413
HER2	0.406043	0.410006	0.439922	0.427872	0.395269	0.413908	0.439288	0.435154	0.438199	0.425472	0.444829	0.428679
HES1	1.43828	1.38493	0.830052	0.819231	0.984183	1.01775	1.03	0.865644	0.816379	0.825898	0.850613	0.881979
HFA1	0.349788	0.358347	0.326117	0.328076	0.357578	0.344448	0.318654	0.321274	0.323237	0.325321	0.320756	0.323375
HFD1	0.842135	1.12805	1.27385	1.25232	1.09662	1.12712	0.763017	0.705621	1.03425	0.95678	1.04325	1.041
HFI1	0.419543	0.408704	0.445429	0.439568	0.393895	0.419726	0.439604	0.459668	0.439408	0.461935	0.442572	0.446573
HFM1	0.325519	0.324646	0.306843	0.305923	0.315463	0.316984	0.321322	0.306822	0.305986	0.300823	0.301275	0.302302
HGH1	0.539812	0.482811	0.487938	0.500035	0.495591	0.464648	0.529198	0.573953	0.525434	0.553895	0.521191	0.542683
HHF1	4.80309	4.60029	8.65022	8.735	4.57947	4.75236	7.38053	6.06043	8.00033	7.46219	7.29591	7.50889
HHF2	3.43128	3.58044	4.93807	5.20154	3.34758	3.06851	6.43059	6.95824	6.16341	6.78106	5.99813	5.88031
HHO1	0.998212	1.08617	1.06768	1.08328	1.02094	1.0466	1.01965	0.939242	1.10263	1.05739	1.017	1.03558
HHT1	2.96253	3.40124	6.1324	6.33506	3.17445	2.63557	6.01518	5.02769	6.02455	5.27265	5.45733	5.69466
HHT2	8.96534	9.07476	5.21583	5.34236	10.3761	8.68308	6.61457	6.63053	5.99452	6.68012	6.29069	6.23975
HHY1	0.297856	0.304113	0.32569	0.332942	0.311211	0.317363	0.297519	0.304691	0.313672	0.317883	0.321161	0.324689
HIF1	0.645753	0.649515	0.490593	0.514524	0.612488	0.587651	0.50365	0.489185	0.48512	0.483067	0.477065	0.48026
HIM1	0.301603	0.303346	0.351902	0.357421	0.333596	0.327568	0.312552	0.314231	0.348313	0.364678	0.348071	0.350863
HIP1	0.639803	0.624601	0.619252	0.616011	0.536356	0.53965	0.619471	0.6019	0.562363	0.545128	0.521878	0.527095
HIR1	0.423185	0.410929	0.374273	0.370202	0.412137	0.392944	0.394526	0.402009	0.387499	0.39429	0.384862	0.375804
HIR2	0.39628	0.392429	0.362285	0.361296	0.39239	0.395145	0.365056	0.374251	0.370418	0.374766	0.369777	0.364013
HIR3	0.331344	0.328917	0.331753	0.330237	0.334499	0.329169	0.326225	0.324136	0.32254	0.326615	0.325492	0.323837
HIS1	1.44099	1.18562	0.810008	0.858134	0.904568	0.831903	1.39459	1.50619	0.99923	1.08685	1.06469	1.03086
HIS2	0.600174	0.613297	0.606254	0.615669	0.576264	0.581044	0.684998	0.6826	0.629723	0.632041	0.61517	0.594414
HIS3	0.869223	0.815114	0.573631	0.586036	0.697212	0.658551	0.65817	0.670802	0.604557	0.610359	0.578629	0.600299
HIS4	0.638997	0.647255	1.21035	1.29384	0.804987	0.848993	0.87827	1.00519	1.41296	1.48441	1.54905	1.54836
HIS5	0.997165	0.93014	0.75582	0.775138	0.853933	0.784788	0.79985	0.864193	0.74901	0.842616	0.806549	0.777154
HIS6	0.359724	0.314259	0.309689	0.306563	0.382862	0.379578	0.296006	0.297585	0.296873	0.298169	0.296767	0.301886
HIS7	0.764639	0.723758	0.501018	0.516938	0.594735	0.612018	0.588391	0.633309	0.543989	0.602543	0.573936	0.552847
HIT1	0.365876	0.338835	0.396207	0.377556	0.375777	0.356983	0.384899	0.410403	0.399395	0.40157	0.396618	0.394939
HKR1	0.417747	0.411823	0.35442	0.35625	0.399536	0.412025	0.351673	0.363065	0.355046	0.360472	0.346494	0.345821
HLJ1	0.725103	0.716988	0.590714	0.591579	0.752196	0.733987	0.570904	0.605322	0.599403	0.641718	0.6015	0.61765
HLR1	0.514818	0.460192	0.507097	0.501077	0.626067	0.59476	0.472039	0.508987	0.562183	0.598018	0.569986	0.557825
HMF1	2.24899	2.2671	1.77508	1.773	2.19327	2.21618	1.73835	1.62677	1.71822	1.71043	1.83335	1.78967
HMG1	0.625183	0.674488	0.503406	0.506693	0.462909	0.461713	0.692549	0.658986	0.525465	0.531817	0.52813	0.528502
HMG2	0.398927	0.408382	0.349355	0.342081	0.375566	0.373508	0.358298	0.352066	0.351648	0.358805	0.357818	0.357983
HMI1	0.322341	0.325144	0.334082	0.335356	0.326197	0.325712	0.329328	0.334858	0.343629	0.351476	0.33993	0.341718
HMLALPHA2	0.536805	0.557517	0.646142	0.632696	0.722454	0.677822	0.453857	0.473716	0.645877	0.711857	0.649978	0.646878
HMO1	0.871945	0.834465	1.11933	1.14939	0.84945	0.798886	1.13737	1.29616	1.13937	1.21039	1.16234	1.10717
HMRA1	1.1635	1.29494	1.59014	1.51097	1.84071	1.87888	0.859342	0.892271	1.70128	1.68291	1.79389	1.75226
HMRA2	0.630405	0.662326	0.747704	0.732947	0.886737	0.839003	0.501394	0.541662	0.760109	0.832017	0.760871	0.748283
HMS1	0.295494	0.29584	0.352723	0.352949	0.37578	0.373761	0.303707	0.296537	0.358976	0.344398	0.333048	0.338647
HMS2	0.51886	0.448622	0.320876	0.332642	0.372976	0.383176	0.390558	0.390241	0.368155	0.347647	0.359639	0.360649
HMT1	0.620301	0.550518	0.65618	0.651161	0.530754	0.487705	0.694401	0.750233	0.682567	0.711568	0.662801	0.639339
HMX1	2.13121	2.02262	1.13591	1.14544	1.69855	2.22977	2.03759	2.41866	1.10405	1.34791	1.22865	1.21064
HNM1	0.816712	0.64769	1.30473	1.22553	0.667319	0.637722	1.71151	1.65016	1.46542	1.66128	1.62745	1.52924
HNT1	2.00452	1.9762	2.34054	2.28772	1.5482	1.60626	3.05696	3.27084	2.43559	2.4038	2.45076	2.39085
HNT2	0.772552	0.810736	0.715427	0.655817	0.829723	0.816983	0.632057	0.607178	0.702842	0.660465	0.686476	0.650007
HNT3	0.394912	0.381726	0.371554	0.375322	0.355243	0.360319	0.365968	0.356241	0.364378	0.362462	0.359166	0.358314
HO	0.891967	0.736087	0.994731	1.03371	1.00302	1.00363	0.960088	0.843168	1.01769	0.93775	0.926736	0.923972
HOC1	0.898795	0.774326	0.836244	0.849989	0.816951	0.782921	1.1666	1.29832	0.978895	1.09243	1.0244	0.956252
HOF1	0.398236	0.393104	0.389921	0.393558	0.429348	0.398304	0.400731	0.416193	0.439507	0.447962	0.42661	0.428895
HOG1	0.916922	0.889755	0.943221	0.958921	0.91829	0.87931	1.11854	1.14918	1.01551	1.01222	1.04377	1.0368
HOL1	0.375199	0.358889	0.461115	0.45824	0.395849	0.389434	0.446269	0.447663	0.486513	0.527651	0.500081	0.478975
HOM2	0.832427	0.805934	1.12183	1.15169	0.787614	0.782405	1.0995	1.19262	1.2916	1.26854	1.3356	1.33254
HOM3	0.628009	0.602669	0.523774	0.500126	0.517553	0.497241	0.5591	0.673027	0.535234	0.57834	0.591657	0.559166
HOM6	0.882398	0.806984	1.69942	1.68494	0.895189	0.88942	1.71714	1.65634	1.61201	1.54791	1.69581	1.68329
HOP2	0.296757	0.291702	0.428087	0.434137	0.365472	0.370601	0.299115	0.296439	0.412813	0.446247	0.449865	0.444213
HOR7	10.4265	13.1517	16.5773	15.9023	16.7905	13.9805	8.61649	7.6256	15.7024	13.5769	15.1171	15.8847
HOS1	0.365117	0.353591	0.384634	0.380247	0.366329	0.371364	0.376504	0.393552	0.384454	0.394216	0.38891	0.390419
HOS2	0.345113	0.333848	0.352541	0.345558	0.344099	0.355639	0.338039	0.337166	0.349508	0.344483	0.341269	0.343565
HOS3	0.520055	0.538308	0.514121	0.508691	0.580094	0.56953	0.477607	0.490171	0.519599	0.527488	0.525761	0.518402
HOS4	0.428862	0.418426	0.433701	0.434357	0.42391	0.445153	0.40719	0.406821	0.428659	0.430872	0.421192	0.420613
HOT1	0.580058	0.562054	0.465576	0.465041	0.584466	0.584497	0.429992	0.437199	0.461546	0.457181	0.456257	0.461054
HOT13	1.06411	1.09093	1.00531	0.984036	1.25637	1.36153	0.885164	0.888739	1.0905	1.05171	0.989292	1.05643
HPA2	0.631005	0.741226	0.47399	0.513326	0.689305	0.592707	0.410686	0.370246	0.465716	0.453488	0.486607	0.516869
HPA3	0.837037	0.723809	1.21385	1.18926	0.768273	0.737797	1.03768	0.817985	1.18413	0.929331	1.0319	1.07367
HPC2	0.451325	0.432971	0.427644	0.423019	0.473344	0.497768	0.408544	0.429111	0.456707	0.469512	0.446715	0.452857
HPF1	3.50649	4.54222	0.970662	1.05198	0.964285	1.0523	1.01758	0.842435	0.467563	0.412527	0.408983	0.399734
HPM1	0.419058	0.388338	0.396641	0.403797	0.371555	0.37216	0.458398	0.447967	0.412568	0.416474	0.416183	0.397404
HPR1	0.402923	0.402815	0.369889	0.366895	0.411862	0.403119	0.373435	0.39387	0.376452	0.392218	0.380509	0.379056
HPT1	1.43433	1.17666	2.31279	2.45433	1.26429	1.16263	2.1502	2.21065	2.58413	2.59312	2.56328	2.61437
HRB1	1.22061	1.16419	0.720822	0.709297	0.982429	0.968452	0.874562	0.889406	0.775548	0.825603	0.774416	0.779375
HRD1	0.481616	0.486897	0.536536	0.508994	0.49678	0.493642	0.533411	0.572969	0.53719	0.587593	0.572182	0.528995
HRD3	0.510227	0.494823	0.429666	0.419579	0.493199	0.489704	0.458383	0.474926	0.452645	0.48334	0.458014	0.455272
HRI1	0.626472	0.516314	0.837599	0.826965	0.498085	0.497124	1.14017	1.2426	0.905085	0.975609	0.945332	0.942408
HRK1	0.625902	0.614705	0.461252	0.470178	0.628573	0.659793	0.467904	0.459926	0.450675	0.466082	0.451093	0.446791
HRP1	0.838709	0.896207	1.04152	1.04923	1.01751	1.03374	0.924886	0.899524	1.04449	1.04564	1.00174	0.978942
HRQ1	0.351514	0.350854	0.346898	0.354891	0.36958	0.360718	0.337943	0.338522	0.344961	0.349979	0.343334	0.339787
HRR25	1.51503	1.40913	0.834367	0.860419	1.48276	1.57353	0.843096	0.901264	0.87303	0.897706	0.851452	0.86285
HRT1	0.790006	0.719317	0.794177	0.777114	0.698791	0.735966	0.772411	0.74744	0.74145	0.721953	0.713725	0.74325
HRT3	0.422459	0.413631	0.522104	0.525996	0.450171	0.448787	0.452244	0.471671	0.493868	0.504062	0.50659	0.508896
HSC82	4.20437	3.73131	3.49984	3.42211	3.48136	3.59867	4.40211	4.01893	3.27153	3.65099	3.90137	3.82652
HSE1	0.665439	0.710615	0.662143	0.65281	0.67312	0.72607	0.619301	0.619871	0.630597	0.684154	0.626596	0.636782
HSF1	0.617197	0.599071	0.451206	0.444497	0.605041	0.627474	0.470948	0.492076	0.46576	0.48342	0.480863	0.474319
HSH155	0.345004	0.341524	0.340818	0.341884	0.336849	0.339136	0.339526	0.342489	0.347815	0.351209	0.340523	0.345826
HSH49	0.47718	0.463392	0.507823	0.505796	0.477592	0.47337	0.495951	0.538878	0.473631	0.464512	0.48698	0.470838
HSK3	1.28984	1.3454	2.17274	1.92938	1.08986	1.25567	2.12259	1.87269	2.0482	2.18871	2.14374	2.1153
HSL1	0.692504	0.691637	0.454242	0.46381	0.788738	0.708827	0.50228	0.538771	0.497766	0.540133	0.490871	0.486341
HSL7	0.464707	0.462922	0.400619	0.413608	0.491585	0.490882	0.414977	0.43436	0.416378	0.432342	0.412147	0.415062
HSM3	0.443387	0.445473	0.466492	0.466326	0.487882	0.456402	0.444343	0.425384	0.456256	0.470502	0.465877	0.473606
HSP10	3.38065	3.45111	6.0765	5.6356	2.85712	2.591	9.46358	9.02162	7.03444	7.20314	7.49319	7.46048
HSP104	1.1587	1.46067	1.94288	1.96006	1.41634	1.54177	1.0915	0.982518	1.42914	1.41392	1.62034	1.58902
HSP12	6.57412	14.4431	7.36211	6.90805	8.55584	7.25786	2.57407	1.96366	6.83043	8.36525	9.69232	9.166
HSP150	3.6143	3.51373	3.02677	3.30853	3.94412	4.04301	2.57902	2.93702	2.51902	2.79256	2.35635	2.29909
HSP26	4.87119	9.27761	22.3207	21.8476	12.3637	15.2869	3.03708	1.36445	5.49692	3.62618	6.32485	6.20478
HSP30	0.570574	0.557106	0.654024	0.707632	0.718492	0.829501	0.422239	0.500964	0.580927	0.742381	0.779904	0.764826
HSP31	0.592146	0.636226	0.731403	0.721451	0.900077	0.900822	0.606499	0.64361	0.723435	0.794736	0.753538	0.764519
HSP32	0.371908	0.418172	0.432687	0.427654	0.422506	0.429512	0.326767	0.31533	0.374517	0.358101	0.377252	0.371255
HSP33	0.383788	0.425498	0.455731	0.461904	0.434017	0.437778	0.335776	0.324064	0.385088	0.38004	0.404673	0.391139
HSP42	1.81858	2.99026	1.80946	1.78997	2.73992	3.09135	0.925948	0.855953	1.22658	1.38542	1.44881	1.38414
HSP60	3.30458	3.6473	2.16998	2.17464	2.87124	2.97575	3.15566	2.83985	2.52116	2.46845	2.59583	2.60368
HSP78	1.0878	1.37561	1.27962	1.29421	1.22058	1.3143	0.964825	0.882839	1.06272	0.964786	1.1422	1.1601
HSP82	2.60318	3.03463	3.6087	3.51701	3.90374	4.23244	2.25512	2.01379	2.65657	2.70879	2.96829	2.91944
HST1	0.590047	0.57546	0.64545	0.64061	0.60517	0.631995	0.612644	0.635162	0.628854	0.669089	0.643375	0.645323
HST2	0.583497	0.619629	0.552086	0.571985	0.755153	0.747703	0.474554	0.495031	0.517971	0.511146	0.494754	0.502761
HST3	0.540572	0.522405	0.498729	0.489813	0.552451	0.549717	0.504136	0.543589	0.536575	0.564521	0.52935	0.554347
HST4	0.370539	0.369407	0.377449	0.383588	0.378924	0.374566	0.35976	0.357201	0.372605	0.369915	0.373644	0.365182
HSV2	0.459078	0.478618	0.471806	0.483432	0.479591	0.46201	0.41712	0.429155	0.47532	0.496656	0.470688	0.481685
HTA1	1.92025	2.0211	3.46306	3.54168	1.78484	1.82291	3.42671	3.47809	3.39193	3.31801	3.38401	3.24674
HTA2	0.837633	0.780116	2.30307	2.31457	0.954625	0.832688	2.58749	2.12565	2.5103	2.44631	2.58528	2.46353
HTB1	2.58666	2.57095	6.4429	6.71576	2.42751	2.63042	5.66226	5.3523	6.23466	5.94144	5.8965	5.74188
HTB2	2.56602	2.39131	3.77775	3.90547	2.62826	2.77859	4.71531	4.22076	4.64973	4.74471	4.43145	4.32462
HTD2	0.532922	0.510299	0.534914	0.519306	0.465058	0.499577	0.721675	0.790348	0.572652	0.630849	0.620651	0.628845
HTL1	0.391216	0.402275	0.916652	0.942743	0.44378	0.515474	0.689854	0.715752	0.969151	1.11351	0.968558	0.959704
HTS1	0.613382	0.551172	0.716272	0.725585	0.602063	0.586312	0.764856	0.758385	0.786682	0.754894	0.778314	0.795075
HTZ1	0.599428	0.601953	0.798026	0.826478	0.550373	0.52421	0.875599	0.877495	0.876802	0.858519	0.878112	0.900829
HUA1	0.99295	1.05941	0.615427	0.610077	0.947667	0.981225	0.550574	0.568552	0.599579	0.648079	0.554805	0.55384
HUA2	0.53199	0.497353	0.45567	0.446129	0.525859	0.53182	0.476842	0.48525	0.448982	0.460657	0.451056	0.459279
HUB1	0.424967	0.434869	0.816272	0.686093	0.497134	0.42263	0.641415	0.641225	0.680541	0.693502	0.785509	0.796909
HUG1	0.313407	0.332291	1.46507	1.47278	1.51679	1.21211	0.327795	0.335399	1.51279	1.56574	1.4746	1.38133
HUL4	0.332857	0.344226	0.318502	0.318448	0.324831	0.328088	0.309953	0.313502	0.310465	0.310962	0.317613	0.310009
HUL5	0.485854	0.485992	0.409768	0.406945	0.573777	0.553455	0.375018	0.375848	0.390705	0.401359	0.394956	0.395123
HUR1	0.295152	0.292345	0.301269	0.297645	0.293167	0.294371	0.302259	0.299977	0.301082	0.302881	0.30382	0.295589
HUT1	1.03649	0.895119	0.575998	0.578664	0.796285	0.751867	0.875519	0.899736	0.699104	0.778058	0.747998	0.714683
HVG1	0.454092	0.486244	0.546205	0.528932	0.479931	0.515015	0.457737	0.443384	0.461938	0.464622	0.484768	0.474541
HXK1	1.54132	4.59081	4.22151	4.0702	2.58121	2.89303	1.03648	0.877245	5.4663	3.22408	5.5271	5.77395
HXK2	1.23289	0.990906	1.32184	1.23467	1.06457	1.05774	1.96773	2.44771	1.87483	1.94633	1.93388	1.96474
HXT1	0.30556	0.298505	0.475856	0.451363	0.452016	0.434488	0.314906	0.319384	0.375061	0.511493	0.452985	0.452888
HXT10	0.389875	0.558573	0.926338	0.891056	0.961243	1.02138	0.307653	0.301624	0.826048	0.607931	0.681112	0.693881
HXT11	0.295102	0.293012	0.295375	0.292491	0.294981	0.293079	NA	NA	NA	NA	NA	NA
HXT12	0.291999	0.291857	0.292927	0.292582	0.291642	0.291096	0.291945	0.291552	0.292252	0.292413	0.291884	0.291596
HXT13	NA	NA	NA	NA	NA	NA	0.291621	0.291329	0.339548	0.324107	0.338669	0.337989
HXT14	0.292534	0.292799	0.293938	0.292652	0.295024	0.292084	0.294942	0.293171	0.293991	0.29387	0.292976	0.293773
HXT15	0.29147	0.293126	0.31916	0.3169	0.306744	0.304776	0.291471	0.291595	0.304219	0.298332	0.301922	0.301503
HXT16	0.29147	0.29253	0.310793	0.309196	0.302471	0.302226	0.291249	0.291131	0.300192	0.296151	0.298022	0.2986
HXT17	NA	NA	NA	NA	NA	NA	0.291487	0.291145	0.314231	0.30658	0.312712	0.312756
HXT2	1.44778	1.22475	3.08898	2.76457	1.43303	1.32132	1.93077	2.43304	4.50192	3.8917	4.31516	4.51985
HXT3	0.423182	0.388436	2.78261	2.53251	3.34526	2.93547	1.44556	1.78214	2.84086	3.5301	3.70152	3.67918
HXT4	0.44543	0.402243	1.58632	1.5343	1.25076	1.14951	0.804537	0.980757	2.43975	2.33696	2.81889	2.81058
HXT5	0.806989	1.34377	1.5648	1.45892	1.06108	1.09311	0.545448	0.483939	0.698615	0.698506	0.783279	0.777994
HXT6	2.75925	4.87838	1.77889	1.76244	0.881577	1.03774	1.67264	1.44328	1.73396	0.809512	1.32341	1.43128
HXT7	3.15363	5.52646	2.11361	2.06303	0.995172	1.19894	1.90036	1.61448	2.03518	0.93775	1.61813	1.66249
HXT8	0.300921	0.299704	0.341203	0.344944	0.34086	0.338845	0.295442	0.295617	0.348253	0.338917	0.347885	0.350859
HXT9	0.299153	0.302525	0.298003	0.297125	0.297749	0.297144	0.29841	0.296367	0.296986	0.29785	0.295705	0.299708
HYM1	0.386293	0.401077	0.469471	0.469303	0.406632	0.408077	0.429266	0.424213	0.512781	0.48272	0.483312	0.490112
HYP2	13.9293	13.3139	12.3763	12.5415	8.11528	8.21824	16.8771	17.5574	12.6074	13.4948	12.7832	13.0666
HYR1	0.98097	1.12223	2.10917	2.04981	1.18027	1.21024	1.54493	1.38531	1.86823	1.63438	1.84149	1.83601
IAH1	0.434111	0.428423	0.487233	0.476782	0.40771	0.406699	0.507193	0.520609	0.494518	0.454099	0.461919	0.486117
IBA57	0.733442	0.844324	0.500005	0.492382	0.703674	0.6764	0.579405	0.550916	0.554964	0.550145	0.575071	0.577584
IBD2	0.515082	0.472255	0.464053	0.452811	0.480818	0.477799	0.4417	0.456394	0.445922	0.46457	0.43828	0.449015
ICE2	0.489082	0.444652	0.466146	0.471431	0.469866	0.46753	0.46105	0.466329	0.474257	0.481264	0.474502	0.462291
ICL1	0.445975	0.569832	5.20151	5.30352	2.77197	2.59586	0.491272	0.479982	0.658087	0.796665	0.765115	0.816911
ICL2	0.79728	1.1342	0.545649	0.513055	0.610174	0.58129	0.437228	0.405908	0.537362	0.540226	0.525723	0.547283
ICP55	0.442246	0.437498	0.441281	0.435293	0.437695	0.420189	0.606165	0.661449	0.447434	0.459219	0.466844	0.473406
ICR1	0.309175	0.310225	0.30972	0.309319	0.308458	0.306745	0.307522	0.304359	0.310615	0.309667	0.309689	0.306808
ICS2	0.827566	0.99112	0.834585	0.854647	0.825747	0.863727	0.603818	0.596999	0.683324	0.593581	0.680243	0.733758
ICS3	0.299883	0.30987	0.313439	0.317974	0.298957	0.310215	0.306872	0.301734	0.305979	0.31053	0.307715	0.318399
ICT1	0.777429	0.770085	0.467306	0.493375	0.723457	0.711664	0.48896	0.558722	0.49355	0.524052	0.477897	0.491547
ICY1	1.01736	0.915884	0.970239	0.899171	0.953768	0.903571	0.981268	0.885257	0.729537	0.666813	0.665613	0.657613
ICY2	1.6966	1.62031	1.93094	1.8367	1.2814	1.50776	2.02087	2.09015	1.06989	0.85317	0.862239	0.911502
IDH1	1.40376	1.25835	3.54373	3.62485	1.62342	1.77943	3.02233	2.85671	2.89348	2.68534	2.7779	2.82499
IDH2	2.47353	2.18108	4.26518	4.4222	3.21819	3.55854	4.19621	3.84462	3.3606	3.309	3.27304	3.12335
IDI1	1.64877	1.57922	1.26356	1.25958	1.2043	1.14533	1.31269	1.30962	1.19563	1.22469	1.20046	1.1839
IDP1	1.12257	1.09232	1.08392	1.08181	1.10181	1.14158	1.10792	1.20803	1.11848	1.08441	1.15046	1.1535
IDP2	0.769403	0.931571	1.5606	1.49926	1.05782	1.0312	0.793368	0.615428	0.922267	0.946892	1.07232	1.09683
IDP3	0.423798	0.495917	0.348507	0.343277	0.3307	0.325932	0.347214	0.341324	0.344556	0.347563	0.355426	0.352908
IDS2	0.512851	0.49452	0.43824	0.437448	0.498006	0.501295	0.445828	0.455006	0.450571	0.450191	0.436355	0.44168
IES1	0.786901	0.791265	0.562421	0.588814	0.718198	0.718537	0.570333	0.602129	0.586439	0.577997	0.570035	0.577302
IES2	1.03517	1.10008	0.76762	0.768756	1.15536	1.13463	0.631989	0.693815	0.74244	0.727058	0.727869	0.725936
IES3	1.02068	0.972561	0.547766	0.55598	1.02288	0.974822	0.550068	0.580943	0.584314	0.614695	0.593605	0.581508
IES4	0.91896	0.89597	1.02579	1.01617	0.948335	0.929932	0.989755	1.00977	1.05422	1.03827	0.954017	1.02215
IES5	1.05337	1.08846	0.715775	0.738557	0.858468	0.846025	0.805176	0.889963	0.708062	0.755551	0.67647	0.713303
IES6	1.00185	1.01566	0.835923	0.814348	0.825496	0.789336	0.813014	0.808094	0.783155	0.767369	0.703187	0.753751
IFA38	0.865526	0.779454	0.826177	0.817809	0.753881	0.707185	1.16677	1.21118	1.06224	1.12499	1.10495	1.11415
IFH1	0.418341	0.417968	0.296102	0.298236	0.405604	0.375795	0.293102	0.293193	0.292793	0.293566	0.293225	0.292741
IFM1	0.415162	0.431412	0.433088	0.415231	0.415349	0.404901	0.467478	0.464832	0.456209	0.454815	0.474782	0.457288
IGD1	0.826804	1.41768	0.700862	0.675214	1.22953	1.35348	0.398376	0.386111	0.584974	0.563133	0.565776	0.573623
IGO1	1.77388	1.91067	1.32127	1.33721	1.84637	1.63154	1.17183	1.31991	1.1586	1.27109	1.12542	1.14909
IGO2	1.23168	1.63129	0.890814	0.852461	0.980705	0.873059	0.808044	0.807554	0.868459	0.825659	0.859977	0.900201
IKI1	0.708621	0.683579	0.537449	0.544262	0.637554	0.621906	0.532126	0.571527	0.55513	0.543778	0.527844	0.549742
IKI3	0.440384	0.412473	0.400115	0.403595	0.425018	0.42003	0.396957	0.400986	0.390858	0.403206	0.396878	0.396331
IKS1	0.491669	0.511985	0.582882	0.582036	0.68029	0.697237	0.422408	0.415867	0.532068	0.534702	0.541209	0.548769
ILM1	0.615908	0.570187	0.631426	0.622938	0.570797	0.557742	0.73251	0.766665	0.75395	0.833234	0.789897	0.746867
ILS1	0.564789	0.523211	0.578303	0.575531	0.511759	0.503749	0.643812	0.680922	0.62418	0.666071	0.653301	0.635549
ILV1	0.58983	0.531411	0.766284	0.790619	0.625051	0.656869	0.719857	0.782612	0.833812	0.829919	0.827617	0.82782
ILV2	0.801984	0.779971	0.670986	0.674419	0.719069	0.731351	0.707754	0.726089	0.694196	0.688889	0.716474	0.696962
ILV3	0.605425	0.541336	0.60833	0.632024	0.601417	0.549558	0.589853	0.619571	0.691723	0.704306	0.716992	0.707549
ILV5	1.61652	1.37959	2.10472	2.19846	1.13026	1.1765	2.99609	3.0662	2.38416	2.24248	2.34564	2.28167
ILV6	2.1698	2.23843	2.1313	2.24312	3.70696	3.86634	1.33491	1.31126	2.46978	2.18929	2.31638	2.33267
IMA1	0.353127	0.352396	0.652647	0.609015	0.497633	0.53923	0.372666	0.36456	0.58617	0.514199	0.640618	0.656404
IMA2	0.32529	0.335253	0.360843	0.36445	0.347726	0.349539	0.32433	0.318662	0.349388	0.339986	0.351845	0.358148
IMA3	0.321768	0.328971	0.369585	0.368208	0.365937	0.364788	0.313581	0.308325	0.351602	0.342131	0.351369	0.352468
IMA4	0.32242	0.329131	0.369597	0.368322	0.365937	0.366359	0.313581	0.308325	0.351757	0.342274	0.351577	0.352531
IMA5	0.31026	0.31978	0.50303	0.476295	0.445465	0.459189	0.316567	0.319337	0.504958	0.401159	0.498706	0.502341
IMD2	0.32274	0.315728	0.39827	0.386008	0.342962	0.343956	0.33576	0.330597	0.375699	0.398041	0.381932	0.389886
IMD3	0.752574	0.65027	1.05651	1.13221	0.833646	0.807112	0.849439	0.773659	0.987255	0.914116	0.950292	0.95187
IMD4	0.36629	0.346164	0.562877	0.582145	0.386845	0.388677	0.607865	0.676425	0.695476	0.764566	0.704157	0.678858
IME1	0.386137	0.401031	0.382492	0.39907	0.47436	0.500234	0.319622	0.31165	0.344806	0.333127	0.342491	0.342499
IME2	0.317793	0.322754	0.330182	0.333362	0.326302	0.318375	0.316505	0.322313	0.317322	0.324697	0.314913	0.318343
IME4	0.291741	0.29124	0.291662	0.291848	0.291492	0.291638	NA	NA	NA	NA	NA	NA
IMG1	1.63555	1.6956	1.40847	1.43654	2.22578	2.30271	1.11885	1.11676	1.6872	1.58191	1.61027	1.65761
IMG2	1.55993	1.63449	1.66998	1.56375	2.6061	2.25854	1.20329	1.11347	1.89694	1.89748	1.9002	2.00252
IMH1	0.441412	0.474553	0.466449	0.464862	0.501245	0.496245	0.436318	0.432804	0.444266	0.466778	0.455525	0.456897
IML1	0.360613	0.363251	0.337702	0.336626	0.378398	0.376582	0.323784	0.325982	0.333426	0.335159	0.332989	0.330713
IML2	0.560411	0.575964	0.658188	0.641338	0.705032	0.747485	0.509409	0.528543	0.609083	0.633267	0.610361	0.606816
IML3	0.390339	0.371463	0.37162	0.362679	0.360315	0.369042	0.358255	0.364181	0.348279	0.339536	0.345024	0.346138
IMO32	0.719193	0.764263	0.49161	0.501503	0.627804	0.599062	0.511352	0.514113	0.516617	0.487408	0.501383	0.520119
IMP1	0.599516	0.626141	0.690634	0.672276	0.575687	0.542039	0.670071	0.731979	0.694528	0.706064	0.721204	0.723674
IMP2	0.418558	0.428028	0.528177	0.546253	0.412994	0.397064	0.508223	0.508753	0.44636	0.446425	0.466261	0.43723
IMP2'	1.12777	1.09299	0.583201	0.577433	0.910256	0.910909	0.624075	0.568883	0.538896	0.499054	0.510013	0.525953
IMP3	0.517625	0.459142	0.428401	0.435091	0.463287	0.443364	0.467182	0.489278	0.501384	0.524731	0.473127	0.485599
IMP4	0.75937	0.635159	0.496766	0.50082	0.653936	0.549096	0.559042	0.592266	0.542924	0.555555	0.537191	0.53605
INA1	0.400017	0.363453	0.533022	0.553731	0.41854	0.439704	0.360626	0.324912	0.521754	0.452726	0.458768	0.459599
INA17	0.641471	0.727413	0.630042	0.6158	0.630962	0.578593	0.574493	0.563491	0.646459	0.661319	0.645112	0.649184
INA22	0.554909	0.592248	0.550498	0.525859	0.552265	0.524634	0.549241	0.549145	0.54118	0.523067	0.533889	0.558164
INH1	2.18575	2.44573	3.02638	3.12776	2.27193	2.26159	2.99631	2.87561	3.22442	2.85875	2.95204	3.16152
INM1	0.634197	0.513273	0.448505	0.449375	0.510134	0.509352	0.454101	0.462438	0.484821	0.481923	0.481048	0.477774
INM2	0.559697	0.59475	0.659637	0.610669	0.66397	0.652457	0.49289	0.52505	0.5909	0.608202	0.592335	0.591783
INN1	0.526801	0.511818	0.440805	0.439351	0.488399	0.49549	0.451494	0.473067	0.448307	0.463097	0.453891	0.43379
INO1	4.7134	2.9931	9.11206	6.72432	8.09465	9.5379	7.23563	12.4008	7.7061	12.6827	11.7231	11.2796
INO2	0.817763	0.656516	0.497362	0.486587	0.551216	0.533767	0.716398	0.805316	0.539017	0.620946	0.531447	0.514082
INO4	1.12535	1.07634	0.615912	0.618017	0.830074	0.756958	0.834928	0.90107	0.612069	0.70191	0.646132	0.634664
INO80	0.417225	0.411123	0.359843	0.363046	0.400586	0.398027	0.380841	0.393633	0.38453	0.39957	0.382372	0.386131
INP1	0.41436	0.413701	0.408581	0.402453	0.466007	0.471606	0.366711	0.382341	0.394494	0.405582	0.393068	0.387708
INP2	0.318733	0.324206	0.361891	0.363209	0.334019	0.340419	0.349047	0.357083	0.365004	0.360024	0.366426	0.368839
INP51	0.508394	0.508496	0.414569	0.412361	0.550327	0.515331	0.383184	0.39331	0.404046	0.403333	0.400644	0.398223
INP52	0.365869	0.365876	0.336108	0.327801	0.3717	0.381387	0.326429	0.325074	0.333743	0.338937	0.32883	0.330942
INP53	0.389764	0.385201	0.378479	0.372553	0.410982	0.405506	0.369924	0.373634	0.375859	0.387456	0.382516	0.381668
INP54	0.411645	0.42053	0.482042	0.470328	0.39638	0.414591	0.425947	0.401052	0.442356	0.43275	0.43325	0.442085
IOC2	0.720429	0.655604	0.440664	0.442284	0.679626	0.674384	0.470972	0.495908	0.481808	0.498122	0.48245	0.476462
IOC3	0.404587	0.402152	0.395967	0.390373	0.405835	0.396405	0.405106	0.403558	0.415248	0.420702	0.408184	0.417529
IOC4	0.539938	0.527593	0.521723	0.513247	0.518163	0.50563	0.5224	0.518369	0.527159	0.559832	0.531051	0.534858
IPI1	0.366601	0.339238	0.387705	0.384946	0.345383	0.332413	0.406893	0.426641	0.391513	0.395948	0.394106	0.395428
IPI3	0.415224	0.375397	0.390593	0.398162	0.391576	0.382947	0.427336	0.442643	0.422427	0.423925	0.413289	0.409086
IPK1	0.365971	0.350814	0.398645	0.373391	0.339418	0.347705	0.410558	0.422025	0.385344	0.387285	0.389355	0.375104
IPL1	0.360238	0.375973	0.354801	0.357126	0.365089	0.366068	0.350668	0.3584	0.349686	0.35061	0.353384	0.355441
IPP1	7.06922	6.19848	4.749	4.69524	9.49539	9.84333	3.35653	3.3529	3.77406	3.38513	3.54615	3.55517
IPT1	0.59088	0.595459	0.525687	0.516507	0.421405	0.417068	0.631695	0.648151	0.542299	0.558418	0.515919	0.519387
IQG1	0.380877	0.380089	0.35633	0.351365	0.376014	0.36292	0.360041	0.381177	0.362937	0.382685	0.36784	0.370322
IRA1	0.327878	0.328964	0.328501	0.324337	0.337673	0.338079	0.313064	0.315126	0.318852	0.319462	0.318246	0.315854
IRA2	0.332561	0.340055	0.326645	0.327654	0.345262	0.34077	0.311107	0.310724	0.321571	0.325626	0.32051	0.32129
IRC10	0.307342	0.302825	0.31452	0.320426	0.31639	0.316283	0.304003	0.307625	0.311171	0.314744	0.312276	0.311183
IRC11	0.328464	0.322984	0.366533	0.35244	0.347617	0.34356	0.310719	0.322217	0.342522	0.330957	0.34017	0.334214
IRC13	NA	NA	NA	NA	NA	NA	0.295196	0.295555	0.29162	0.29241	0.295082	0.293534
IRC15	0.376537	0.424166	0.436326	0.429716	0.449213	0.440612	0.315691	0.311998	0.370882	0.383881	0.382342	0.387354
IRC16	0.298208	0.303449	0.292026	0.292851	0.298163	0.299482	NA	NA	NA	NA	NA	NA
IRC18	0.313259	0.315084	0.404298	0.38923	0.41387	0.415466	0.309295	0.306042	0.336115	0.355876	0.348507	0.350167
IRC19	0.344774	0.330151	0.374036	0.362679	0.339704	0.33227	0.383542	0.389917	0.364256	0.365748	0.371351	0.374479
IRC2	0.29155	0.292087	0.292285	0.294166	0.294167	0.292287	NA	NA	NA	NA	NA	NA
IRC20	0.420785	0.422852	0.395294	0.401197	0.438744	0.427857	0.375191	0.387098	0.379837	0.391919	0.380552	0.383584
IRC21	0.702185	0.735761	0.812019	0.799009	0.760989	0.796218	0.653146	0.654899	0.780814	0.73574	0.766135	0.717896
IRC22	1.87613	1.70135	1.2384	1.23787	1.85229	1.651	1.62113	1.69498	1.66699	1.73902	1.70628	1.68957
IRC23	0.420134	0.412409	0.518098	0.520536	0.529249	0.51922	0.385777	0.363897	0.474298	0.485932	0.482227	0.479785
IRC24	0.722004	0.754195	0.695322	0.698499	0.681608	0.67425	0.625298	0.603902	0.616634	0.600466	0.60933	0.63937
IRC25	0.452034	0.469943	0.535849	0.525817	0.423638	0.429441	0.571784	0.556788	0.531963	0.570244	0.528724	0.565335
IRC3	0.361149	0.359333	0.376791	0.367503	0.386676	0.373024	0.351463	0.362011	0.377185	0.386715	0.391156	0.388381
IRC4	0.46062	0.40749	0.428341	0.432688	0.435267	0.434632	0.484483	0.51283	0.45476	0.464596	0.446015	0.442748
IRC5	0.488509	0.480409	0.373554	0.376905	0.494891	0.478761	0.383896	0.389519	0.391959	0.39243	0.381216	0.377152
IRC6	0.562694	0.61379	0.51636	0.533937	0.581504	0.547439	0.49181	0.46488	0.517201	0.510632	0.525889	0.503685
IRC7	0.42822	0.368926	0.392905	0.382616	0.456293	0.437964	0.476685	0.546977	0.395341	0.431541	0.456135	0.448142
IRC8	0.401781	0.388589	0.346357	0.347411	0.37758	0.375095	0.357061	0.375952	0.369906	0.385554	0.366587	0.366553
IRC9	0.299085	0.296731	0.306449	0.304478	0.296141	0.298281	0.30217	0.302975	0.302658	0.299106	0.303266	0.30175
IRE1	0.37148	0.373071	0.355826	0.360332	0.373337	0.374707	0.352508	0.365529	0.36595	0.371863	0.364049	0.361463
IRR1	0.381901	0.381449	0.388075	0.387579	0.42418	0.413658	0.36718	0.366345	0.391471	0.391574	0.387692	0.387694
IRS4	0.358707	0.360318	0.351511	0.35031	0.359775	0.352579	0.351878	0.347665	0.354321	0.352059	0.351858	0.348515
ISA1	1.1333	1.05498	0.960585	0.970787	1.07151	0.904161	0.855582	0.851133	0.808588	0.86498	0.82526	0.788052
ISA2	0.587475	0.603783	0.647965	0.664852	0.554239	0.532631	0.669428	0.710534	0.660791	0.727235	0.701047	0.69442
ISC1	0.527207	0.489081	0.430399	0.444335	0.497864	0.489638	0.475082	0.495736	0.450285	0.448703	0.448733	0.46329
ISC10	0.440294	0.43756	0.413342	0.415811	0.444584	0.411351	0.415687	0.43301	0.412871	0.430319	0.418227	0.400451
ISD11	0.945119	0.939437	1.53583	1.45342	0.889248	0.870409	1.54744	1.69173	1.73399	1.96843	1.7502	1.78153
ISF1	0.432674	0.900128	0.447782	0.45804	0.503437	0.547473	0.305159	0.308668	0.449962	0.372321	0.423991	0.44972
ISM1	0.371047	0.378364	0.37214	0.371312	0.37551	0.377325	0.393705	0.394048	0.392623	0.386891	0.381723	0.393458
ISN1	0.500759	0.50753	0.562842	0.558288	0.506791	0.522935	0.501913	0.499834	0.53395	0.542162	0.545425	0.537656
ISR1	0.342036	0.345646	0.413687	0.417955	0.389596	0.37393	0.347454	0.356781	0.399409	0.399461	0.399576	0.39331
IST1	0.5866	0.584669	0.706182	0.683996	0.62448	0.593396	0.6467	0.642979	0.710793	0.699779	0.707506	0.714266
IST2	0.77546	0.773537	0.599735	0.603774	0.78682	0.824546	0.607089	0.615379	0.631531	0.651912	0.623985	0.623624
IST3	0.43073	0.411054	0.500261	0.511873	0.391989	0.407909	0.457996	0.467105	0.47879	0.513973	0.484187	0.485626
ISU1	2.60991	2.59358	2.6292	2.57382	2.4267	2.40071	2.50481	2.84009	1.92993	2.29486	1.95513	1.94543
ISU2	0.443334	0.429746	0.535062	0.504559	0.462276	0.513877	0.530261	0.559301	0.483073	0.509464	0.477891	0.474373
ISW1	0.440812	0.428564	0.379878	0.383663	0.422774	0.433311	0.393798	0.406687	0.38913	0.400842	0.390381	0.395967
ISW2	0.460538	0.454227	0.407033	0.403077	0.502645	0.482225	0.386331	0.402438	0.406873	0.409851	0.407037	0.40467
ISY1	0.545311	0.506004	0.460938	0.443297	0.530441	0.529409	0.471764	0.487658	0.460627	0.480139	0.465301	0.477766
ITC1	0.406832	0.390766	0.40568	0.404096	0.418641	0.42067	0.393363	0.384724	0.403337	0.414282	0.399546	0.398732
ITR1	6.06427	4.56926	4.20483	3.57246	3.20507	3.02092	10.0868	12.1155	6.23432	9.60629	8.21667	7.93496
ITR2	0.489378	0.455826	0.463136	0.472752	0.475131	0.479771	0.470003	0.474819	0.5079	0.516666	0.494791	0.49957
ITT1	0.36498	0.362512	0.395111	0.391655	0.365437	0.366368	0.365385	0.378762	0.383443	0.392292	0.399512	0.386396
IWR1	0.813306	0.87993	0.619589	0.63708	0.760282	0.702976	0.63726	0.702529	0.639971	0.695176	0.665674	0.670174
IVY1	0.640778	0.656776	0.487949	0.478063	0.579224	0.615582	0.489356	0.508876	0.474581	0.498287	0.476516	0.481784
IXR1	1.0657	1.06059	0.586744	0.625207	0.89422	0.976728	0.646149	0.658008	0.667476	0.674334	0.608105	0.607934
IZH1	1.43665	1.28198	1.36841	1.37066	1.26311	1.11518	0.997967	0.897272	0.955382	0.80551	0.827494	0.829158
IZH2	0.567672	0.54464	0.623149	0.639092	0.442551	0.424805	0.71337	0.716457	0.51129	0.53539	0.514337	0.517699
IZH3	0.681045	0.703102	0.61977	0.592678	0.51126	0.504424	0.664096	0.607088	0.681461	0.641835	0.678579	0.67814
IZH4	0.416032	0.428511	0.419821	0.416188	0.371086	0.347862	0.353736	0.315441	0.344358	0.348738	0.339811	0.344589
JAC1	0.504825	0.504944	0.589443	0.604984	0.494686	0.476657	0.568704	0.561724	0.567511	0.592599	0.558645	0.568561
JEM1	0.725332	0.666436	0.452315	0.460126	0.706301	0.692636	0.624479	0.684795	0.570434	0.639505	0.593202	0.574639
JEN1	2.2007	6.13366	1.87291	1.69214	1.60366	1.91981	0.733712	0.666171	1.20469	1.02819	1.335	1.44551
JHD1	0.417149	0.412984	0.418319	0.416035	0.423248	0.43468	0.400984	0.399326	0.420041	0.416336	0.412837	0.420128
JHD2	0.402919	0.396046	0.38372	0.391914	0.387246	0.395279	0.368646	0.368778	0.387172	0.382137	0.384272	0.384566
JID1	0.378669	0.389953	0.513282	0.480299	0.429857	0.432682	0.408041	0.40384	0.458438	0.436882	0.469763	0.458423
JIP4	0.495589	0.498372	0.424715	0.431498	0.524702	0.547108	0.398002	0.396322	0.4107	0.398758	0.405034	0.399531
JIP5	0.498944	0.542068	0.564271	0.588228	0.518093	0.517198	0.603123	0.650332	0.593927	0.646502	0.599307	0.601646
JJJ1	0.490902	0.473688	0.465347	0.45374	0.457734	0.446633	0.470378	0.495536	0.471263	0.494101	0.455712	0.451605
JJJ2	0.355288	0.346021	0.356409	0.354338	0.357374	0.352336	0.348393	0.351192	0.363914	0.355284	0.353166	0.355292
JJJ3	0.736381	0.673047	0.490752	0.473563	0.652844	0.549478	0.536364	0.546957	0.4927	0.52491	0.485232	0.472284
JLP1	0.301366	0.305999	0.3738	0.385372	0.3131	0.305803	0.300718	0.299313	0.304112	0.333152	0.301888	0.304754
JLP2	0.479	0.461703	0.523519	0.530339	0.503328	0.475477	0.49527	0.48596	0.538759	0.535412	0.515781	0.519226
JNM1	0.513462	0.504703	0.439562	0.446521	0.459538	0.440806	0.461802	0.456693	0.441338	0.446042	0.443343	0.458279
JSN1	0.710515	0.715067	0.454467	0.458777	0.643655	0.666186	0.448173	0.475108	0.453501	0.471579	0.44468	0.449834
KAE1	0.847165	0.783785	0.697653	0.724558	0.860595	0.815392	0.698339	0.747074	0.698784	0.706053	0.676426	0.695273
KAP104	0.483512	0.45371	0.474922	0.470475	0.508682	0.501326	0.444246	0.44923	0.475121	0.471515	0.469825	0.466338
KAP114	0.396625	0.387401	0.400962	0.395245	0.405863	0.40929	0.389688	0.384577	0.386405	0.380313	0.385674	0.38612
KAP120	0.455557	0.468774	0.41382	0.407013	0.498658	0.477921	0.395359	0.402945	0.420383	0.427781	0.414586	0.416749
KAP122	0.342613	0.340651	0.346779	0.347485	0.370956	0.362692	0.336944	0.342689	0.349951	0.356272	0.353215	0.353995
KAP123	0.529562	0.469671	0.537994	0.548138	0.568406	0.546649	0.51087	0.514796	0.568502	0.530891	0.531163	0.541637
KAP95	0.463685	0.431833	0.462642	0.467814	0.464205	0.481495	0.45265	0.471843	0.476027	0.483848	0.471156	0.458979
KAR1	0.44017	0.430396	0.410175	0.409549	0.407648	0.411144	0.434495	0.443518	0.43557	0.438477	0.427931	0.438036
KAR2	3.06693	2.64968	2.03043	2.11045	2.51246	2.63982	5.10267	6.81234	3.52035	4.53957	4.22529	3.85317
KAR3	0.35774	0.355657	0.381812	0.382625	0.395664	0.396496	0.372414	0.380693	0.399537	0.406393	0.392031	0.388714
KAR4	0.534839	0.512377	1.60167	1.55913	1.02456	1.10246	0.88858	0.656592	1.96088	1.55134	1.79496	1.82523
KAR5	0.337189	0.327465	0.361533	0.365215	0.329123	0.340137	0.374657	0.352215	0.389683	0.375348	0.382736	0.38202
KAR9	0.353276	0.342486	0.34486	0.335959	0.341066	0.360103	0.343379	0.343266	0.356446	0.365064	0.363656	0.360488
KCC4	0.371417	0.375716	0.475597	0.474169	0.613279	0.589404	0.357343	0.350385	0.479544	0.464253	0.457722	0.470279
KCH1	0.451493	0.423031	0.368409	0.383129	0.423198	0.407679	0.432005	0.446246	0.406438	0.406169	0.396893	0.394743
KCS1	0.418724	0.415913	0.420439	0.417572	0.434182	0.417394	0.407617	0.428516	0.419187	0.430654	0.416342	0.421558
KDX1	0.429735	0.445161	0.400183	0.405066	0.442223	0.423044	0.392929	0.439345	0.38124	0.452693	0.400354	0.397444
KEG1	0.52663	0.541815	0.533335	0.523328	0.481963	0.454175	0.741	0.802295	0.651094	0.737972	0.679473	0.65006
KEI1	0.425097	0.395767	0.539329	0.545266	0.4501	0.428873	0.528617	0.503757	0.581515	0.571841	0.622065	0.60698
KEL1	0.444845	0.440763	0.388852	0.396065	0.447199	0.471694	0.383451	0.392678	0.397993	0.402844	0.395664	0.393814
KEL2	0.384912	0.394949	0.373715	0.371146	0.419839	0.419214	0.372492	0.378862	0.363287	0.361876	0.36427	0.361537
KEL3	0.54964	0.500457	0.459339	0.470233	0.504737	0.482999	0.538677	0.545566	0.495308	0.488607	0.488588	0.47389
KES1	0.99462	0.941501	1.05001	1.06338	0.955637	1.00899	1.02017	1.07563	1.05801	1.04481	1.02849	1.039
KEX1	0.667174	0.639767	0.561429	0.572506	0.834317	0.781813	0.50471	0.518617	0.589988	0.619351	0.587442	0.590584
KEX2	0.497879	0.474082	0.45325	0.448157	0.515987	0.521508	0.463529	0.475283	0.49538	0.51592	0.489324	0.485702
KGD1	0.949287	1.22522	1.13914	1.15047	1.06402	1.08655	1.01498	0.935789	1.0256	0.918436	1.02559	1.02081
KGD2	1.67496	2.23123	2.25643	2.25811	1.97103	1.94356	1.70899	1.411	1.96638	1.5122	1.88838	1.88556
KHA1	0.483505	0.468817	0.530144	0.542577	0.58423	0.59644	0.449993	0.485921	0.502929	0.550996	0.51863	0.507249
KIC1	0.507007	0.485003	0.389554	0.394492	0.502227	0.500815	0.382119	0.407019	0.399348	0.411782	0.396662	0.394733
KIN1	0.504237	0.511655	0.542954	0.549062	0.532729	0.542664	0.490205	0.488806	0.492298	0.487656	0.477697	0.472789
KIN2	0.449528	0.442871	0.374758	0.378425	0.440024	0.437961	0.368063	0.371326	0.377453	0.388887	0.378141	0.37708
KIN28	0.49392	0.474243	0.459693	0.456248	0.459488	0.470974	0.461882	0.456898	0.443207	0.476467	0.460112	0.452215
KIN3	0.418818	0.400774	0.407078	0.410082	0.425663	0.41163	0.401059	0.426096	0.44132	0.440894	0.43071	0.425765
KIN4	0.413387	0.403692	0.405118	0.411822	0.407677	0.41167	0.397608	0.421569	0.411979	0.425367	0.417259	0.412502
KIN82	0.34912	0.387542	0.497231	0.49219	0.540481	0.53634	0.327184	0.329245	0.49044	0.454085	0.472893	0.484769
KIP1	0.314609	0.336819	0.324698	0.335124	0.349377	0.345683	0.325105	0.322139	0.338845	0.344607	0.337625	0.339113
KIP2	0.413191	0.374581	0.373017	0.376842	0.393947	0.38139	0.375579	0.395388	0.385971	0.392571	0.373258	0.377673
KIP3	0.380423	0.377157	0.367929	0.3689	0.401062	0.385079	0.355266	0.365747	0.367715	0.377657	0.365498	0.360605
KKQ8	0.385291	0.398057	0.363126	0.366215	0.411465	0.413646	0.341532	0.346537	0.358076	0.359195	0.361563	0.36199
KNH1	0.77812	0.901634	0.54003	0.522043	0.431947	0.444426	0.762436	0.662967	0.512971	0.539708	0.58103	0.567623
KNS1	1.51795	1.66525	1.01131	1.01677	1.27161	1.34693	0.900377	0.877222	0.780016	0.700864	0.69463	0.708124
KOG1	0.37114	0.373137	0.345843	0.348505	0.407228	0.39236	0.338567	0.347056	0.351443	0.359926	0.351881	0.352507
KRE1	1.88439	1.83721	1.21884	1.2453	1.74782	1.93717	1.27224	1.35837	1.33846	1.43917	1.3041	1.30239
KRE2	1.34978	1.36701	1.2399	1.24651	1.07632	1.08258	1.48299	1.58856	1.26885	1.40364	1.33102	1.33022
KRE28	0.559568	0.592032	0.436812	0.430401	0.570709	0.539673	0.421907	0.428917	0.436327	0.444452	0.441635	0.433815
KRE29	0.321252	0.319536	0.343883	0.3373	0.318063	0.318257	0.33764	0.336053	0.339594	0.334465	0.343511	0.336923
KRE33	0.369058	0.340386	0.350287	0.348902	0.347948	0.34632	0.357198	0.364428	0.358921	0.364674	0.362262	0.354475
KRE5	0.360996	0.362458	0.354329	0.355163	0.358627	0.3586	0.357198	0.368393	0.364622	0.373929	0.362758	0.357324
KRE6	0.812061	0.735551	0.75632	0.750379	0.784792	0.764047	0.93943	1.08906	0.805025	0.942082	0.852434	0.811983
KRE9	2.03093	1.96511	1.98506	2.0269	2.12476	2.25921	1.8279	1.81674	1.96553	2.06291	2.02138	2.01585
KRI1	1.0963	0.881684	0.64934	0.663997	0.90373	0.861885	0.766008	0.813899	0.738508	0.731462	0.710715	0.687669
KRR1	0.434373	0.405043	0.75411	0.818192	0.546713	0.543294	0.578401	0.626739	0.905116	0.921257	0.863519	0.882707
KRS1	0.437741	0.421284	0.392724	0.397124	0.403612	0.390182	0.431878	0.431971	0.414165	0.392913	0.403926	0.391421
KSH1	0.827965	0.722974	1.10264	1.01165	0.708681	0.709983	1.138	1.09817	0.951904	0.942353	0.981407	1.07588
KSP1	0.461652	0.467446	0.437823	0.435282	0.468081	0.486534	0.412949	0.440967	0.437795	0.452051	0.454589	0.445017
KSS1	0.49094	0.449766	0.445785	0.434462	0.446693	0.439723	0.512124	0.55525	0.451468	0.49648	0.467204	0.466125
KTI11	0.782598	0.672695	0.672857	0.673493	0.61776	0.63767	0.784215	0.764478	0.672581	0.775005	0.669303	0.713919
KTI12	1.12688	0.986891	0.99497	1.01117	0.985963	0.964208	1.00932	1.00963	0.928002	0.862355	0.880842	0.880649
KTR1	0.931843	0.867961	1.23329	1.25273	0.938281	0.861192	1.51247	1.53605	1.49582	1.56769	1.50913	1.4658
KTR2	0.593789	0.631302	0.536793	0.516421	0.7831	0.707648	0.482235	0.520981	0.504101	0.53391	0.502806	0.500933
KTR3	0.68496	0.655655	0.637371	0.616859	0.591867	0.572413	0.799808	0.831105	0.748096	0.79327	0.776997	0.767017
KTR4	0.982657	1.00733	1.07087	1.08099	1.00457	0.966855	1.06718	1.07033	1.09856	1.24768	1.13684	1.10655
KTR5	0.402542	0.410166	0.373206	0.37581	0.419696	0.400732	0.367323	0.372121	0.382436	0.388239	0.388055	0.391873
KTR6	1.0779	0.968896	1.09027	1.03873	1.00547	0.905756	1.29665	1.26258	1.1116	1.11004	1.07491	1.04587
KTR7	0.588899	0.537706	0.519424	0.524089	0.585959	0.565334	0.505174	0.547925	0.54113	0.579727	0.550242	0.547469
KXD1	0.485688	0.455782	0.498753	0.499612	0.438049	0.461762	0.452654	0.463632	0.504734	0.475177	0.49686	0.487105
LAA1	0.332944	0.330372	0.332569	0.329422	0.348263	0.341415	0.32133	0.327759	0.329529	0.333021	0.332976	0.328268
LAC1	0.364698	0.369097	0.441648	0.458591	0.356328	0.341027	0.445789	0.416973	0.419402	0.416748	0.426114	0.413101
LAG1	0.523291	0.483115	0.577381	0.577281	0.466557	0.447586	0.683263	0.646739	0.653955	0.648653	0.643426	0.624736
LAG2	0.393837	0.401657	0.392232	0.383516	0.404996	0.404611	0.361263	0.363362	0.37739	0.371088	0.381006	0.377554
LAP2	0.446346	0.453452	0.49115	0.485722	0.566902	0.566531	0.415369	0.415454	0.520919	0.517366	0.537375	0.546319
LAP3	1.25151	1.21008	1.77441	1.66363	0.949533	1.03719	2.03412	1.78744	1.37504	1.08059	1.2595	1.2405
LAS1	0.407248	0.401741	0.411949	0.408353	0.430805	0.423098	0.386545	0.392738	0.418542	0.415961	0.415526	0.406609
LAS17	0.639294	0.622911	0.376188	0.378642	0.597245	0.630988	0.40548	0.411823	0.435005	0.430785	0.429277	0.407242
LAS21	0.423102	0.414491	0.378881	0.382959	0.423254	0.419502	0.412981	0.412746	0.407705	0.42231	0.410328	0.400786
LAT1	1.3075	1.37516	1.79132	1.80037	1.44993	1.4817	1.57267	1.50534	1.74828	1.63043	1.81305	1.81344
LCB1	0.937319	0.804122	0.570254	0.589078	0.693669	0.692903	0.79598	0.839414	0.658991	0.757369	0.674785	0.655518
LCB2	0.712934	0.697963	0.76906	0.758208	0.755161	0.757711	0.732827	0.749059	0.794124	0.82118	0.813134	0.798365
LCB3	0.311177	0.299767	0.325455	0.363954	0.330452	0.302924	0.292532	0.292266	0.292486	0.292338	0.458315	0.292348
LCB4	0.560581	0.564318	0.536308	0.535506	0.577362	0.579102	0.513956	0.51788	0.510328	0.502803	0.497497	0.507316
LCB5	0.414488	0.419104	0.452444	0.449086	0.399607	0.407267	0.462635	0.481809	0.437861	0.454765	0.447099	0.442416
LCD1	0.469089	0.459669	0.378173	0.383101	0.457225	0.447721	0.385988	0.388535	0.376296	0.387837	0.382899	0.383526
LCL1	0.605535	0.647623	0.374629	0.377113	0.617828	0.685325	0.365334	0.361244	0.354473	0.351579	0.362959	0.357295
LCL2	1.25946	1.24239	0.881133	0.846223	1.16589	1.15237	1.19252	1.3416	1.04922	1.18335	1.1357	1.06397
LCL3	0.510001	0.512843	0.538555	0.515999	0.499444	0.489883	0.497328	0.491882	0.491047	0.497968	0.500291	0.48884
LCP5	0.626276	0.547874	0.500066	0.482587	0.561425	0.538314	0.542741	0.558166	0.527507	0.517572	0.504828	0.516891
[truncated: 4,444 more rows]
