# Supplementary material for: Different Routes of Protein Folding Contribute to Improved Protein Production in Saccharomyces cerevisiae
Source: mBio. 2020 Nov 10;11(6):e02743-20. doi: 10.1128/mBio.02743-20 (PMC7667031; doi:10.1128/mBio.02743-20)
Supplement: DATA SET S3 [file mBio.02743-20-sd003.xlsx]

## Sheet: Data set S3
Dataset S3. Absolute protein abundances in chemostat cultures
Gene	AAC-0.1/h rep1 (fmol/mg DCW)	AAC-0.1/h rep2 (fmol/mg DCW)	MH34-0.1/h rep1 (fmol/mg DCW)	MH34-0.1/h rep2 (fmol/mg DCW)	B184-0.1/h rep1 (fmol/mg DCW)	B184-0.1/h rep2 (fmol/mg DCW)	AAC-0.2/h rep1 (fmol/mg DCW)	AAC-0.2/h rep2 (fmol/mg DCW)	MH34-0.2/h rep1 (fmol/mg DCW)	MH34-0.2/h rep2 (fmol/mg DCW)	B184-0.2/h rep1 (fmol/mg DCW)	B184-0.2/h rep2 (fmol/mg DCW)
AAC1	42.0106	40.6116	107.595	140.147	98.4701	79.4693	27.6451	23.0098	91.3291	49.2559	48.2537	30.8606
AAH1	541.028	562.057	305.882	519.999	466.469	456.911	778.086	812.498	711.175	820.145	596.469	411.028
AAP1	263.176	261.769	434.171	438.041	404.616	402.857	296.249	371.895	670.607	585.814	391.598	278.657
AAT1	409.722	396.579	382.293	463.819	449.914	441.152	381.912	413.723	378.293	449.342	352.198	318.292
AAT2	3036.22	3146.13	3582.33	3300.69	3479.29	3606.37	4657.37	5509.16	3194.22	3534.24	3108.35	3702.54
ABD1	154.83	145.286	144.093	139.321	178.558	173.521	144.756	147.672	110.82	127.523	113.206	137.597
ABF1	197.703	220.36	478.544	374.941	219.264	219.264	378.596	474.341	579.04	524.041	162.255	101.41
ABF2	8548.13	7212.91	9729.04	8454.2	8219.36	8044.91	9360	8340.13	6857.29	6421.16	5602.58	5220.13
ABP1	392.191	482.146	1654.42	1475.94	866.029	929.341	779.799	760.891	2259.18	1857.82	983.772	1006.12
ABP140	69.6957	83.6187	84.8259	99.4733	117.903	124.02	116.857	142.047	153.314	150.98	148.968	103.256
ABZ1	60.1344	57.3782	32.6146	23.7614	58.9651	58.0464	51.4901	67.4424	47.7317	54.121	37.8346	47.6064
ACB1	1579.83	2099.21	3063.38	9998.38	2743.35	2820.65	1906.65	2534.51	15105.4	12151.8	2085.65	393.263
ACC1	2708.71	2714.26	2994.28	2473.05	2833.47	2631.08	2938.83	3299.25	2625.54	3193.9	3238.26	2949.92
ACH1	18731.7	14302.6	40882.2	36355	14695	13302	10467	8475.63	13321.7	7901.76	9564.52	11536.3
ACK1	9.7796	11.8128	11.9508	10.6628	6.808	8.4824	14.4164	13.984	13.1468	12.2176	33.9112	31.556
ACL4	70.2086	69.0041	205.291	244.698	60.8016	64.3579	211.2	172.309	193.59	188.083	88.6212	72.6751
ACO1	5090.6	6343.13	6836.1	8164.08	6428.65	5769.69	12268.8	9290.85	10608.8	7188.21	7389.42	6680.16
ACO2	570.614	696.084	723.36	858.648	626.257	609.891	558.612	326.221	605.527	497.514	643.714	403.685
ACP1	121.8	155.417	256.592	219.24	124.886	147.297	241.164	486.063	1095.06	778.546	604.453	255.942
ACS1	1245.37	1127.49	1345.64	1043.29	673.204	753.576	112.902	52.4326	386.93	405.3	605.463	622.303
ACS2	4460.08	4537.42	4041.14	4028.25	4685.66	4975.69	5826.46	5536.43	4692.11	5014.37	4150.71	3190.37
ACT1	9383.77	11488.9	10002.9	12190.7	8819.65	8957.24	15492.9	16098.3	13924.3	13745.4	13277.6	13814.2
ADD66	474.751	454.786	308.28	321.786	559.895	537.288	350.265	338.521	272.167	322.373	354.669	287.728
ADE1	6729.66	6215.04	8748.56	8481.35	7818.28	7729.21	7293.76	8214.14	9777.8	11103.9	5532.18	4522.73
ADE12	1587.65	1832.18	1795.68	2299.35	1748.24	1839.48	3211.79	3328.58	4755.64	4314.02	3120.54	2828.56
ADE13	4571.1	5145.12	3801.09	3661.08	4830.11	4711.11	5278.12	6265.14	8113.19	8176.19	5229.12	3661.08
ADE16	267.175	334.872	181.603	344.76	274.781	310.721	304.826	390.779	603.378	651.868	222.677	104.208
ADE17	3645.16	3654.31	2090.14	2451.45	4011.05	4015.62	3027.72	2721.29	2725.87	3411.91	5584.37	5534.06
ADE2	1590.28	1819.46	2121.15	2813.38	1938.73	2006.55	2474.28	2422.83	2867.17	3264.74	2142.19	1113.19
ADE3	957.142	1211.35	932.107	980.253	880.109	939.81	2393.82	2632.62	1669.7	1837.25	1415.49	1371.2
ADE4	596.377	704.4	383.332	355.576	623.383	624.133	827.426	708.901	455.347	564.87	485.354	678.895
ADE5,7	1818.58	2047.07	1345.93	1283.33	1790.41	1862.4	2090.89	2094.02	2068.98	2284.96	2247.4	1993.86
ADE6	444.338	489.116	251.447	311.725	407.31	414.199	483.949	551.117	494.283	582.117	493.422	417.643
ADE8	439.491	457.652	273.017	237.906	319.025	328.105	946.178	838.424	574.487	630.18	475.813	502.449
ADH1	3176.86	3647.5	1117.78	882.461	2117.91	2235.57	588.307	764.799	764.799	3000.37	2765.04	2470.89
ADH2	24338.5	19544.3	24269.9	22462	8459.86	10928.6	293.009	81.0451	455.1	1172.04	1059.82	1302.96
ADH3	2380.31	2897.24	468.849	156.283	1743.16	1995.61	264.479	613.11	613.11	3919.09	3630.57	3738.77
ADH4	3879.72	3976.82	4610.37	5848.05	4136.45	3957.16	5599.4	4642.87	7882.43	1440.79	2538.93	1659.22
ADH6	364.17	475.603	476.752	476.752	676.643	641.03	406.675	629.542	600.822	1024.73	892.618	693.875
ADI1	93.9053	89.0719	203.308	190.803	71.5798	70.0454	135.104	78.638	122.829	92.1407	86.31	116.154
ADK1	1799.45	3321.41	3806.31	6617.6	2242.3	2654.33	6020.59	6099.07	16545.4	14807.6	5252.6	2508.58
ADO1	34.8718	84.509	234.678	508.625	54.6638	72.8851	238.447	260.439	1618.55	971.697	1059.35	501.399
ADP1	232.853	213.253	355.98	309.577	346.599	323.984	136.026	113.746	249.605	242.401	225.649	216.603
ADR1	3.40736	4.02688	8.272	8.19456	10.905	10.5389	10.7712	11.447	8.20864	9.63072	4.9984	5.67424
AEP2	39.7346	34.9531	76.6296	59.7168	33.3245	33.6168	19.0008	17.6645	24.534	20.0239	18.8129	15.4721
AEP3	18.456	17.316	14.712	13.392	19.056	18.312	NA	NA	NA	NA	NA	NA
AFG1	180.926	163.741	102.784	128.291	161.147	154.338	152.717	109.593	133.046	138.45	103.757	253.988
AFG2	51.753	56.2582	51.753	53.197	53.0814	54.1789	60.7635	64.9222	50.6555	51.8107	39.2768	36.9664
AFG3	155.596	161.515	99.1162	113.061	159.91	159.108	151.383	182.683	223.513	208.666	123.093	70.0234
AGC1	20.3604	23.03	25.098	27.448	26.3764	25.1356	21.5824	17.5404	19.74	17.7096	18.142	20.8304
AGP1	10.78	10.318	31.5	21.21	24.948	25.9	8.484	9.968	18.396	34.496	25.984	22.302
AGP2	93.2968	81.7522	162.095	130.817	117.728	98.5993	NA	NA	NA	NA	NA	NA
AGX1	627.865	714.975	1241.32	1333.46	579.284	598.381	1052.03	855.692	1724.45	1196.76	765.231	430.861
AHA1	1348.04	1325.26	1575.82	1644.15	1596.53	1721.8	1780.82	1703.17	2518	2474.51	2025.16	1518.87
AHP1	878.401	1560.02	10376.5	22747.1	1308.47	1965.75	9560.98	11007.4	29524.8	19278.2	5564.56	3659.67
AI2	9.1	9.18	12.64	9.5	10.56	10.12	NA	NA	NA	NA	NA	NA
AIM10	85.88	85.7896	58.8504	85.1568	76.7948	75.0772	103.915	67.7548	79.1452	69.9696	42.3524	41.584
AIM17	108.732	103.674	61.3195	134.158	94.3323	103.815	60.4766	54.2253	128.188	115.194	509.24	547.521
AIM18	502.097	438.394	387.238	310.022	452.679	453.451	293.035	241.686	369.479	309.443	301.722	340.909
AIM2	688.23	781.298	2724.77	2022.46	1109.77	1074.58	860.288	966.651	1417.91	1325.63	707	531.032
AIM21	32.6842	33.2966	29.7702	30.2528	23.1629	24.759	34.2246	25.6128	15.2563	16.9267	22.5318	33.5379
AIM23	22.6354	22.0176	17.3765	18.1843	23.76	24.2669	NA	NA	NA	NA	NA	NA
AIM24	139.845	143.007	100.425	94.1854	57.5906	71.2504	161.136	127.998	119.102	89.337	100.341	114.296
AIM29	676.911	598.485	893.072	797.49	724.947	671.519	550.94	441.144	434.282	389.677	569.076	496.532
AIM36	712.098	804.62	214.587	154.042	305.324	330.321	445.568	465.047	370.252	304.837	279.353	246.239
AIM39	160.174	140.163	123.909	100.711	150.373	140.081	NA	NA	NA	NA	NA	NA
AIM41	3184.85	2419.81	3687.52	2991.32	3796.63	3642.06	1278.1	1166.39	2213.29	1776.87	1702.83	1365.12
AIM45	486.233	656.947	421.198	737.732	320.09	386.649	997.361	903.366	1354.03	1181.29	372.423	264.202
AIM6	304.873	254.536	309.147	262.609	336.69	312.234	155.048	143.651	143.651	145.788	202.299	210.134
AIM9	497.952	486.752	340.704	385.28	394.464	387.968	430.752	367.584	385.28	339.136	320.32	365.792
AIP1	13.8058	21.5846	57.2554	102.107	15.3242	20.3232	40.4362	32.4237	150.088	93.3933	22.5424	15.7914
AKL1	25.284	23.5906	30.9523	54.4253	32.9986	32.2694	33.0926	31.6344	66.491	55.3896	22.4616	16.6286
AKR1	226.032	209.16	147.667	151.432	234.956	271.49	203.582	230.215	101.791	112.807	118.106	102.488
ALA1	2010.61	2111.82	1977.78	2593.27	2120.03	2344.34	2029.76	2079	3851.61	3309.98	2801.17	2306.04
ALD2	72.4675	62.1432	125.963	103.342	61.4198	63.557	73.3224	61.4198	87.0334	61.5842	44.1578	24.7915
ALD3	2.5164	2.1108	3.6588	4.0908	2.8476	2.844	NA	NA	NA	NA	NA	NA
ALD4	108378	109494	34567.2	39327.8	43077.4	43519.7	17841.8	8615.47	31491.8	24287.6	20664.5	18705.5
ALD5	251.027	274.153	101.756	124.042	222.854	223.695	119.837	140.02	135.815	165.669	161.885	126.564
ALD6	23722.3	26913.7	12712.2	12100.5	15398.3	15318.5	38881.2	23030.9	22366	25663.8	16541.8	13962.1
ALE1	236.403	219.235	282.757	203.612	252.37	237.777	169.62	157.087	166.358	167.56	154.512	130.305
ALF1	1.44432	2.25504	0.81936	1.99008	1.19664	1.29024	NA	NA	NA	NA	NA	NA
ALG1	140.76	142.2	96.6	116.28	147.48	154.8	NA	NA	NA	NA	NA	NA
ALG11	141.39	133.286	7.44736	7.55688	155.847	150.261	30.9942	32.5274	8.65208	14.7852	90.354	53.3362
ALG12	332.65	280.61	166.529	127.55	282.651	276.937	183.468	198.57	191.631	175.101	292.651	206.121
ALG14	24.9864	23.895	29.8688	27.1117	31.3622	28.921	NA	NA	NA	NA	NA	NA
ALG2	21.9038	32.4425	23.3962	39.5601	27.3683	30.399	39.6519	49.2722	65.8952	68.2142	34.3711	20.5951
ALG5	179.673	173.194	191.056	146.05	207.517	198.411	155.857	167.415	131.165	138.17	138.695	124.861
ALG6	10.3526	12.3337	14.1698	12.5511	7.1272	8.23856	12.9256	11.476	10.413	8.06944	24.5103	36.4454
ALG9	415.045	376.427	1190.13	819.948	355.363	349.902	619.837	733.35	615.156	744.273	845.693	602.674
ALO1	410.158	476.63	1065.64	1000.06	345.475	422.976	830.153	790.508	1142.54	1031.06	740.133	602.42
ALT1	294.88	273.54	64.99	46.948	352.692	355.796	51.41	64.99	88.852	87.494	230.86	109.222
AMD1	263.911	250.387	146.832	159.97	204.792	199.189	226.044	214.452	163.061	163.64	119.977	90.9972
AMS1	782.548	597.187	128.141	139.827	121.694	130.022	249.029	209.539	165.348	143.857	120.888	95.3672
ANP1	114.6	115.314	100.335	124.111	119.831	121.495	116.265	122.922	165.719	159.061	118.167	74.4189
ANT1	375.676	446.742	292.053	205.416	216.214	238.564	190.349	256.896	199.64	192.107	123.551	64.0356
AOS1	54.2232	48.1984	20.2362	19.3148	49.6514	49.6514	23.2841	24.4536	20.2008	21.8665	37.3538	37.0702
APA1	833.726	893.922	897.936	766.506	1530	1536.02	618.02	833.726	1625.31	1772.8	1603.24	900.945
APD1	114.62	143.726	91.8859	101.778	139.826	141.348	118.615	113.193	151.907	149.624	104.061	73.9082
APE1	3156.36	2925.02	4119.75	4655.32	4886.66	4851.8	1153.53	1007.75	2633.47	1803.18	3549.32	2972.56
APE2	967.514	903.013	577.4	531.55	1041.34	1089.52	648.118	661.329	808.205	771.68	976.063	818.307
APE3	1070.33	1944.74	2260.39	3588.33	1672.1	929.866	1021.61	671.743	3149.31	1953.03	1646.18	1342.45
APE4	971.524	813.641	811.97	701.702	997.42	887.152	373.406	378.418	385.936	394.29	500.381	526.277
APL1	49.3491	47.4074	89.0842	94.3885	51.5277	49.1123	76.5811	56.7373	38.2195	43.3344	51.0067	72.5555
APL2	499.492	468.855	407.924	344.928	506.377	484.001	301.898	343.207	271.605	316.701	322.209	263.688
APL3	121.38	116.386	185.052	208.635	158.557	144.824	130.813	148.569	201.838	208.912	131.645	103.346
APL4	78.1152	69.6464	109.652	108.83	80.5168	76.8512	103.838	111.864	130.95	129.497	57.0696	38.1096
APL5	180.18	177.341	165.984	149.386	271.253	249.85	117.499	130.385	129.73	145.891	165.984	111.384
APL6	179.612	181.709	287.065	249.151	186.426	183.456	273.262	301.043	299.47	290.035	361.321	315.37
APM1	25.3131	30.7296	26.7875	22.0229	21.0606	23.3266	48.7483	41.9971	23.9008	30.1088	13.9214	38.0706
APM3	62.1732	64.6349	84.707	111.154	74.7341	74.8603	158.621	122.768	193.147	153.697	144.734	155.717
APN1	414.281	353.184	527.653	517.851	446.953	414.608	414.608	467.863	399.905	492.367	438.132	329.66
APP1	7.22912	5.92192	4.20432	4.36848	8.1776	7.60608	NA	NA	NA	NA	NA	NA
APS2	318.93	306.064	300.588	203.404	320.299	317.014	NA	NA	NA	NA	NA	NA
APS3	57.5856	70.2336	103.714	91.512	66.5136	69.0432	104.681	114.278	132.283	150.734	128.266	66.216
APT1	1189.11	1108.22	939.965	736.117	1585.48	1331.48	1344.43	1598.43	1231.18	1236.03	700.525	545.212
ARA1	3066.27	2781.52	4095.93	4589.09	3412.93	3359.28	1850.91	1985.03	3932.92	3282.93	4432.27	3904.03
ARA2	494.637	457.439	513.404	597.184	875.669	895.776	253.016	280.16	673.256	535.187	553.283	334.45
ARB1	801.922	836.566	1036.28	1190.15	712.253	751.992	1190.15	990.429	1231.92	1134.1	807.016	840.642
ARC1	351.873	423.967	1275.24	1111	376.223	436.38	1534.49	1818.09	2111.24	2250.17	973.023	742.419
ARC15	1863.05	1824.21	1650.18	1162.27	1824.21	1900.35	1426.43	1763.61	1687.47	1777.59	1507.22	1166.93
ARC18	1741.42	1621.69	2837.2	2414.35	2035.45	2036.97	1927.84	2597.74	3044.84	3282.79	1467.1	880.564
ARC19	462.414	446.029	556.898	454.754	401.128	425.6	549.024	533.277	612.864	597.33	1725.6	1622.81
ARC35	723.278	754.616	883.951	944.141	743.175	737.704	759.591	652.144	555.64	607.374	570.066	633.739
ARC40	255.247	307.606	1057.64	944.196	236.049	248.702	1103.02	1063.31	671.496	735.636	363.455	613.902
ARD1	213.523	204.515	232.562	214.342	223.554	219.665	265.112	237.475	215.161	240.341	332.261	359.079
ARE2	262.042	262.328	246.325	260.042	256.327	255.755	400.064	324.623	194.031	226.322	186.316	210.891
ARF1	218.569	210.017	552.886	485.864	232.69	242.634	828.733	794.128	820.778	821.374	684.346	715.57
ARF2	448.731	505.655	685.592	600.066	451.785	420.963	633.943	641.718	672.263	692.534	764.453	756.678
ARG1	11327.2	10294.8	5399.42	5186.16	4871.11	5326.72	11099.4	10217.2	6320.33	4100.46	4788.72	5350.96
ARG2	42.4339	38.0749	21.039	25.7539	30.8691	29.4458	24.1082	21.217	20.4163	20.4163	19.1709	20.6387
ARG3	6462.6	5882.08	2731.88	1890.97	3491.68	3081.9	3641.08	3303.87	1754.38	823.832	1092.75	883.592
ARG4	2279.24	2407.04	1348.07	1189.83	1734.53	1640.2	2358.36	3052.17	1667.59	2002.32	1594.55	909.869
ARG5,6	1494.66	1478.11	1597.02	1571.43	1106.32	1131.91	1393.82	1228.24	1052.13	681.856	540.367	537.356
ARG7	1598.25	1582.6	1426.1	1508.26	1670.63	1633.46	1113.1	1377.19	997.682	1179.61	792.277	461.673
ARG8	298.547	447.57	263.926	355.497	318.618	357.002	322.13	259.912	236.831	147.517	186.153	195.185
ARH1	34.1466	34.7622	21.6672	22.9696	33.6966	33.815	NA	NA	NA	NA	NA	NA
ARI1	72.0499	95.963	145.808	256.678	221.119	224.845	205.435	272.051	386.802	613.201	202.019	68.9443
ARO1	866.743	913.454	555.339	665.072	666.555	677.676	1305.68	1187.79	877.124	858.588	739.957	539.768
ARO10	154.914	133.508	68.3728	74.0746	147.231	130.512	166.559	159.408	82.9171	195.938	175.836	154.721
ARO2	414.986	461.221	1109.07	1359.42	504.637	490.541	526.627	744.833	1762.56	1628.37	700.289	579.628
ARO3	558.256	533.392	592	494.32	587.264	548.192	390.128	449.328	518.592	515.632	526.88	403.152
ARO4	2332.35	2130.83	1659.62	1526.25	1544.04	1603.31	1976.72	2166.39	2184.17	2118.97	3114.74	3523.72
ARO7	336.497	383.115	277.165	610.272	515.341	528.055	548.397	689.946	828.953	962.874	422.105	783.182
ARO8	2536.9	2267.46	1347.23	1669.19	2564.3	2552.89	1276.44	1292.43	2050.53	2059.66	1892.97	1077.78
ARO80	2.04464	1.99888	1.59744	1.63488	1.70976	1.70976	2.02176	1.59952	1.29168	1.4976	2.59792	2.13616
ARO9	910.795	840.338	1368.39	1066.75	1078.86	980.15	631.538	769.148	1020.15	1435.91	1402.89	1141.98
ARP2	1629.45	1547.42	867.543	892.265	1628.33	1541.8	976.547	900.132	848.439	911.369	960.815	932.721
ARP3	1432.11	1713.73	1041.88	1302.03	1752.88	1775.61	1414.43	1392.96	1655.64	1759.19	1131.54	944.634
ARP4	133.679	132.337	40.8223	38.0587	109.36	107.859	82.1974	80.934	49.35	54.8772	45.2441	30.6365
ARP5	40.7296	42.7936	39.732	36.1544	36.12	37.4616	51.428	51.8064	40.8328	41.6928	38.7688	40.2136
ARP7	144.366	158.74	110.305	140.772	173.426	181.863	182.801	216.549	272.326	263.733	222.642	263.264
ARP8	46.5019	43.8394	39.1644	41.9508	36.9353	34.9229	41.765	38.8548	31.1767	32.7557	47.8951	35.3563
ART10	4.10896	4.16752	7.32488	7.81288	5.38264	5.4168	5.7828	7.28096	8.75472	9.45744	18.0511	18.9832
ARX1	753.461	842.176	667.244	767.205	823.434	773.453	693.484	723.472	619.762	703.48	534.795	351.115
ASC1	2159.38	2458.02	5346.77	3773.18	1022.26	1412.79	6874.42	7609.53	7626.76	8103.43	10371.9	12967.8
ASF1	135.196	177.975	132.747	150.871	194.956	211.284	104.826	124.746	115.929	138.135	391.382	192.344
ASG1	30.3994	30.4675	32.3419	29.9222	37.045	35.5114	37.931	25.5941	24.8102	22.3906	18.9826	15.5064
ASK10	13.2464	14.6676	6.0112	8.8536	13.3756	14.4772	11.5464	9.1596	9.928	9.7988	11.4852	12.988
ASN1	1254.04	1215.55	907.612	824.549	1049.43	1031.19	1918.55	2279.16	1365.47	1436.38	1574.14	1681.51
ASN2	1233.91	1223.51	1234.95	1128.83	1309.86	1304.66	1410.78	1368.13	991.501	1192.3	1054.97	1078.89
ASP1	29.8659	40.5966	134.847	132.971	37.445	43.8984	102.73	120.064	211.538	194.954	167.789	141.525
ASP3-4	2222.23	3200.01	444.446	444.446	3200.01	3200.01	NA	NA	NA	NA	NA	NA
ATG1	19.161	17.8976	14.303	6.79808	17.9427	17.5667	NA	NA	NA	NA	NA	NA
ATG11	9.936	11.5405	10.0906	9.98752	9.70784	9.09696	8.28736	6.90368	8.1328	8.39776	6.04992	6.22656
ATG16	NA	NA	NA	NA	NA	NA	5.39968	5.89952	7.85312	6.70912	4.6288	6.55424
ATG18	18.7975	17.1142	22.4314	20.9752	14.7762	14.9632	16.7935	19.1716	14.6826	16.2858	52.7586	56.1922
ATG2	3.67736	3.84936	3.44688	2.752	4.25872	4.386	NA	NA	NA	NA	NA	NA
ATG20	26.496	23.4432	27.8592	23.9232	28.416	28.0896	16.1664	19.296	23.232	22.3104	21.5808	15.3216
ATG21	20.4031	20.693	25.4042	29.4873	17.1536	19.5696	20.7897	14.3873	16.5496	17.0207	8.62512	9.45864
ATG22	29.4602	28.0195	44.1655	26.496	70.8437	69.4526	13.4964	14.1257	27.4399	23.7139	46.8814	46.0037
ATG23	12.347	12.5976	40.4585	42.3446	17.922	18.3883	23.6222	20.4137	64.6306	41.1962	23.0585	26.1348
ATG26	2.6208	2.5704	26.1296	18.3428	2.5928	2.5872	18.8776	20.1376	21.6216	18.0124	12.6056	11.788
ATG27	467.845	402.39	630.232	457.83	559.412	532.943	422.42	429.574	602.333	521.497	706.776	586.595
ATG3	60.32	60.82	31.76	36.52	44.8	47.92	NA	NA	NA	NA	NA	NA
ATG32	NA	NA	NA	NA	NA	NA	3.05032	4.35344	3.98944	5.00136	15.237	17.9816
ATG7	30.4118	28.4653	75.7894	63.8067	36.1757	38.6531	43.9114	40.7514	100.589	75.7642	88.6317	64.6915
ATG9	28.2957	26.8621	46.5024	44.4774	35.4099	34.496	21.0202	16.9523	28.2957	21.271	47.5776	143.002
ATH1	2.22816	1.88232	4.70184	6.006	2.48776	2.618	NA	NA	NA	NA	NA	NA
ATM1	106.988	92.9792	82.4115	67.9936	93.225	91.177	54.8864	63.8976	52.6746	58.2451	49.7254	16.8755
ATP1	19871.8	21424.9	27998.8	29348.9	16562.8	17762.9	45214.6	40052.5	43855.7	33505	29031.2	30196
ATP10	110.159	105.956	44.9114	52.1153	63.2962	65.4724	NA	NA	NA	NA	NA	NA
ATP11	527.163	515.601	302.337	371.712	486.481	495.902	841.492	790.531	1142.12	954.547	437.233	357.152
ATP12	547.542	514.113	268.968	222.859	497.975	455.709	423.432	424.201	387.314	371.944	381.935	385.393
ATP15	97.6813	177.731	122.366	113.197	51.4854	51.1328	495.812	822.356	420.347	270.828	451.732	407.652
ATP17	2299.17	2392.27	1165.53	1035.36	1925.89	1931.06	1901.75	1918.13	1387.09	1247.43	1385.36	1448.29
ATP18	11467.4	9929.12	25441.3	22698.2	7869.07	8245.58	29115	26447.2	19653.8	15969.4	27539	36892.6
ATP2	31179.1	30641.8	23313.4	27970.1	20686.5	22731.3	33089.5	46417.9	57447.7	44208.9	38462.7	24776.1
ATP20	14414.6	12970	10143.6	10489.1	10796.8	10658.7	12015.3	11556.8	11462.6	9810.73	9842.14	12147.2
ATP23	235.86	230.07	226.952	165.37	171.717	171.16	216.595	181.071	136.193	127.841	150.67	162.252
ATP25	25.3534	25.0222	27.7049	24.3929	21.0974	19.9382	45.689	45.4903	35.2066	33.0041	81.1937	82.4191
ATP3	4406.81	4760.96	2820.43	3123.46	3037.67	3780.65	4952.64	5009.23	4655.08	3972.33	4050.83	3389.99
ATP4	16727.3	15226.9	13719.1	12292.9	14112.7	13756.2	15278.9	16430.2	17143.3	14179.6	9893.78	8044.26
ATP5	16622.2	16511.2	7856.42	8538.44	12984.8	13280.8	13635.1	13894.1	16955.3	12181.2	40862.9	38092.5
ATP7	9337.54	8225.62	4477.72	3589.05	7959.44	7637.46	6401.04	6152.04	6057.59	5207.55	5967.44	5057.3
AVL9	115.181	106.962	169.241	137.754	202.464	184.29	101.522	110.551	135.671	208.831	133.24	117.149
AVT1	36.2522	42.1709	45.6525	37.8624	38.9069	40.6912	61.9725	64.1485	49.2211	51.5712	41.6486	47.7414
AVT3	91.5578	82.7923	173.46	137.85	120.388	108.335	100.186	130.728	107.788	109.089	81.0803	63.9603
AVT5	49.4551	49.2036	34.2696	27.6986	51.1214	49.8324	NA	NA	NA	NA	NA	NA
AYR1	1994.02	2001.91	2745.86	2337.81	2386.28	2695.14	872.453	667.302	1766.32	1393.22	2111.25	2033.47
AZF1	18.297	16.0154	11.9674	11.4816	23.5226	22.3155	9.3472	6.6976	6.1088	6.1088	24.3322	208.347
BAP2	17.2507	14.3955	0.87648	0.7304	12.7222	11.5005	1.00928	0.96944	1.03584	0.94288	52.8411	51.6592
BAR1	5.34488	6.06056	54.261	28.8033	12.1779	11.8144	8.31552	5.86744	35.3807	19.6414	35.6534	56.3967
BAT1	583.266	646.566	877.159	994.717	990.195	947.242	818.381	881.681	1015.06	1293.13	899.767	1148.45
BAT2	227.49	196.458	196.573	273.172	231.412	214.8	96.0949	97.3638	218.607	232.796	206.033	166.926
BBC1	178.21	174.503	177.681	167.089	180.991	180.726	138.623	137.961	150.142	137.431	170.664	147.626
BCD1	257.097	562.235	426.559	619.778	208	339.453	NA	NA	NA	NA	NA	NA
BCH1	139.958	142.087	86.609	78.0945	185.591	169.626	131.31	145.546	137.031	123.86	117.341	82.0857
BCH2	40.4976	39.2704	25.0224	63.5024	38.0848	35.7968	49.9824	43.056	99.5488	87.672	48.0064	53.664
BCK1	0.6552	0.66	0.5024	0.4952	0.84	0.796	NA	NA	NA	NA	NA	NA
BCP1	208.43	204.161	261.667	227.264	251.371	233.039	222.241	265.685	231.03	240.573	140.878	83.1207
BCS1	31.1237	37.2125	23.8738	23.1658	19.7107	23.7605	31.5485	28.9997	16.8787	20.8152	23.2224	13.3387
BCY1	1410.08	1406.86	630.995	643.335	763.525	896.592	958.296	840.253	781.768	668.017	991.026	900.884
BDF1	234.335	226.627	320.009	312.741	233.234	220.68	298.866	249.091	233.454	204.823	199.978	201.52
BDH1	297.261	370.916	170.343	150.43	310.217	271.589	NA	NA	NA	NA	NA	NA
BDP1	6.40032	8.38912	13.8041	14.012	12.43	11.6345	13.8041	11.3452	8.06368	9.69088	22.609	20.9276
BEM2	31.2	30.368	58.688	53.696	35.968	36.128	30.08	30.432	35.52	30.432	35.84	31.936
BEM3	7.63264	8.45808	9.3264	9.20848	9.5944	10.5699	7.49328	6.82864	7.67552	7.48256	9.10128	9.01552
BEM4	98.9518	94.9776	116.129	100.232	70.4586	73.0182	94.6408	98.5477	110.403	108.315	90.4645	88.7131
BER1	32.809	28.8154	28.201	20.8896	31.8259	32.5632	NA	NA	NA	NA	NA	NA
BET2	133.323	131.686	94.4414	146.522	188.678	183.05	120.635	124.523	222.546	232.88	147.648	82.163
BET3	494.792	497.455	301.757	296.875	576	562.244	387.402	536.506	471.273	547.6	359.889	268.475
BET4	104.011	105.596	192.458	152.289	130.107	126.006	150.798	156.669	155.085	163.473	222.468	231.509
BFR1	1511.5	1765.75	1612.43	1736.37	1591.99	1714.65	3204.42	3589	3310.47	3548.12	2359.87	2017.46
BFR2	100.045	90.84	63.2246	47.9635	97.865	96.4115	64.6781	86.7219	57.532	68.5539	80.6659	58.1376
BGL2	5688.41	6508.47	31549	30422.9	7559.53	6999.35	2096.34	1755.61	21338.8	10250.7	22436	18919
BIG1	53.1674	51.4376	35.2325	35.8242	65.6854	61.5886	33.093	30.9991	40.9225	40.6494	64.4563	46.567
BIK1	0.11456	0.11672	0.11	0.14312	0.13912	0.14648	0.11792	0.09456	0.13152	0.13376	0.07872	0.06768
BIO2	2465.39	2196.98	2646.35	2134.71	2502.24	2141.48	2433.21	1870.96	2042.6	1780.48	2343.43	2689.96
BLM10	25.3376	24.5088	11.1296	10.6856	24.9824	24.9232	17.8784	17.4344	9.324	13.172	12.876	14.2376
BMH1	855.644	1737.67	1421.13	2435.04	886.968	1137.56	3167.04	3295.63	5976.32	5028.35	2746.63	1757.45
BMH2	708.768	1207.86	1182.26	1890.05	987.353	1034.6	1663.64	1664.62	3820.46	2660.83	1489.4	897.773
BMS1	42.8544	45.2736	41.8867	56.9549	35.9424	39.5366	84.9485	88.2662	64.3507	70.6406	65.3184	85.6397
BNA1	139.308	191.173	183.315	241.039	146.738	170.742	221.035	251.183	455.359	479.648	323.052	320.908
BNA2	331.458	362.758	309.127	267.628	450.854	455.25	NA	NA	NA	NA	NA	NA
BNA3	136.925	154.692	242.605	275.382	187.468	202.478	149.79	134.168	196.657	177.666	204.928	197.576
BNA4	385.504	338.24	298.592	308	394.912	385.728	226.688	256.48	310.24	408.352	264.32	144.704
BNA5	136.98	128.16	86.16	85.5	109.8	110.82	136.2	114.12	67.62	78.06	170.22	204.54
BNA6	2779.44	2402.23	2958.11	2288.78	3301.29	3094.25	1673.33	1752.75	1917.24	1832.16	2634.79	2373.87
BNA7	231.434	187.379	101.594	101.942	175.987	162.039	120.425	110.312	102.872	105.895	101.361	74.8586
BNI1	6.0336	6.7824	18.792	20.34	9.0288	9.18	13.68	17.4024	25.4232	24.588	6.12	6.3576
BOI1	1.6544	1.9448	2.1824	2.14544	1.00144	1.23024	2.91984	2.50096	1.82688	2.06976	1.16688	2.21056
BOI2	24.9955	23.8594	14.5807	14.4334	23.7121	24.175	16.1166	16.832	15.5275	17.379	14.749	7.91104
BOL1	26.7216	28.842	12.1524	14.5008	20.178	19.4712	31.3044	24.8064	15.4584	17.784	17.1228	22.6404
BOP3	0.24064	0.29504	0.31904	0.20992	0.37952	0.36416	NA	NA	NA	NA	NA	NA
BOS1	111.95	105.116	119.773	130.474	146.39	138.027	134.88	161.137	139.466	151.335	110.512	60.6061
BPH1	12.279	11.66	32.3088	29.5189	20.8947	21.0643	NA	NA	NA	NA	NA	NA
BPT1	15.3239	14.7895	16.032	21.563	1.72344	1.81696	NA	NA	NA	NA	NA	NA
BRE1	70.7192	76.0384	87.9848	110.134	99.1464	100.106	132.457	142.834	205.879	190.968	82.4912	60.2552
BRE5	3.03992	4.61992	3.8868	3.81728	5.34672	6.2252	NA	NA	NA	NA	NA	NA
BRF1	11.4305	10.4838	13.1765	12.8118	12.3384	12.61	10.8407	9.78536	7.92296	8.2644	11.3296	10.445
BRO1	147.062	140.856	168.999	194.543	205.945	196.852	150.67	166.545	230.623	217.346	110.838	68.4077
BRR2	27.8712	26.6868	32.7348	33.2892	36.3888	36.1368	25.8804	21.1932	24.1416	23.5872	20.4624	19.782
BRX1	126.835	181.082	77.7543	86.2789	102.553	122.444	171.524	213.114	201.49	195.548	177.982	129.935
BTS1	19.3514	16.5077	81.4286	71.3483	29.6861	27.8134	NA	NA	NA	NA	NA	NA
BUD16	32.682	30.186	44.304	39.078	57.018	50.466	NA	NA	NA	NA	NA	NA
BUD2	46.0754	41.7024	24.1237	21.8069	52.0701	50.709	18.3317	16.623	16.3914	15.1461	50.2166	56.8485
BUD27	9.4952	10.3312	23.2144	24.4464	8.668	8.8616	NA	NA	NA	NA	NA	NA
BUD3	11.5423	11.4444	38.4458	44.2843	20.6489	19.7676	15.9365	14.8104	10.759	15.1776	14.0515	8.47008
BUD5	4.2636	4.30464	6.64848	6.28824	7.37808	7.2732	NA	NA	NA	NA	NA	NA
BUD6	24.9485	27.8321	22.3212	39.7723	34.1119	34.3469	32.3604	31.3778	66.216	59.2954	23.5601	8.80032
BUL1	12.4186	11.5738	13.0205	15.6605	12.5136	12.4502	17.3712	12.767	14.9424	13.5062	8.5536	11.4048
BUL2	0.4628	0.5276	2.392	3.886	0.3768	0.4092	3.28	2.3612	3.9104	3.19	1.1132	1.9784
BXI1	209.897	185.259	392.147	246.949	354.531	328.952	83.6956	106.829	100.623	107.582	116.986	114.165
BYE1	7.58128	6.33472	16.7854	19.3726	11.5405	11.611	13.7435	12.1912	23.0966	24.5862	6.17792	3.43392
BZZ1	46.1472	62.016	62.6848	220.947	82.5056	87.9776	115.763	99.408	431.437	373.616	101.232	124.397
CAB1	82.8339	82.5614	199.183	260.763	88.8285	84.0601	302.589	199.728	284.878	250	312.943	364.987
CAB2	443.203	446.785	3994.65	3006.84	317.405	331.731	1288.65	1024.07	2186.47	1665.82	1486.07	1234.25
CAB3	60.648	69.1068	108.145	103.772	70.4155	75.6504	107.922	102.719	137.352	125.158	76.0015	60.5203
CAB4	197.668	187.732	169.455	182.763	248.239	244.157	191.813	221.8	420.355	322.763	769.025	360.026
CAB5	24.9043	26.8083	60.4901	40.6694	18.2974	20.2205	NA	NA	NA	NA	NA	NA
CAC2	13.7227	16.7366	54.8467	50.1326	13.789	14.3962	47.1739	45.6173	35.7586	35.5488	22.9632	39.8654
CAF16	282.721	228.894	233.764	264.266	210.182	191.984	478.293	459.325	353.722	258.883	239.659	516.741
CAF4	8.72872	8.6548	11.2728	20.4389	9.3016	8.24208	NA	NA	NA	NA	NA	NA
CAF40	259.484	272.791	340.157	216.653	399.622	354.296	160.93	202.93	179.227	197.94	237.029	160.93
CAJ1	523.278	525.475	380.486	343.14	555.79	526.793	437.603	543.928	463.525	424.861	355.003	271.524
CAK1	43.4203	44.8187	34.4356	50.3424	54.5026	51.601	43.8049	33.5966	39.6796	39.7495	31.0794	21.0459
CAM1	2800.76	2471.85	4404.94	4069.98	2976.31	2984.39	3632.11	3327.42	3268.9	3059.05	3230.56	3833.9
CAP1	39.2586	65.744	87.3456	129.516	54.0979	52.3134	127.637	112.657	202.304	182.768	338.065	136.841
CAP2	67.5158	98.7523	174.2	241.471	89.1562	109.475	NA	NA	NA	NA	NA	NA
CAR1	511.399	461.641	539.964	619.208	517.849	551.482	225.753	291.636	500.342	1078.08	772.627	824.689
CAR2	3352.43	2770.58	1582.31	1467.35	2330.03	2133.45	826.699	623.974	1022.4	1076.82	1147.02	1030.3
CAT2	662.654	648.465	1508.35	1392	1328.15	1277.06	205.749	126.287	644.208	577.517	475.352	364.673
CAT8	33.4232	29.1264	15.1044	14.3336	26.8304	30.2744	21.0248	17.138	20.0736	17.4332	21.7464	24.8296
CBC2	266.964	388.72	701.402	930.228	316.709	352.004	806.576	891.853	1698.43	1396.64	723.432	556.194
CBF1	326.18	284.488	402.207	296.444	353.157	343.347	NA	NA	NA	NA	NA	NA
CBF2	35.4427	35.3645	38.8853	57.1543	47.1396	44.8315	43.2276	57.8585	38.3767	28.2055	32.7826	29.6138
CBF5	374.363	399.233	395.306	481.043	342.293	310.224	443.083	577.251	481.043	577.906	364.545	347.529
CBK1	59.0054	53.1427	71.2982	76.8458	66.3811	60.4554	NA	NA	NA	NA	NA	NA
CBP2	48.8558	51.297	53.6043	42.9704	33.1725	33.3731	58.3194	63.001	66.579	57.9181	53.2699	43.5054
CBP3	352.514	328.254	144.719	108.855	276.358	254.84	227.204	215.179	161.595	158.009	435.21	429.093
CBP4	56.4542	68.775	37.097	28.955	31.2197	36.9622	89.0489	86.3529	76.4316	59.7164	90.0194	93.5512
CBP6	3597.29	3509.85	2458.11	2632.99	3419.98	3225.66	2905.04	2732.58	2312.37	2237.07	2467.82	2329.37
CBR1	521.507	496.144	620.18	487.458	575.013	549.998	429.783	421.097	409.284	438.817	612.189	753.597
CBS2	40.016	38.4678	42.8237	43.4272	35.0566	37.4707	77.8278	58.4102	59.9322	59.2237	46.1037	38.7302
CBT1	99.9268	94.844	93.2196	83.6304	63.5088	71.2116	77.814	60.8364	48.0508	52.8716	47.3172	70.6876
CCA1	84.4739	90.7256	91.2593	91.7167	101.247	99.112	107.422	99.3407	78.5272	92.2504	150.65	106.279
CCC1	386.235	449.01	871.186	1152.96	820.87	688.131	422.654	434.155	933.961	890.833	374.255	207.973
CCC2	4.6008	3.7908	4.2696	3.438	5.31	7.0848	4.8744	7.3008	3.3084	2.9916	3.3768	4.1616
CCE1	25.2785	24.5566	33.9866	34.325	21.1726	23.485	27.839	21.1838	23.6203	23.2594	20.5522	16.6606
CCL1	14.036	19.25	26.862	22.726	24.662	27.588	31.636	34.43	35.794	33.33	27.764	19.47
CCM1	31.5674	28.9718	16.9579	21.6547	28.9718	27.2662	26.574	29.1943	27.81	28.0819	21.9266	17.7242
CCP1	915.01	987.566	1311.76	1764.37	1434.42	1266.85	935.74	630.545	1367.62	1107.34	1102.16	601.177
CCR4	87.3691	92.2608	71.3318	64.8922	88.7933	91.332	71.2699	60.4958	47.7403	52.2605	59.567	82.7251
CCS1	396.145	441.895	319.715	293.879	597.985	624.358	494.643	424.671	417.674	434.898	530.705	544.699
CCT2	851.93	830.631	958.421	746.559	975.235	913.582	1022.32	1477.43	1385.51	1470.7	1262.2	1055.94
CCT3	1233.25	1557.61	793.061	769.893	1060.39	1202.96	1796.42	2035.23	1835.62	2015.62	1783.94	1302.76
CCT4	641.779	742.658	296.665	335.158	560.146	629.169	714.12	741.331	575.411	651.734	690.891	595.321
CCT5	87.6256	102.629	94.9382	115.111	100.36	102.629	128.854	147.388	208.536	230.096	103.764	60.6445
CCT6	408.899	463.943	442.167	440.353	495.397	489.348	548.021	674.441	651.456	701.056	792.393	611.534
CCT7	1155.08	1159.7	1321.63	1424.96	1441.92	1398.74	1207.51	1781.19	2233.05	2589.29	1179.75	479.612
CCT8	1150.02	1300.38	521.506	521.506	984.765	1108.03	1300.38	1453.44	1289.54	1453.44	2287.85	2027.78
CCZ1	5.73504	6.10624	7.05744	5.9392	6.75584	7.17808	4.85344	4.57968	4.57504	5.11328	4.84416	4.52864
CDC1	111.706	106.972	113.254	101.874	139.837	133.192	NA	NA	NA	NA	NA	NA
CDC10	788.146	792.153	1086.04	1005.22	1076.02	1098.73	951.786	1126.78	1456.73	1453.39	1554.92	1228.3
CDC11	113.195	113.932	115.93	104.464	111.196	112.774	NA	NA	NA	NA	NA	NA
CDC12	788.818	878.948	547.269	441.998	873.179	886.158	684.988	724.645	789.539	668.404	858.759	744.834
CDC14	81.235	86.5682	104.064	118.113	80.2594	89.2999	114.861	96.8446	80.1943	82.1455	107.771	103.999
CDC16	10.415	9.74016	12.4397	13.9354	13.1054	13.4794	9.23856	9.6216	7.296	7.8432	5.36256	5.43552
CDC19	54468.6	66462.3	80445.1	86061.6	51309.3	58739.5	142461	136025	115607	122569	101390	99751.9
CDC21	57.1418	52.3546	20.4979	20.1062	68.1523	67.6301	49.2211	42.8672	31.639	37.8189	41.5616	37.9059
CDC23	14.2912	16.4384	46.728	43.6656	17.5472	17.0544	NA	NA	NA	NA	NA	NA
CDC24	63.0627	64.2734	64.6946	57.7987	63.3259	58.7462	74.4856	82.2237	86.3822	89.5933	67.7477	42.112
CDC25	56.8909	51.7827	41.1157	48.9782	76.3219	73.9181	NA	NA	NA	NA	NA	NA
CDC28	681.076	634.289	864.67	903.758	850.457	818.476	591.056	555.521	566.774	591.056	596.386	709.504
CDC3	362.203	401.558	575.322	585.995	323.181	350.53	726.407	798.78	824.461	770.098	879.159	1060.59
CDC31	290.316	324.726	204.123	472.389	364.147	367.488	NA	NA	NA	NA	NA	NA
CDC33	1004.54	1147.67	578.994	560.941	527.414	655.076	1270.18	1308.86	1323.05	1259.86	1574.5	1831.12
CDC36	16.287	15.2698	15.1916	19.5339	13.3008	13.8876	NA	NA	NA	NA	NA	NA
CDC37	589.042	626.71	1230.04	1783.36	1030.66	1002.74	820.243	1148.86	2152.89	2048.98	602.031	318.226
CDC39	1108.86	1059.04	1359.39	1197.11	1594.25	1461.87	923.813	1276.83	1443.37	1582.87	1265.44	846.947
CDC42	412.603	496.66	305.498	351.142	326.286	354.305	356.113	357.921	345.719	334.421	728.043	604.669
CDC48	3632.7	4267.14	3767.96	3784.06	3565.07	4028.82	5413.63	6238.07	6688.94	6843.52	4763.09	3842.03
CDC53	145.813	136.84	176.011	150.472	200.86	192.577	143.742	182.051	148.056	160.653	124.243	107.677
CDC55	33.2299	35.9214	115.27	118.479	38.82	40.0105	122.568	107.195	107.04	100.673	80.4868	97.5676
CDC60	673.165	602.133	522.358	538.75	763.867	733.269	595.576	592.298	563.885	618.525	507.059	517.987
CDC73	299.626	354.218	309.782	302.673	433.441	456.294	413.382	466.705	742.208	739.923	298.864	265.346
CDC9	32.9669	35.1259	40.3574	41.1878	44.2188	45.0077	43.5545	38.1984	37.3265	39.4025	31.2646	31.8458
CDS1	884.003	851.537	1417.37	909.048	1165.07	1009.23	1492.51	2037.01	1357.08	1554.66	7138.81	7130.46
CEG1	73.4403	79.0841	87.5854	116.876	94.3008	91.9433	105.588	93.7293	92.872	92.7291	79.0126	91.5861
CEM1	66.0635	71.9952	113.97	105.095	52.2078	63.7995	91.9184	88.9299	102.423	101.02	102.061	96.9898
CET1	171.892	166.219	113.583	109.098	175.717	183.765	95.642	83.9011	91.2886	92.4759	105.536	109.889
CEX1	293.54	290.342	573.33	512.256	348.538	341.184	383.392	417.607	555.743	578.446	319.12	204.007
CFT1	6.5704	6.19888	7.02448	5.89616	6.90752	7.21712	6.82496	5.848	6.7768	6.56352	15.6107	15.7552
CFT2	35.6252	33.3064	28.2894	24.7058	39.2931	37.4381	25.8019	23.8626	20.1525	22.4713	55.3982	81.5374
CGI121	192.476	306.835	508.616	774.066	307.324	337.934	971.684	1089.47	3032.59	2602.34	819.368	273.531
CHA4	8.1472	7.79344	29.271	34.3362	6.17472	5.96568	NA	NA	NA	NA	NA	NA
CHC1	780.17	758.648	895.177	686.684	946.292	926.115	643.64	747.887	905.938	861.549	743.851	605.977
CHD1	40.6912	44.6216	42.8182	37.8706	51.3264	51.4651	40.1826	40.0438	33.7552	38.4254	46.3325	41.7547
CHL1	6.36768	5.66568	2.23776	1.90728	6.3612	5.73696	2.80368	2.57688	1.68048	1.85544	5.06304	5.75856
CHO2	244.628	256.761	311.852	273.485	285.29	270.534	368.254	463.679	376.78	473.844	454.169	425.64
CHS1	30.8024	33.3822	32.6483	25.9541	41.0106	39.8986	17.1915	19.9493	14.0557	19.2598	30.2464	22.2622
CHS2	19.2799	19.4892	63.8566	18.6259	19.4107	17.7365	NA	NA	NA	NA	NA	NA
CHS3	22.5891	23.5002	13.4086	10.9558	33.8253	30.9053	8.54976	8.85344	8.24608	9.99808	23.9907	19.6925
CHS5	270.676	239.848	457.832	296.257	312.655	310.032	382.183	438.81	469.639	428.972	207.489	188.905
CHZ1	52.1424	48.121	82.235	54.4258	62.7413	68.7734	45.156	48.1891	46.1102	53.7782	52.4832	44.5426
CIC1	234.116	250.307	474.796	447.227	268.686	273.938	470.42	563.629	476.109	532.997	262.122	216.174
CIR1	1438.38	1391.67	1268.28	1355.53	1262.99	1251.53	2285.37	2413.16	2265.1	2012.14	1232.14	1129.9
CIR2	420.161	441.078	860.33	913.532	606.142	480.184	556.577	417.433	928.993	759.837	458.812	519.29
CIS3	658.008	842.943	2903.55	4722.42	1482.94	1313.94	1100.6	1528.66	3592.03	4388.57	1976.79	1973.33
CIT1	15615.4	14884.2	17102.2	12666.2	15875.4	16338.5	19750.8	21107.6	21132	15217.3	14079.9	11041.3
CIT2	959.203	1003.14	3314.5	2731.17	2360.18	2069.73	683.402	666.317	839.608	939.677	407.6	290.446
CIT3	129.855	119.111	145.705	123.09	89.532	89.8636	19.1002	7.89208	27.987	29.1808	43.8375	44.1028
CKA1	232.315	228.888	263.65	283.968	292.536	284.213	309.182	304.042	255.326	289.109	265.118	284.947
CKA2	699.414	680.164	937.542	755.025	877.654	852.7	839.867	971.764	1199.91	1120.77	1037.36	829.172
CKB1	223.115	220.041	217.224	246.426	219.273	211.076	321.737	325.067	315.077	312.259	341.205	362.979
CKB2	79.7572	95.9876	104.103	96.6216	60.6104	70.6276	128.956	149.624	186.396	192.482	237.496	181.831
CKI1	570.579	520.274	563.328	486.737	684.785	605.475	573.298	710.618	501.692	604.569	428.274	306.363
CKS1	47.4339	78.2333	46.199	47.2886	48.0877	57.313	96.9018	73.0758	79.6861	76.0541	76.0541	48.7414
CLA4	4.7632	5.07104	4.7008	3.33632	4.5136	5.4912	NA	NA	NA	NA	NA	NA
CLC1	850.35	826.509	1958.98	1611.69	939.359	980.684	1545.73	2018.59	2674.23	2408	1489.31	1185.72
CLD1	66.3426	67.7082	26.5127	25.2148	41.1684	45.7246	29.2167	21.659	23.4166	20.7126	65.1664	94.3426
CLP1	28.3034	28.8658	23.413	21.6067	27.7752	27.8774	25.6963	22.0157	16.4606	16.6481	23.413	26.2416
CLU1	578.588	636.105	497.791	670.341	694.306	669.656	1009.96	1124.31	1133.21	1069.53	540.244	388.236
CMC2	850.514	842.702	579.053	435.998	836.355	789.972	699.648	395.474	439.416	353.974	479.94	510.211
CMD1	1228.59	1715.57	7342.9	7853.76	2808.89	3007.82	3773.3	6265.5	15484.7	12858.8	4790.23	2477.87
CMK1	164.622	146.203	226.398	167.596	198.255	181.553	105.706	106.163	152.495	145.86	130.645	101.358
CMK2	259.661	252.134	367.539	347.469	316.611	296.54	275.466	333.42	358.758	441.047	223.032	199.951
CMP2	134.692	126.274	102.937	94.0925	174.332	160.692	126.167	113.806	106.347	111.675	68.5181	56.2637
CMR1	3.5416	4.6512	5.30784	5.64528	3.30752	3.03392	NA	NA	NA	NA	NA	NA
CMS1	34.1786	34.9357	48.9965	49.321	33.2051	35.6928	NA	NA	NA	NA	NA	NA
CNA1	24.948	25.5024	21.2184	17.136	25.6032	26.0904	19.7232	22.2264	30.9288	24.1584	1009.9	705.264
CNB1	173.809	195.878	82.0726	67.2158	142.942	150.154	197.465	284.874	156.212	199.051	147.269	106.882
CNS1	42.8858	50.9133	26.433	16.2358	57.1328	34.9306	49.9731	55.144	28.5302	27.5539	33.4118	54.3123
COA1	735.742	673.084	620.806	626.572	540.466	558.149	555.842	607.352	616.578	560.071	233.715	270.618
COA6	103.92	110.006	280.418	331.212	86.6851	96.0134	450.035	327.401	301.18	230.705	188.045	213.755
COF1	322.865	301.172	266.116	251.59	280.642	286.259	404.404	359.47	279.868	288.971	471.417	452.436
COG3	110.704	110.918	76.0486	76.3694	135.411	128.138	73.9094	64.4969	68.3474	77.2251	115.624	124.288
COG4	27.8374	29.2543	31.4683	43.0106	28.1621	31.3798	NA	NA	NA	NA	NA	NA
COG5	72.1901	62.4778	37.6171	36.2038	93.2818	92.8469	44.7926	76.9013	65.8481	68.9285	46.5684	35.2615
COG6	32.6624	29.0917	61.9478	66.2936	31.9427	32.3302	81.7114	80.6042	86.1402	92.7834	85.1437	58.5986
COG7	106.122	100.948	201.536	192.271	142.218	142.82	164.477	199.491	229.811	235.587	72.3123	48.7296
COG8	32.4648	33.9878	76.6062	113.346	44.5422	41.5229	91.5427	61.2155	95.7378	54.8562	24.4221	33.6672
COP1	392.891	402.007	399.655	333.781	443.473	443.767	369.364	378.481	288.492	308.784	417.005	505.524
COQ1	84.0358	101.248	210.596	172.556	63.497	64.5094	229.688	208.282	216.526	202.785	195.987	186.73
COQ11	104.139	98.6272	58.9691	55.6539	86.1538	86.9411	62.7816	61.124	55.7368	59.5078	83.543	90.3392
COQ2	192.098	196.723	186.346	208.342	173.938	172.246	193.339	153.182	87.42	90.4656	89.7888	103.438
COQ5	152.736	163.444	95.2484	117.003	163.331	169.08	193.089	154.539	142.253	129.966	171.334	207.405
COQ8	112.666	110.41	119.003	94.3516	125.773	125.252	64.232	72.478	72.478	73.0856	85.7584	67.27
COR1	9244.71	10045	6916.56	7852.67	7770.21	7818.72	10932.6	10277.8	13770.1	11136.3	12218	8730.58
COX11	266.213	244.442	204.102	161.521	204.742	194.977	158.479	128.704	119.42	106.133	138.949	132.866
COX12	4270.93	5559.15	5139.65	12717	6728.46	7052.16	6315.57	3616.92	9813.57	7015.83	3544.25	2933.17
COX13	3521.99	3205.67	3870.16	3305.45	2836.27	2853.26	5092.98	4042.12	4262.9	3458.3	2808.68	2441.4
COX14	NA	NA	NA	NA	NA	NA	115.676	145.407	247.008	172.056	224.19	257.418
COX15	1466.64	1390.1	1302.45	968.218	929.069	981.658	778.899	661.45	720.467	648.595	604.771	565.622
COX16	38.3865	45.4815	64.4916	54.6781	22.789	27.9753	NA	NA	NA	NA	NA	NA
COX17	134.799	160.591	475.656	772.506	164.206	184.506	227.956	425.045	931.498	705.628	39.9045	39.2093
COX2	4421.05	5360.02	8320.18	10538.4	5797.52	5498.17	3947.73	3978.44	33408.6	28667.8	4587.35	1442.98
COX20	1127.27	1154.59	1458.26	1235.17	1101.32	1078.1	1101.78	925.584	1306.2	846.821	1255.21	1427.76
COX23	79.8758	109.358	76.5824	89.5578	56.4646	63.3293	94.121	71.1859	74.3603	67.7734	34.2835	19.2051
COX3	346.326	348.949	282.702	263.898	203.772	202.679	NA	NA	NA	NA	NA	NA
COX4	11.5113	23.4391	97.2515	109.098	21.7018	28.6106	63.2765	97.5868	361.544	229.006	135.91	118.029
COX5A	9916.32	7732.66	7952.82	5845.55	7341.76	6600.39	7427.13	6541.98	6429.65	5472.62	5279.42	5059.25
COX5B	116.098	111.264	52.0296	43.32	136.298	124.716	95.532	20.7936	38.5776	41.4048	70.9536	45.3264
COX6	16222.3	15924	56479.8	52418.5	18459.5	15855.2	35943.8	33706.6	51053.2	41691.6	10313.9	7342.49
COX8	22595.8	18398.4	11970.2	14379.8	12848.6	12296.7	14892.8	8674.53	10633.3	7920.56	14900.6	17768.8
COX9	50713.9	43204.7	441722	344165	37020.5	32371.9	207652	142971	168149	73809.7	23243	21623.4
COY1	827.952	928.819	1388.61	2043.4	1137.28	1159.13	1258.32	1402.05	2239.25	2256.06	1123.83	829.633
CPA1	200.97	244.85	229.054	279.077	129.007	124.619	475.659	480.925	414.227	380.001	150.07	95.6584
CPA2	1347.4	1267.84	546.66	451.7	726.314	739.146	610.822	811.008	485.065	564.626	682.684	551.793
CPR1	6489.91	8084.42	21784.6	31323.6	6475.93	7559.91	23952.5	23435	51080.1	35596.6	19287.9	22323.1
CPR3	539.879	664.812	1581.89	3071.8	591.41	703.76	2322.2	2376.13	8339.07	5301.72	2177.49	2192.17
CPR6	3460.24	3081.32	3578.65	3707.59	4018.09	3883.89	2573.47	2389.27	2681.36	3070.8	2897.13	2828.71
CPR7	112.526	111.581	121.982	113.472	105.718	110.446	181.839	167.088	149.405	144.771	260.986	247.464
CPS1	871.387	979.746	3797.08	3332.04	1526.06	1548.63	844.298	826.238	2334.23	2049.79	1652.48	1530.57
CPT1	50.8824	50.2963	60.2064	42.7306	66.5467	63.0302	56.0506	70.1698	50.7758	60.2064	70.8624	62.5507
CRC1	781.951	742.738	1699.99	1833.78	1725.37	1536.22	290.637	200.678	253.73	276.797	698.912	779.644
CRG1	57.0305	55.5984	27.5746	28.445	70.5089	61.7198	31.0003	32.2639	21.5935	31.2811	30.5791	33.9206
CRH1	655.228	753.913	2471.68	2533.19	1069.76	998.621	1042.48	1225.68	1478.14	1794.25	1282.91	1416.63
CRM1	564.339	548.735	559.788	509.725	843.908	771.09	366.04	494.772	454.462	510.376	745.734	561.088
CRN1	100.984	118.205	113.14	189.19	105.426	107.763	168.073	190.047	404.171	337.783	501.415	318.225
CRP1	52.5034	53.5954	177.21	166.115	78.7987	82.2058	64.9522	44.772	49.1837	48.4411	41.1466	74.5618
CRT10	4.60944	4.31376	10.6339	11.1197	4.9632	5.16384	8.6328	8.97072	9.87888	8.48496	6.48384	6.20928
CRZ1	9.50272	0.0464	12.0037	10.4678	5.51232	9.9528	7.8648	7.15952	8.03648	8.4448	14.9501	20.481
CSC1	50.2466	54.8587	104.033	75.2237	50.0517	49.0773	NA	NA	NA	NA	NA	NA
CSE1	348.654	323.152	264.132	261.217	465.237	430.626	228.793	273.24	257.939	298.378	387.636	309.308
CSE2	196.781	180.853	145.844	123.444	259.831	247.387	NA	NA	NA	NA	NA	NA
CSE4	10.9648	11.836	12.4432	16.4736	8.6152	10.0232	NA	NA	NA	NA	NA	NA
CSG2	20.5005	20.6438	24.4608	20.3392	16.2534	17.7946	18.2784	30.6611	23.2243	28.4928	35.3024	29.783
CSL4	185.364	221.913	186.192	175.02	178.606	187.157	177.365	152.815	161.918	166.883	216.672	183.434
CSM1	27.5558	32.9434	23.1398	20.4019	27.9533	33.407	NA	NA	NA	NA	NA	NA
CSN12	108.908	104.472	109.749	109.366	87.1872	85.4282	115.867	86.2694	91.8525	88.4874	60.1133	51.9299
CSR1	379.798	359.531	290.046	251.093	437.175	432.438	458.231	456.389	302.417	341.634	694.848	678.266
CTF18	46.8283	54.8647	106.341	70.4162	50.6945	55.0819	NA	NA	NA	NA	NA	NA
CTF4	31.9334	32.9011	100.854	96.087	31.2525	31.8618	65.2646	57.9174	117.519	100.71	42.793	44.6925
CTI6	13.8639	12.4594	18.2157	12.1722	14.63	14.8215	23.6208	28.4088	27.8449	26.4936	23.5357	33.8033
CTK2	339.973	512.483	54.861	64.5633	212.542	244.134	NA	NA	NA	NA	NA	NA
CTK3	41.5002	38.8032	23.8874	22.8416	54.8198	51.0771	28.5658	36.0787	30.7398	30.7398	31.0976	20.1171
CTP1	1177.75	1033.56	643.104	709.456	833.228	876.612	241.164	99.528	202.884	117.392	183.744	192.676
CTR1	54.256	64.184	16.584	11.616	47.064	55.712	188.52	317.584	33.6	30.632	13.952	41.92
CTR3	447.475	460.982	592.833	477.712	1088.02	1115.9	815.641	1326.56	375.354	221.073	329.751	286.379
CTR86	84.2874	87.7011	202.712	163.292	228.966	212.547	72.5018	106.152	212.06	228.641	196.129	122.326
CTR9	232.491	228.852	230.778	186.892	261.82	251.544	175.117	190.531	174.261	190.959	193.742	180.255
CTT1	141.06	104.314	96.1339	87.741	116.612	100.636	5.45808	2.97472	7.46336	6.8392	7.33056	9.97328
CUE1	3.30624	4.29696	8.77248	10.0166	6.41664	6.91776	14.5498	15.863	24.9696	18.9734	7.87968	3.47328
CUE3	14.823	14.4698	25.127	22.7571	22.0358	21.3882	30.9709	34.1651	32.2515	32.5312	22.2272	25.3626
CUE5	341.67	386.248	539.362	539.085	358.836	367.974	331.702	470.142	593.354	557.913	324.78	200.461
CUL3	44.4442	41.3063	48.4565	44.5985	58.1272	53.8577	NA	NA	NA	NA	NA	NA
CUZ1	18.48	17.1864	17.7778	29.3832	13.9339	14.4144	NA	NA	NA	NA	NA	NA
CWC22	66.8467	71.2205	108.952	120.246	82.3181	80.1638	42.3014	29.1149	50.0045	42.6931	52.224	71.4163
CWH41	41.856	46.656	69.6	58.368	114.432	111.648	50.592	48.96	91.488	93.408	114.24	92.448
CWH43	30.677	30.1048	110.368	73.0228	41.3754	46.3763	44.9084	47.695	127.012	108.551	107.407	88.4484
CYB2	206.087	197.374	167.543	195.159	103.302	106.846	161.193	110.169	295.286	231.562	271.584	326.964
CYC1	5752.36	4885.61	3323.88	3352.51	3217.16	2964.68	6960.1	5026.16	3417.58	2683.57	2186.42	2379.03
CYC3	467.182	387.137	138.277	105.272	270.673	258.534	203.147	162.556	111.342	88.0115	144.536	151.934
CYC7	14.551	9.82016	67.3485	72.4275	67.6659	65.6486	9.2672	6.05184	24.0128	16.2816	29.0202	36.2906
CYC8	229.985	221.242	236.874	189.446	311.063	311.858	199.25	184.412	303.909	261.516	206.669	214.618
CYM1	82.6101	90.2328	62.589	73.1965	73.8394	82.0131	66.9514	58.4562	69.9362	68.9259	67.135	69.431
CYR1	19.5618	19.8254	25.165	24.1926	25.6923	25.0002	14.2717	15.8538	21.0779	19.3475	14.6507	10.4318
CYS3	338.43	429.48	327.264	296.341	354.75	400.275	414.019	460.403	320.392	328.123	351.315	377.942
CYS4	3836.18	3799.84	7018.29	7599.68	5845.11	5601.13	4194.36	4433.15	5497.31	5959.31	5569.99	4967.83
CYT1	594.111	847.948	616.405	698.54	213.943	301.554	1347.41	1637.23	2490.65	1921.18	1997.45	1230.85
CYT2	288.605	330.381	219.935	200.999	286.615	294.646	244.249	237.618	406.566	291.846	398.756	409.956
DAD2	NA	NA	NA	NA	NA	NA	155.809	300.959	384.193	372.773	231.683	117.491
DAK1	4872.85	4429.45	2534.96	1804.92	5979.09	5719.33	1164.47	1298.83	2051.25	1495.89	4483.2	3887.53
DAL5	139.798	169.755	49.928	49.928	154.777	154.777	NA	NA	NA	NA	NA	NA
DAL81	NA	NA	NA	NA	NA	NA	11.22	12.132	14.544	12.984	8.172	5.676
DAP2	359.286	345.69	595.049	640.177	478.758	455.616	576.246	403.546	456.773	388.792	531.697	602.86
DAS2	61.6577	88.4117	134.676	131.383	84.4603	83.3902	NA	NA	NA	NA	NA	NA
DBF2	45.8171	33.8502	22.2562	26.4315	65.4264	59.9462	NA	NA	NA	NA	NA	NA
DBF20	6.19416	7.32816	3.44736	4.37472	6.70824	6.11352	NA	NA	NA	NA	NA	NA
DBP1	31.3424	27.6336	27.1168	32.9384	29.8072	31.5096	17.1304	12.312	14.4248	12.3728	17.6624	25.1864
DBP10	173.88	181.44	123.48	145.992	152.208	147	205.296	180.264	97.272	119.28	114.912	197.904
DBP2	532.436	601.925	360.591	443.227	1572.89	555.912	662.023	658.267	521.167	667.657	475.154	389.702
DBP3	2178.51	2450.82	2017.8	1803.52	1723.17	1785.66	2098.16	3080.27	1232.11	1888.34	1553.53	1723.17
DBP5	177.857	223.064	236.648	280.369	209.905	220.093	198.444	230.917	285.251	308.385	289.495	225.823
DBP6	60.2766	61.4873	39.089	32.6894	54.05	52.7528	34.6785	44.3642	29.7491	35.7162	43.5859	27.6736
DBP7	26.3635	25.7342	34.2792	35.604	24.0451	24.3101	45.54	42.2942	42.2611	48.6202	41.1019	36.3326
DBP8	156.138	161.441	96.236	81.506	158.102	160.852	217.218	216.04	153.978	157.12	175.385	149.068
DBP9	169	175.687	72.3958	78.8515	154.475	151.708	161.853	166.003	78.621	117.586	180.298	160.7
DCD1	47.35	46.3	35.15	40.2	44.75	43.7	NA	NA	NA	NA	NA	NA
DCI1	28.248	24.492	51.528	32.868	15.84	15.402	20.154	10.494	32.988	22.386	5.052	2.802
DCP2	176.308	170.07	142.327	133.462	184.68	183.531	181.561	191.082	192.067	196.992	306.487	258.88
DCR2	11.1948	10.5564	9.6748	10.64	14.1892	14.0904	8.8464	7.5772	7.4024	6.9464	7.6	7.144
DCS1	366.671	397.5	305.423	359.934	494.271	523.67	322.369	289.703	526.733	466.914	464.872	416.282
DCS2	164.314	164.175	352.765	520.477	355.123	333.483	97.5202	58.2624	393.965	263.568	83.7869	62.5627
DCW1	284.135	266.717	573.713	373.131	369.321	351.359	324.415	422.664	367.96	374.22	293.388	146.966
DDI1	256.706	260.957	140.043	171.452	291.658	286.698	115.482	95.1725	200.736	176.412	5907.31	4355.5
DDP1	21.0632	38.3052	104.831	87.9994	29.0598	33.3656	129.716	94.3557	99.2953	84.4019	101.681	137.75
DED1	1117.72	1196.55	1185.51	1177.63	1179.21	1182.36	1850.79	1573.33	1023.14	1194.97	1275.37	1943.8
DED81	1422.67	1346.54	2614.56	1898.47	1632.02	1505.93	2911.94	3247.39	2307.67	2704.97	2200.61	2783.48
DEF1	43.223	44.9971	122.17	181.359	58.3834	56.6093	134.991	144.346	318.689	289.901	174.586	212.406
DEP1	33.3907	35.0275	44.0845	33.2543	38.3284	36.1187	NA	NA	NA	NA	NA	NA
DET1	149.779	161.917	70.4909	77.7293	133.855	135.636	162.14	139.089	105.012	106.126	143.766	155.904
DFG5	284.98	239.541	259.778	239.032	263.47	245.905	174.246	183.792	138.481	172.21	159.1	137.208
DGR2	3.05976	3.05976	2.28096	2.552	2.81512	3.10904	3.14688	3.168	2.86968	3.02016	1.0736	1.10352
DHH1	448.898	527.691	334.038	385.087	387.861	423.928	537.679	549.331	398.404	452.782	542.673	371.215
DHR2	40.2626	41.3777	31.0999	29.9849	35.4146	34.0814	40.7474	39.5112	34.7602	36.1661	17.8891	21.6221
DIA4	178.406	163.098	119.644	169.692	186.767	172.047	135.071	114.345	172.047	153.677	87.1424	36.1523
DIC1	768.365	680.741	534.701	492.252	574.035	580.266	380.483	329.466	376.199	338.813	438.899	452.529
DID2	211.196	217.261	109.175	109.953	187.557	188.646	231.414	192.067	137.324	146.189	146.966	175.893
DID4	496.144	508.317	254.527	263.749	365.929	375.151	330.148	326.459	358.551	314.655	592.052	515.325
DIG1	NA	NA	NA	NA	NA	NA	2.2848	2.3732	1.76528	1.94616	2.51872	2.584
DIM1	176.256	209.602	190.046	255.985	212.861	213.363	298.106	305.878	376.581	388.867	256.236	177.76
DIP2	45.0912	44.688	44.5536	40.9248	37.968	39.7824	52.5504	51.4752	38.1024	46.9728	49.4592	55.3728
DIP5	125.202	103.76	89.5939	69.6842	65.4725	53.9861	88.0624	97.2515	81.5534	78.1075	328.128	306.304
DIS3	104.796	108.81	127.089	121.713	85.5142	88.7398	144.005	128.092	94.5459	90.0301	44.3699	41.5027
DJP1	328.99	360.201	275.804	341.729	295.549	302.238	462.433	595.876	642.374	630.59	425.808	313.703
DLD1	797.591	838.374	959.174	804.302	610.712	586.965	856.442	832.179	1160.51	1121.27	879.673	666.982
DLD2	114.581	176.368	124.158	206.152	150.789	184.077	219.934	218.066	315.477	326.573	210.59	160.95
DLD3	504.359	683.762	748.076	1035.8	736.229	761.616	3142.94	2757.05	1963.28	1878.65	682.069	450.2
DMA2	38.6692	36.9382	39.3951	38.725	59.5534	60.0001	32.471	28.255	25.4072	24.095	24.9326	28.1434
DML1	5.64672	5.60864	8.08928	6.21792	5.03744	5.2496	10.3523	10.287	7.26784	7.94784	8.18176	8.34496
DNF1	57.702	58.4062	47.2178	35.208	60.0101	64.3133	44.323	52.7338	43.4232	41.2325	74.9539	82.2302
DNF2	1.3056	1.504	4.1088	1.768	2.1824	2.3296	3.0384	3.3168	5.0368	3.4896	2.4704	1.7984
DNF3	6.2328	6.2216	10.3376	9.5088	8.4952	10.0352	NA	NA	NA	NA	NA	NA
DNM1	387.299	413.324	505.671	508.749	369.389	365.471	733.74	639.434	672.735	601.376	596.899	553.524
DOA1	528.239	521.076	626.724	562.858	650.002	595.686	467.954	496.007	407.669	436.916	359.919	340.818
DOG2	40.8507	36.8866	17.8304	14.9648	50.6097	52.7589	33.034	42.4109	44.8626	41.981	37.5075	37.3006
DOM34	13.518	13.446	28.8	19.71	24.732	25.2	9.018	15.246	18.612	20.808	14.598	9.864
DOP1	127.034	119.246	131.293	107.687	130.684	126.912	86.3928	113.406	102.576	111.824	127.399	100.264
DOS2	NA	NA	NA	NA	NA	NA	1.1424	0.79488	0.7872	1.0272	12.1632	8.52864
DOT5	180.301	193.78	223.045	216.583	131.741	148.451	278.622	213.536	194.611	164.607	116.692	129.894
DPB2	15.7722	16.4749	28.4211	28.7334	18.0365	16.631	NA	NA	NA	NA	NA	NA
DPB4	207.155	213.944	187.31	139.96	211.855	214.989	204.022	212.726	188.18	172.513	286.188	284.795
DPH1	25.3914	25.7134	32.4334	33.7614	28.2887	27.4034	32.9163	38.6304	36.6989	38.7914	37.6244	33.8821
DPH2	41.5442	51.0521	38.0922	37.4261	59.046	52.0816	36.4571	38.819	36.336	38.395	39.6062	26.3436
DPH5	101.379	121.265	210.557	187.162	78.3739	79.1538	263.976	302.188	267.485	261.246	377.832	476.872
DPL1	213.567	192.94	208.516	199.816	267.169	261.556	142.004	126.569	232.51	220.302	183.118	151.967
DPM1	5224.74	5039.73	3274.71	3722.44	4284.88	4436.59	6697.43	6608.63	4517.99	5110.03	5209.94	7093.36
DPP1	842.278	769.409	961.868	910.003	893.714	869.711	NA	NA	NA	NA	NA	NA
DPS1	1564.62	1559.6	2249.97	2042.7	1850.46	1885.56	1689.99	1902.28	2570.92	2465.61	3049	2769.84
DRN1	43.2045	49.0899	42.1678	52.367	48.6218	52.5008	64.5726	36.0818	41.6328	41.1646	30.3635	22.3379
DRS1	82.2244	81.666	81.3868	91.438	73.5692	73.1504	99.116	103.025	94.0904	119.218	98.2784	64.6348
DRS2	8.54568	9.58464	7.6752	6.02784	10.0526	9.44424	NA	NA	NA	NA	NA	NA
DSD1	38.9	42.4788	90.5281	78.3602	33.3918	35.8502	63.6093	50.7256	47.3024	42.0431	49.7298	63.1736
DSL1	80.9186	69.9334	72.1769	58.6389	99.9491	93.0641	53.5331	49.0462	58.3294	61.1918	68.9278	41.6197
DSS1	32.391	30.4646	59.0304	41.7478	36.1062	33.8771	59.5533	53.0586	42.4083	38.4454	62.3328	73.0656
DST1	166.405	217.871	267.621	250.752	252.467	245.891	217.871	244.748	216.727	234.74	222.446	175.555
DTD1	349.751	365.625	558.679	552.022	554.071	533.075	392.765	435.78	420.418	448.07	397.886	309.808
DUG1	1180.65	1771.83	5618.74	8762.03	2320.41	2460.11	2131.3	2090.42	7727.89	7327.53	4180.83	4269.42
DUG2	44.5997	48.9286	84.9274	55.536	33.3216	36.8531	70.7443	64.7635	71.7126	70.0038	78.263	53.0867
DUN1	12.923	12.4093	38.1763	42.563	27.5059	24.5419	34.9357	33.1178	34.58	41.3379	35.2123	43.2744
DUS1	83.5567	79.6514	41.819	35.3916	74.2817	68.5051	NA	NA	NA	NA	NA	NA
DUS3	31.7117	35.7192	14.8685	28.6334	35.8354	33.5702	47.7998	43.1534	41.8757	41.7014	40.0752	38.6813
DUS4	51.404	54.7552	37.3176	47.5416	53.676	49.8704	57.5384	45.6672	44.1336	47.7688	47.8256	45.3264
DUT1	1004.49	1110.41	2409.99	1827.69	1276.92	1219.78	1825.72	1275.94	1789.76	909.906	1387.27	2050.86
DYS1	573.293	563.713	686.772	845.201	646.981	648.454	462.761	495.183	1031.63	1243.85	414.127	281.488
EAF1	17.9124	17.7283	8.97744	15.6751	14.075	13.891	21.7073	9.79872	16.638	9.89784	2.46384	3.58248
EAF3	60.976	77.5796	50.8408	54.0956	83.1828	58.504	107.161	73.2536	43.054	43.0128	47.5036	59.4104
EAP1	56.064	52.9454	64.4035	68.5733	38.1936	44.5709	105.4	79.8211	75.336	70.8859	52.4198	38.8944
EBP2	98.8508	99.356	109.46	85.884	68.7072	74.938	142.466	186.756	133.204	153.244	169.41	167.558
EBS1	26.9808	26.899	30.9462	25.0186	38.1819	35.3612	21.2985	28.4934	27.921	30.987	12.4275	7.23576
ECM14	341.519	293.724	390.229	355.436	314.234	304.345	190.445	192.825	167.189	164.625	142.467	126.719
ECM16	54.4538	63.5674	44.6566	46.5933	44.2579	45.625	48.9286	44.7706	42.3782	43.0618	34.5747	26.3155
ECM19	737.361	665.124	460.226	352.552	591.07	583.347	550.636	451.594	379.357	372.088	373.905	361.184
ECM2	5.64736	5.65248	5.44768	4.63872	6.7072	6.75328	NA	NA	NA	NA	NA	NA
ECM25	10.1808	9.67984	21.5413	15.1419	13.1704	12.8795	NA	NA	NA	NA	NA	NA
ECM29	195.767	181.961	230.394	181.509	266.379	247.141	123.571	143.034	164.761	187.167	120.176	81.0226
ECM30	22.6699	23.0851	14.5874	9.35584	29.147	29.3962	NA	NA	NA	NA	NA	NA
ECM31	112.869	130.779	295.138	277.228	167.811	169.023	211.652	269.952	340.472	321.07	126.954	101.768
ECM32	12.236	13.6914	23.4674	24.794	14.8378	14.8378	15.2886	12.4936	10.9222	12.2618	9.66	29.0959
ECM33	6839.46	6976.45	3321.89	2798.41	8537.1	9329.65	2592.93	3062.59	5083.12	4290.56	5978.42	4530.29
ECM38	155.806	131.394	220.713	193.286	289.498	273.845	56.004	52.8448	91.3296	82.57	85.0112	69.3588
ECM4	9.8076	8.8792	324.082	369.56	12.0692	11.836	56.9888	44.616	138.763	90.9304	119.108	159.988
ECT1	41.0033	42.7071	53.0783	46.6334	55.0785	52.9302	NA	NA	NA	NA	NA	NA
EDC3	127.777	126.187	117.344	101.447	101.844	111.383	170.303	161.46	177.755	163.248	218.195	201.8
EDE1	43.2915	58.2941	72.9091	138.234	56.4118	66.432	91.1779	97.7658	225.98	174.218	56.7994	26.905
EFB1	597.404	820.486	722.179	952.822	570.937	676.806	1671.22	3062.64	2975.68	3028.61	2850.9	1312.02
EFG1	310.325	274.572	220.768	220.768	271.795	266.935	339.483	323.863	201.33	241.596	205.842	250.968
EFM4	55.4846	74.0958	44.3761	77.062	67.0585	65.4882	82.9362	85.0299	167.094	138.595	121.787	68.2798
EFM5	649.878	617.543	570.896	596.34	703.416	624.434	744.232	534.851	356.744	360.454	381.128	456.929
EFT1	15326	17392.4	13604	13833.6	17248.9	17880.3	24567.5	27294	23448.2	27207.9	22845.5	20807.7
EGD1	1674.93	1772.89	6443.73	6756.59	2325.94	2284.85	9376.43	8023.85	8232.43	8611.65	2430.22	2338.58
EGD2	1582.94	1508.18	765.69	812.095	1397.32	1283.88	1387.01	1763.41	1124.04	1227.17	1595.83	1655.13
EHD3	710.52	689.012	377.354	465.729	633.094	588.515	384.001	413.329	533.77	491.537	309.313	232.669
EHT1	1051.03	1345.04	466.84	574.622	748.092	783.169	1971.95	1943.25	930.492	1059.96	711.102	702.812
EIS1	31.9654	58.8685	60.2426	92.9312	59.3024	74.4173	54.8909	49.3584	154.222	94.7754	31.64	16.0189
ELF1	105.163	94.679	102.719	83.1658	84.1949	81.1075	120.278	108.122	78.4061	83.2944	105.099	172.056
ELO1	586.738	601.75	1024.6	960.799	942.033	872.6	359.674	377.189	708.714	771.892	549.207	379.065
ELO2	518.477	439.653	578.552	377.283	834.92	778.29	373.457	409.807	473.326	627.912	614.137	635.565
ELP2	107.971	110.091	122.279	116.185	105.322	103.467	121.219	127.446	132.48	153.677	141.621	143.211
ELP3	73.7443	81.7059	107.382	90.7622	92.9517	85.9853	127.485	142.214	124.101	130.471	115.742	140.224
EMC1	164.996	160.48	313.84	282.056	324.434	313.145	161.349	195.737	360.733	385.222	245.584	164.128
EMC2	759.084	684.496	716.626	652.939	991.457	919.737	545.072	538.761	582.94	621.382	485.401	211.717
EMC4	272.484	234.503	437.886	401.376	440.582	418.283	204.363	178.634	308.26	298.214	3387.19	3270.3
EMC5	1724.68	1824.52	1370.2	911.534	2260.03	2290.41	1708.77	1935.93	2213.73	2171.77	1413.6	1050.43
EMG1	334.734	295.145	280.963	262.351	323.802	325.575	236.057	211.24	216.262	236.647	239.602	228.08
EMI1	68.32	52.4698	40.4113	32.3154	53.153	53.9386	NA	NA	NA	NA	NA	NA
EMI2	576.294	501.942	683.537	541.191	613.332	634.891	222.226	221.396	467.945	357.938	719.746	638.76
EMP24	220.403	218.118	492.128	312.15	221.106	198.257	453.285	519.019	486.328	519.547	444.321	363.647
EMP46	6.14064	5.23512	15.1298	14.9292	7.00656	7.07256	5.71296	3.78312	8.47968	6.87984	5.7024	5.95056
EMP47	140.603	136.811	126.563	107.604	182.209	174.318	142.345	157.922	162.738	159.356	204.755	166.94
EMP70	NA	NA	NA	NA	NA	NA	12.9168	10.8864	11.0736	11.448	9.9936	7.3584
EMW1	123.391	114.067	76.482	69.0523	109.551	105.472	90.7586	99.7908	69.3437	80.561	92.3611	84.4944
ENA1	38.8201	37.3545	256.407	169.02	75.0021	73.3716	69.5794	55.7111	115.874	82.2202	37.7026	38.472
END3	459.487	437.337	634.113	706.23	593.933	563.541	483.183	488.334	677.383	688.715	1004.48	513.06
ENO1	41154.3	32539	34104.8	37979.3	26392.3	28141.3	20382.2	17217.3	17100.7	10810.8	10894.1	12709.7
ENO2	49095	51883.2	18096.2	22360.6	30452	31108	57842.4	60247.9	40784.9	54890.1	40730.2	30233.3
ENP1	556.317	510.702	556.317	455.25	671.694	622.502	486.554	532.168	400.691	478.504	582.254	575.099
ENP2	44.0255	44.4136	62.0497	30.5721	35.7896	41.0934	121.555	48.7256	39.3254	43.12	60.6267	60.1955
ENT1	74.1243	76.5494	95.5286	71.2774	99.7462	92.8926	71.3829	101.644	87.8315	93.4198	77.1821	107.338
ENT2	191.266	178.497	117.98	107.292	196.68	206.812	158.232	180.162	139.216	128.529	223.884	224.995
ENT3	705.823	584.997	566.37	458.634	691.223	701.292	455.11	480.785	457.627	466.185	578.956	525.088
ENT5	124.278	106.779	131.182	123.206	103.684	110.588	123.921	107.017	94.0416	86.8992	136.063	140.348
ENV10	17.6458	17.0755	16.4102	14.5966	13.6462	14.4698	16.5607	16.3865	12.8146	12.4344	17.2181	18.6674
ENV9	35.5191	36.7458	39.4223	31.3929	49.9052	49.1803	NA	NA	NA	NA	NA	NA
EPS1	65.7581	72.384	83.4086	85.1904	66.4819	74.8339	102.284	87.863	67.1501	64.0877	61.1923	51.0586
EPT1	16.1964	17.3844	10.9296	9.0552	15.1404	14.6256	NA	NA	NA	NA	NA	NA
ERB1	132.113	134.907	96.1272	89.883	85.4464	94.3197	169.414	160.869	106.808	118.968	262.912	180.259
ERD1	15.4405	16.6178	38.9182	29.4773	20.9194	19.4478	NA	NA	NA	NA	NA	NA
ERG1	415.798	393.535	121.793	142.746	270.432	281.564	453.776	377.82	321.507	243.586	238.347	403.357
ERG10	3709.02	4305.78	2603.16	3201.12	3273.16	3640.58	3252.75	3784.67	5939.96	4963.78	4844.91	4962.58
ERG11	1463.97	1457.59	857.31	708.837	1136.69	1114.34	1101.57	970.66	581.119	638.592	986.625	969.063
ERG12	376.721	357.031	349.229	350.715	389.724	370.777	440.994	416.845	338.826	331.396	211.395	147.122
ERG13	7062.18	7029.85	7618.36	9306.3	10399.3	9791.34	7075.12	7922.32	9888.35	9817.21	7624.83	5917.49
ERG2	9200.34	8507.58	7875.58	6927.6	9771.56	8155.12	6806.06	7438.05	5469.16	6465.76	4460.4	2843.96
ERG20	4177	5684.95	3141.55	3056.1	5433.62	5971.46	8896.87	10389.7	9620.68	9887.09	7273.32	4543.94
ERG24	22.5066	20.1552	22.6875	20.3878	22.4291	23.0234	13.1267	10.8011	10.2068	13.6177	20.3361	12.0156
ERG25	186.101	162.21	94.308	100.595	105.625	131.402	187.987	191.131	125.115	125.115	150.893	170.383
ERG26	1150.42	1196.28	645.953	666.444	869.402	891.845	1283.12	1086.02	727.917	782.56	733.772	735.723
ERG27	515.601	526.74	691.844	615.061	408.184	430.463	680.704	774.197	598.351	616.652	645.694	438.818
ERG28	3593.57	2981.09	4226.36	2818.54	3950.6	3831.59	1880.96	1686.48	2522.46	2037.71	2978.19	2626.96
ERG3	275.369	230.183	164.796	145.658	172.238	176.491	207.324	223.804	121.736	131.305	104.194	104.194
ERG4	289.62	256.578	272.348	189.993	272.098	258.831	234.55	231.546	178.979	179.229	174.223	163.459
ERG5	354.974	343.142	157.766	136.97	325.214	308.362	173.543	161.711	159.201	129.44	156.332	127.289
ERG6	3564.58	3486.14	2117.83	1747.43	2618.97	2514.38	2876.07	2998.08	2279.07	2353.15	1869.44	1708.21
ERG7	106.504	127.227	50.6016	46.2643	142.407	135.54	NA	NA	NA	NA	NA	NA
ERG8	44.6846	55.4652	20.0508	82.5468	72.235	67.9644	46.1429	36.2477	78.8491	64.2667	50.5176	39.06
ERG9	3577.51	3483.65	3234.56	2382.6	4238.14	4061.25	2216.54	2859.12	2595.59	3064.89	2682.23	2220.15
ERJ5	59.2992	61.2132	78.8916	88.3572	42.3864	48.0936	100.92	100.294	57.6984	58.0116	64.8672	61.6308
ERO1	399.12	386.136	455.453	393.727	497.003	493.008	515.581	837.394	493.807	645.025	553.135	435.277
ERP1	471.063	457.063	366.35	305.389	382.392	436.353	435.187	526.191	465.813	470.772	474.563	359.35
ERP2	339.047	301.831	176.703	114.286	419.926	377.142	238.535	342.271	259.047	265.201	236.19	173.48
ERP3	159.431	191.676	353.296	291.992	171.373	189.486	284.627	243.426	350.111	305.924	270.694	275.67
ERP4	36.3854	35.8142	26.5037	13.8611	20.5822	20.0301	33.5104	43.6397	30.3878	32.3109	26.2371	27.7032
ERV1	611.327	590.855	704.861	935.344	704.861	674.86	403.786	366.02	788.16	686.154	640.622	657.564
ERV2	542.774	552.94	328.596	375.167	650.1	586.745	474.928	418.192	470.436	411.336	250.584	189.356
ERV25	38.8921	46.5382	88.8857	92.6352	44.9207	45.1413	102.487	114.544	151.01	121.823	68.8882	74.4758
ERV29	2102.59	2040.06	2537.82	1444.23	1353.5	1365.76	2360.05	2958.34	2141.82	2125.88	295.466	256.234
ERV46	15.7898	22.5059	71.1302	67.7552	23.303	26.3219	69.6886	66.9242	123.096	91.3466	40.4326	43.0106
ESC1	6.1392	7.2288	8.5728	12.9312	9.2688	10.2432	7.2144	7.68	10.4544	9.8064	16.6704	11.5392
ESF1	17.664	20.4019	21.241	22.4333	21.1968	21.0643	30.6912	43.1002	29.7638	33.6058	19.2096	27.4675
ESS1	3.526	4.31976	5.986	6.9208	1.35464	1.86632	7.43248	4.81504	3.24064	2.62728	3.16192	3.93928
ETR1	761.896	730.787	898.831	1157.15	788.005	887.165	676.068	458.026	1368.8	881.888	665.513	453.86
ETT1	65.2682	80.5407	208.628	180.532	159.064	145.953	108.924	158.92	252.572	234.13	226.782	207.907
EUG1	110.207	117.131	193.927	189.607	151.876	149.78	231.657	274.66	328.081	353.108	158.355	66.3149
EXG1	770.072	922.519	3294.2	3329.75	1579.31	1572.68	886.968	794.777	1477.48	1409.39	877.93	632.688
EXG2	33.5239	45.4742	52.7462	44.5046	55.5581	59.4365	NA	NA	NA	NA	NA	NA
EXO70	21.7864	22.2298	12.5513	17.0628	23.271	23.965	NA	NA	NA	NA	NA	NA
EXO84	25.151	25.2646	74.3398	68.0237	29.6042	28.968	63.2525	60.2989	49.0525	49.6205	17.7898	8.76992
FAA1	2056.8	1916.91	874.304	891.79	1299.43	1289.6	1371.56	1279.76	1040.42	1118.02	1025.12	990.149
FAA3	152.28	137.28	111.12	110.04	144.48	141.84	115.92	116.4	136.2	111.36	91.08	62.28
FAA4	272.784	322.984	239.386	218.019	233.785	233.37	116.374	121.56	118.863	118.863	134.006	107.246
FAB1	3.21888	3.04752	2.48976	2.80896	4.00512	3.87744	3.38688	1.90512	3.6288	2.19072	2.23104	1.37424
FAD1	23.2234	29.7514	27.9072	21.3466	26.6669	25.4429	NA	NA	NA	NA	NA	NA
FAL1	60.6061	57.0542	44.4205	42.8918	74.3189	72.0259	73.5096	59.617	32.6859	34.3494	40.9136	84.4349
FAR8	66.5853	90.6594	35.9454	89.7973	102.265	117.585	77.0638	80.3135	189.211	158.306	67.8454	47.9494
FAS1	5387.71	5360.3	4313.45	4499.8	5606.94	5195.87	5557.61	5826.18	4762.88	5864.54	4055.85	2740.44
FAS2	4579.79	4678.45	3765.79	4189.23	4078.23	3967.23	6018.68	5566.46	4222.12	4801.79	3519.12	3198.45
FAT1	64.296	60.9872	101.746	95.7296	75.5008	77.7568	99.7152	94.6016	93.0224	95.0528	220.787	277.338
FBA1	19195.5	29614.3	13618	29472.7	19591.8	21035.8	27887.2	23470.6	63588.6	63447	25395.8	10645.3
FBP1	184.922	220.484	246.089	196.302	382.647	382.647	24.1822	15.6473	35.562	39.8294	29.8721	14.2248
FBP26	92.3832	89.9122	66.2688	46.8374	92.6078	93.1694	128.157	146.802	123.44	109.624	73.6819	82.3306
FCF2	41.3986	56.0683	62.7816	54.7008	49.728	51.4685	NA	NA	NA	NA	NA	NA
FCP1	89.896	79.9546	135.796	119.297	141.613	134.738	93.5976	85.2426	128.921	119.297	100.578	114.221
FCY1	4.7424	11.4192	30.5136	26.3328	6.3024	7.3632	35.3184	31.0128	34.8192	38.3136	23.2752	0.624
FCY2	1347.92	1022.65	1088.81	741.493	1419.59	1215.61	559.565	653.286	730.467	727.711	529.244	430.011
FDH1	1486.28	681.152	924.01	1448.61	1407.31	1670.49	8.4448	3.8048	19.3024	1.4848	64.3104	64.032
FES1	343.918	346.977	212.06	209.681	314.692	313.672	299.739	475.776	392.175	433.976	436.355	270.513
FET4	1.23648	0.98976	12.311	8.07456	1.6848	2.8608	5.78016	8.64192	3.97728	1.66176	1.944	1.98816
FET5	358.211	338.856	818.686	557.827	526.05	572.56	238.326	260.859	572.56	439.964	707.756	636.403
FHL1	0.45072	0.4176	0.60336	0.46368	0.47808	0.47616	0.3528	0.36528	0.3072	0.3432	0.56592	0.61968
FIS1	1139.29	1014.82	690.132	647.608	1050.26	1064.43	911.169	808.845	823.463	658.239	905.853	939.075
FKH1	23.369	24.0163	33.413	34.9531	24.9091	23.3021	25.4448	23.8154	23.7708	22.5878	63.4558	52.385
FKS1	558.786	529.845	544.687	414.081	637.447	571.402	430.406	646.352	373.266	446.732	370.298	323.547
FMN1	116.926	107.012	42.57	39.8455	88.3942	95.2811	42.4943	40.1861	63.4577	54.5653	116.093	104.552
FMO1	54.3068	62.0762	114.718	138.899	76.5845	76.1881	94.9774	90.9342	136.203	97.7522	47.7266	59.7771
FMP10	26.2116	28.1124	19.0728	18.4464	14.7312	14.4936	27.486	17.5824	21.8268	17.334	87.0696	107.32
FMP25	35.6213	31.5079	20.8591	19.5228	30.443	29.7331	15.4094	12.5071	12.8203	12.3192	16.2029	13.217
FMP27	10.9486	11.2146	17.024	15.0875	12.4488	13.1085	NA	NA	NA	NA	NA	NA
FMP30	9.42704	9.37384	14.7258	8.78864	11.3848	9.69304	NA	NA	NA	NA	NA	NA
FMP32	117.403	166.789	230.092	404.176	187.778	219.429	192.155	192.716	508.896	465.235	533.364	257.928
FMP40	499.478	408.829	384.231	408.829	670.753	612.219	252.586	255.774	358.722	307.02	419.989	395.164
FMP41	301.54	266.097	219.566	229.199	257.917	239.741	131.049	112.691	119.78	105.239	151.77	139.592
FMP45	301.618	250.612	436.395	384.687	148.459	150.563	103.837	55.4966	135.339	115.834	109.239	206.902
FMP52	3207.86	3087.09	2421.79	2784.1	3097.69	2981.15	2301.02	2063.71	1777.67	1898.44	1741.65	1697.16
FMS1	14.8258	15.7048	74.7291	68.9618	24.9883	24.849	NA	NA	NA	NA	NA	NA
FMT1	15.881	18.465	17.5043	6.98592	10.713	11.1994	NA	NA	NA	NA	NA	NA
FOB1	15.5725	16.2624	13.0592	12.3693	16.1146	15.2275	NA	NA	NA	NA	NA	NA
FOL1	74.5517	80.4134	63.3235	59.9386	82.3123	78.9274	122.106	141.508	74.9645	100.888	102.457	77.8541
FOL2	426.077	490.56	573.817	1219.46	715.026	694.62	555.859	706.864	1445.56	1512.49	457.911	155.086
FOX2	1623.12	1436.69	332.082	367.038	273.434	282.755	122.346	77.2916	137.105	121.181	126.618	135.163
FPR1	6158.23	7011.04	6831.2	8385.98	4844.2	5734.72	12104.7	10193.1	8948.72	7866.75	9975.58	16165.7
FPR2	313.018	328.521	211.757	457.818	553.801	618.12	NA	NA	NA	NA	NA	NA
FPR3	696.728	658.045	613.277	575.029	579.81	600.238	603.715	684.558	358.578	440.725	208.627	271.65
FPR4	503.7	504.935	427.158	488.268	467.281	480.861	580.243	567.28	264.813	360.492	404.936	603.083
FRA1	113.934	118.744	143.227	180.564	118.656	121.017	143.664	140.429	154.769	134.395	94.2603	85.254
FRD1	1244.04	1156	894.223	845.574	1465.27	1467.59	688.042	667.192	840.94	898.856	964.881	1071.45
FRE1	35.3338	37.4774	19.1946	28.5578	42.2946	45.1035	335.042	610.345	24.5045	23.5435	59.3208	45.5963
FRQ1	92.6251	81.1082	159.521	197.421	140.98	139.101	111.657	134.037	155.192	177.001	95.8923	100.548
FRS1	165.155	235.742	361.984	409.042	124.884	158.368	564.695	509.945	458.815	504.515	635.282	512.207
FRS2	1001.26	842.613	595.713	723.891	1044.34	1024.37	1473	1691.53	1802.9	1703.09	725.992	625.131
FRT1	1.45344	1.74528	1.5936	1.95072	1.20576	1.18848	1.776	0.96864	0.84768	0.9456	1.39968	1.81632
FSF1	581.687	586.86	341.394	371.49	505.038	523.377	NA	NA	NA	NA	NA	NA
FSH3	351.741	347.398	426.074	461.836	319.3	329.518	434.248	351.741	501.94	451.362	965.819	991.874
FTH1	374.109	332	490.066	339.195	466.578	546.563	218.371	301.107	297.721	300.26	3399.99	3448.45
FTR1	33.825	24.2754	36.8698	25.1611	23.8602	31.6382	19.5974	28.6765	12.8989	11.764	7.44592	8.08256
FUM1	18994.7	16589.5	11650.2	10877.1	16020.4	15945.2	11746.8	12294.5	8922.88	7355.2	9341.64	10254.3
FUN12	515.045	493.248	408.484	352.781	569.132	574.783	662.777	770.145	561.06	639.366	717.672	755.614
FUN30	40.6436	44.1464	28.0224	22.9072	41.3108	43.4792	28.912	27.6332	30.0796	26.4656	46.5372	43.4792
FUR1	1122	1366.91	1479.95	2103.75	2053.51	1969.78	1429.71	1266.43	2911.75	3039.44	2819.65	2434.48
FUS3	496.095	410.749	307.203	313.876	488.814	477.691	490.634	323.786	265.743	246.328	304.776	340.572
FZO1	9.42128	8.9688	27.3912	18.0346	12.7179	12.1119	13.9865	13.8814	22.9391	19.093	5.50248	4.67832
GAA1	97.4214	97.4214	99.0432	92.672	115.029	107.268	74.9485	71.3574	77.9603	72.7475	116.998	63.3645
GAD1	44.699	31.6937	159.09	171.506	51.5808	54.8014	38.5106	23.5418	138.154	81.2916	78.233	57.348
GAL11	34.9695	30.4264	34.8862	30.9682	37.1786	38.1789	35.0112	30.4681	30.5514	29.7178	429.971	527.919
GAP1	183.367	241.712	83.3488	83.3488	200.037	191.702	NA	NA	NA	NA	NA	NA
GAS1	3132.45	2983.42	2461.83	1610.65	2980.56	3066.53	570.318	687.821	1541.86	1172.16	1977.48	1897.24
GAS3	295.78	288.157	721.917	432.998	533.624	509.992	96.8146	99.1016	291.969	197.441	437.572	442.146
GAS5	655.776	686.016	731.808	474.336	1035.94	1014.34	149.472	213.408	746.496	427.68	1019.52	1087.78
GBP2	53.1259	45.9528	101.171	135.692	112.304	109.838	55.9653	45.0562	72.4037	94.5955	235.293	182.093
GCD1	30.7142	37.079	36.8832	40.1472	19.4208	21.6403	NA	NA	NA	NA	NA	NA
GCD10	38.588	41.052	26.356	30.8	40.348	40.26	49.852	55.572	50.424	54.34	54.076	65.428
GCD11	1181.8	1243.9	2209.28	2022.98	1144.16	1181.8	2207.4	2254.44	2638.34	2593.18	1684.25	1831.03
GCD14	93.5802	98.0169	109.848	108.78	82.9816	79.6952	97.2774	78.9558	79.0379	82.3243	216.492	280.166
GCD2	192.786	170.942	191.77	178.054	252.73	238.506	156.718	176.53	160.528	188.722	148.844	133.604
GCD6	30.019	59.3138	91.7472	156.453	59.2333	72.5125	106.073	86.8379	149.532	138.989	142.611	118.628
GCD7	179.678	175.953	220.873	193.045	188.005	187.128	186.909	219.777	216.491	245.634	210.355	176.611
GCN1	432.777	415.906	531.068	529.601	693.91	647.698	415.172	556.742	569.945	685.108	491.458	322.015
GCN2	13.3466	12.8657	17.8623	16.1923	19.9064	19.4522	14.2284	11.6499	10.4742	10.7949	20.6679	16.6466
GCN20	33.825	36.6483	38.752	44.288	47.0006	47.9418	65.6016	72.9645	76.7843	79.497	61.0067	50.3776
GCN3	396.047	372.844	314.834	253.133	524.196	495.718	NA	NA	NA	NA	NA	NA
GCR1	12.8102	13.0291	14.7226	14.0659	10.7597	9.98784	NA	NA	NA	NA	NA	NA
GCS1	157.153	173.695	58.236	104.656	196.652	193.951	123.562	106.513	162.386	186.862	108.201	68.7016
GCV1	4062.83	3731.47	3566.85	3632.27	6002.43	6190.27	1300.1	1234.68	1506.94	1631.46	2629.76	2412.37
GCV2	1163.59	1166.2	608.377	586.587	1105.19	1183.63	386.99	359.099	393.963	401.808	485.481	487.224
GCV3	49.9055	51.6264	400.719	479.388	68.6596	75.2973	66.9387	98.933	433.872	298.977	111.682	102.831
GCY1	22.304	31.8784	36.2522	83.3408	16.3635	20.4109	73.9622	16.5376	34.7072	44.9562	33.9021	48.5248
GDA1	16.704	22.14	113.184	93.708	16.776	18.324	61.56	71.46	81.252	69.66	55.728	47.736
GDB1	153.328	122.148	799.484	642.523	215.083	216.672	75.1502	70.6851	375.07	235.365	203.352	190.335
GDE1	23.0547	22.9113	21.0074	17.3823	18.3603	17.8518	29.327	34.2039	20.8118	24.9846	22.5592	16.8738
GDH1	7538.79	8273.23	8921.26	7149.97	10087.7	8316.43	3564.18	3736.99	5097.86	3153.76	6242.72	6005.11
GDH2	457.71	549.106	460.484	478.442	403.982	455.374	333.902	376.68	571.152	652.328	454.936	359.306
GDH3	24.269	18.1471	39.7196	37.3146	20.042	18.22	17.9285	16.7624	25.7266	20.1878	26.747	18.0014
GDI1	1049.08	1200.35	1071.98	1157.83	1027.01	1067.07	1467.74	1326.28	1265.77	1260.86	1273.95	881.459
GDT1	NA	NA	NA	NA	NA	NA	5.35008	6.73152	9.4896	9.11232	11.5622	11.1274
GEA1	29.813	29.2039	21.15	15.1942	39.762	37.4947	NA	NA	NA	NA	NA	NA
GEA2	75.1098	69.8984	97.775	71.5528	105.551	101.084	54.8434	64.6043	68.3267	75.1925	66.8378	96.6997
GEF1	11.2548	19.3224	39.5014	28.6848	17.7886	18.0475	NA	NA	NA	NA	NA	NA
GEM1	9.3228	8.1532	51.2924	46.5732	11.73	10.88	NA	NA	NA	NA	NA	NA
GEP3	3.84744	4.58184	6.3444	7.02576	3.25584	3.88008	NA	NA	NA	NA	NA	NA
GEP7	27.2419	28.3435	18.4032	13.4266	15.5131	18.1181	33.0869	34.033	22.1616	25.1424	60.264	52.6176
GET1	380.362	386.206	358.781	214.459	388.005	374.517	299.883	390.702	300.333	293.589	361.928	294.938
GET3	2334.93	2917.17	2172.87	3412.36	3613.44	3622.45	3991.6	4312.72	6254.5	6767.71	4300.72	1953.78
GET4	847.571	863.575	810.64	624.137	827.874	810.024	704.155	808.793	923.28	885.118	1359.68	1200.26
GFA1	2187.68	1884.69	1646.06	1625.65	3434.2	3120.22	1521.25	1798.34	2212.8	2275.6	4008.79	3290.55
GGA1	148.117	148.887	316.368	358.944	163.121	164.917	214.546	227.37	256.095	240.194	182.486	152.477
GGA2	618.237	618.237	659.205	607.064	695.827	675.964	567.959	608.306	652.377	643.066	655.48	553.682
GGC1	4280.5	3508.61	1736.76	1964.82	2824.43	2684.09	2135.87	2280.6	1706.06	1587.65	2530.58	2811.27
GIM3	49.0182	58.9197	335.427	601.054	151.089	126.274	132.141	260.371	819.741	936.358	81.4118	17.6026
GIM4	224.297	265.676	233.492	290.962	428.562	426.92	205.578	242.688	239.732	265.347	313.294	195.398
GIM5	225.911	346.806	262.721	318.657	389.75	397.329	747.743	704.438	525.802	537.711	543.124	299.891
GIN4	62.8627	56.8113	129.609	121.932	87.6104	79.5719	123.467	124.009	128.525	137.015	140.628	174.137
GIP3	19.2265	17.5864	37.3266	33.1573	19.2858	18.8906	59.695	55.6442	57.5806	46.436	25.8856	28.6322
GIP4	13.0637	11.4394	30.1248	19.1578	14.688	14.423	30.4589	32.6477	36.6106	32.6477	12.7872	18.0749
GIR2	NA	NA	NA	NA	NA	NA	40.3929	49.3587	76.0885	64.7554	227.911	147.237
GIS4	8.96192	8.62752	6.992	11.625	5.82464	5.79424	NA	NA	NA	NA	NA	NA
GLC3	156.87	134.639	249.438	385.452	211.67	238.024	78.8832	75.0586	428.658	279.677	75.2378	69.0228
GLC7	694.941	956.705	989.637	1189.76	1296.15	1346.82	635.833	694.097	1166.12	1230.29	1177.94	327.627
GLC8	6.86624	8.72384	121.232	120.544	8.48992	9.55632	53.719	81.8445	204.804	159.864	48.16	16.6634
GLK1	4589.54	4388.57	15420.9	17758.5	7332.4	7279.68	4215.59	3037.73	23122.3	15569.2	7360.4	6526.84
GLN1	1176.09	1454.64	1593.91	1787.35	1725.45	1586.18	1841.51	1702.24	2630.73	2886.07	1849.25	1268.94
GLN4	1051.13	1052.57	573.998	488.694	1010.64	1017.87	782.199	782.199	679.545	783.645	1393.79	1564.4
GLO1	8.98264	7.45608	9.76096	11.1597	7.03496	5.31288	6.24912	3.21856	6.6928	5.07224	5.60616	6.24536
GLO2	81.2762	129.825	253.334	564.18	157.379	167.485	135.48	81.0355	602.322	391.702	148.294	68.4019
GLO3	14.4506	21.3542	49.8266	67.5789	17.2806	16.3373	72.6816	66.2496	69.2512	63.591	62.4762	66.3782
GLO4	3.36432	3.98352	1.55488	2.40112	3.80808	4.06608	2.3048	2.18096	3.86656	4.37912	3.86656	2.74856
GLR1	346.13	300.431	553.426	583.139	209.728	253.69	373.584	343.524	357.251	364.896	421.02	460.812
GLT1	240.451	258.262	368.692	337.522	411.439	300.119	368.692	273.402	512.072	463.091	426.578	453.295
GLY1	899.478	915.197	1371.05	1268	774.599	725.696	1968.37	2330.78	1019.99	1112.56	977.2	1110.81
GNA1	126.287	144.845	538.943	907.241	220.587	224.509	181.81	236.278	968.8	786.537	304.928	97.7702
GND1	12170.7	13066.1	11123.6	11882.4	7845.7	8422.37	13399.9	13384.7	13794.5	14932.6	10137.2	8058.16
GND2	905.38	598.909	566.542	772.587	668.672	736.732	98.4797	50.6189	229.326	130.441	170.758	141.798
GNP1	46.4101	44.1488	56.6935	39.357	72.7378	61.1622	86.4132	134.977	75.8067	96.1582	94.6507	83.0751
GNT1	36.7598	40.2451	55.8302	65.5627	50.8325	50.8982	NA	NA	NA	NA	NA	NA
GON7	153.636	153.446	850.964	910.828	228.086	223.539	NA	NA	NA	NA	NA	NA
GOR1	445.001	455.745	393.546	436.802	446.415	499.284	808.014	387.044	789.637	632.162	524.163	590.037
GOS1	662.235	553.733	448.505	440.087	598.163	643.06	418.574	294.638	337.197	293.703	371.806	371.338
GPA1	370.222	370.846	366.788	351.18	385.83	379.899	347.746	331.514	251.913	282.505	287.187	274.389
GPA2	527.367	462.153	646.109	503.619	506.634	499.472	221.652	297.421	303.453	327.578	243.893	162.093
GPB1	9.59616	10.733	16.8638	20.2272	9.73728	11.125	35.5701	23.324	18.7062	15.5075	18.7533	24.2334
GPD1	6351.63	7622.55	3806.82	5564.73	7111.81	7266.22	4985.69	4982.72	7955.13	7833.38	4035.47	2684.37
GPD2	986.829	974.582	520.97	448.901	437.596	555.827	565.248	484.229	558.653	467.743	492.708	358.932
GPG1	1383.12	1038.56	628.69	669.786	1378.76	1304.19	328.497	232.152	393.271	320.877	446.887	373.131
GPH1	1749.08	1220.22	1778.35	1807.12	2223.44	2228.49	440.551	307.326	1719.31	1027.45	1551.26	1290.87
GPI12	1.25952	2.1792	7.62624	8.96832	0.99456	1.46304	5.38176	5.50656	11.1418	9.50208	6.82752	4.71168
GPI13	24.6312	25.5895	13.2581	15.943	35.4737	33.0106	19.2218	18.5724	21.3444	28.8288	31.8384	24.9797
GPI16	40.6912	36.0237	30.3688	35.156	27.4366	30.9074	44.1918	35.0662	35.6048	34.4379	27.1973	30.7578
GPI17	150.733	172.049	178.901	140.456	152.827	162.724	193.936	261.88	263.403	276.154	143.501	134.937
GPM1	157002	162176	90223.8	89091.9	90277.7	104722	212085	173225	117981	117981	98038.9	118843
GPM2	192.784	175.709	202.585	220.267	237.848	225.723	154.288	125.896	286.347	294.228	148.529	139.031
GPP1	735.998	915.455	1265.28	1240.29	517.925	586.073	5092.93	4547.74	1576.49	1951.3	701.924	760.986
GPP2	25.5181	29.5338	53.8272	57.4157	70.1462	73.2221	65.2477	64.0515	69.1494	100.848	133.941	114.005
GPT2	217.875	186.564	362.98	346.454	177.866	176.271	356.022	264.987	360.805	296.008	136.407	63.0576
GRC3	4.896	6.0288	5.1552	4.4592	5.2464	5.352	5.8272	6.9024	5.1744	5.6208	3.9888	3.072
GRE2	189.263	232.278	218.381	269.005	454.464	446.357	NA	NA	NA	NA	NA	NA
GRE3	3064.32	2564.93	3567.88	3311.25	4020.11	3886.93	1543.95	1435.75	1867.17	1836.65	3160.04	3698.28
GRH1	126.954	131.298	144.427	135.444	106.519	122.215	172.76	160.321	182.04	156.175	208.398	279.378
GRS1	1580.65	1628.41	1526.07	1441.92	1694.37	1648.88	2281.14	2772.4	2394.86	2647.31	2044.61	1746.68
GRS2	31.1928	31.7832	38.5138	41.5642	33.1214	33.3773	25.6037	23.7734	37.1362	40.8163	29.953	35.0501
GRX1	3187.74	2612.26	5220.41	5578.03	6944.79	5878.1	2772.57	2649.26	6449.47	5888.38	5310.84	3810.49
GRX2	267.8	269.833	184.716	217.62	406.909	381.501	147.366	136.695	290.668	220.033	238.073	113.32
GRX3	NA	NA	NA	NA	NA	NA	36.6163	40.7981	17.7293	22.6541	29.0822	15.4483
GRX4	257.64	231.424	280.918	382.166	277.302	242.95	314.592	339.678	855.636	695.176	262.612	112.774
GRX5	230.574	352.062	107.924	158.302	139.895	165.084	328.617	321.642	364.269	410.577	267.97	143.964
GRX6	7.15728	8.74944	3.55632	2.61888	7.98312	7.78224	NA	NA	NA	NA	NA	NA
GRX7	6.84944	8.84448	12.1656	14.4981	11.396	12.1893	10.5672	10.0403	15.6525	14.06	28.2562	36.0646
GRX8	11.887	13.5907	9.60256	7.76336	13.068	12.371	9.95104	10.0478	9.04112	5.76928	12.1581	13.0099
GSC2	262.762	271.973	414.181	353.581	437.29	406.909	280.699	362.63	255.328	310.272	164.832	169.68
GSF2	3026.08	2906.19	2724.14	2593.15	2757.44	2750.78	2337.83	2415.53	2733.02	2837.36	2093.61	1933.76
GSH1	200.912	206.732	212.828	193.153	317.302	304.555	97.5462	114.173	81.1962	99.209	96.1606	66.5088
GSH2	469.71	450.087	706.861	679.723	518.142	513.55	576.178	558.642	520.647	519.395	385.371	400.402
GSP2	3264.08	3732.96	7144.91	7520.01	2228.95	2485.03	6419.96	5860.92	6178.31	5806.82	8515.47	11675
GSY1	26.6534	31.9616	59.7696	58.9248	77.2992	87.6198	21.7958	19.4445	60.3187	44.0845	50.9555	52.096
GSY2	95.2496	70.7528	203.762	227.457	137.73	137.871	40.356	42.7632	121.587	84.4408	119.699	67.8264
GTF1	20.128	22.9104	274.866	245.443	35.9936	33.8624	NA	NA	NA	NA	NA	NA
GTS1	24.0895	27.977	25.3126	26.3827	26.0114	31.668	28.3265	23.3033	24.6137	23.6964	29.353	28.5886
GTT1	851.855	790.899	2144.75	2297.91	909.226	922.544	621.859	576.27	1633.53	1289.31	2277.93	2380.89
GUA1	1161.68	1194.87	555.393	874.024	1057.68	1104.15	1502.44	1615.29	1498.01	1635.2	1292.23	984.66
GUF1	6.16432	6.60328	8.60456	8.60928	7.77856	7.27352	NA	NA	NA	NA	NA	NA
GUK1	441.759	876.169	1529.42	2489.69	1200.34	1295.88	2573.8	1934.43	4394.73	4113.01	1316.29	798.596
GUP1	52.8439	47.1118	50.1243	37.5305	51.5887	50.2917	35.1874	37.2376	29.3298	29.9156	40.8777	41.3379
GUS1	2650.74	3090.55	3550.17	3046.96	3011.3	3142.06	3348.09	3359.98	4774.5	4493.18	4544.69	4279.22
GUT1	266.187	245.004	186.95	175.959	155.575	167.866	98.1214	59.0527	411.77	186.85	534.572	622.801
GUT2	2281.44	2137.97	2230.48	2207.74	2080.74	2133.26	935.312	667.968	3224.59	1592.3	4152.85	5081.89
GVP36	3537.27	3582.02	1662.66	2239.64	3033.29	3252.31	3939.98	4354.47	4328.56	4118.96	3424.23	2642.35
GYL1	21.6412	19.4936	44.014	52.5336	25.842	27.0692	90.8836	92.4412	86.5176	95.0608	47.1056	79.06
GYP1	22.3004	22.4815	25.153	24.1569	26.7605	26.2624	16.8894	25.9907	23.2739	24.9493	18.7459	14.5122
GYP5	17.6321	27.1382	90.3182	55.3651	21.3062	25.1554	NA	NA	NA	NA	NA	NA
GYP7	84.2441	79.1371	80.6734	73.8226	86.4031	78.6804	57.173	54.5573	69.8782	85.7388	50.1562	39.5686
HAL5	5.26592	5.32928	5.14624	5.72352	7.2512	6.64576	8.32832	5.47008	6.18112	6.57536	5.39968	4.3296
HAL9	18.3416	21.0474	20.2847	21.5014	20.3937	20.1939	NA	NA	NA	NA	NA	NA
HAM1	521.971	510.048	162.509	137.338	404.064	437.184	661.958	724.224	387.283	391.699	428.352	331.642
HAP1	NA	NA	NA	NA	NA	NA	1.46112	1.37952	0.96576	0.76992	1.74816	1.752
HAP5	71.3714	64.9858	24.4138	29.6352	45.5112	46.993	50.2034	36.3031	33.0221	29.2471	29.3882	30.6936
HAS1	411.6	364.678	266.717	258.485	435.473	397.606	452.76	501.329	310.346	387.727	410.777	387.727
HAT1	129.304	138.826	155.818	140.413	116.046	127.343	161.326	163.1	172.996	167.861	139.48	115.3
HBN1	174.906	225.747	400.541	500.536	550.59	727.183	213.037	220.348	817.055	652.609	1061.14	930.997
HBS1	33.4797	38.505	38.1722	50.752	30.7507	34.2118	31.616	58.5728	78.0416	87.4931	27.0566	24.4275
HCA4	62.8376	67.2344	48.1816	49.8304	54.1356	57.3416	100.302	90.7756	58.3492	68.242	65.036	55.6928
HCH1	110.936	159.348	240.492	551.936	310.66	343.98	677.18	663.656	991.172	830.648	330.064	191.1
HCR1	2337.85	2115.61	1614.49	1444.54	2712.61	2834.62	1984.89	2196.23	1729.97	1860.7	2307.35	2302.99
HCS1	16.1434	17.3568	20.0448	19.3075	11.136	12.9485	18.263	17.495	16.9114	16.8653	16.6349	12.5184
HDA1	43.6465	38.1667	23.1453	22.3022	35.4077	32.2271	29.1232	22.7238	19.4282	20.3862	18.9301	19.045
HEF3	172.659	108.152	318.081	289.718	253.058	252.214	32.9566	34.8318	82.2744	61.8816	63.663	48.849
HEH2	45.6823	41.155	62.597	78.4114	37.0992	36.439	53.6052	35.3071	95.1689	57.1265	27.2585	25.4664
HEK2	341.516	359.32	202.05	178.311	215.808	239.007	368.762	424.872	390.073	373.348	571.352	508.228
HEL2	4.15832	4.82856	5.31944	5.90944	3.7996	3.92232	NA	NA	NA	NA	NA	NA
HEM1	199.806	211.57	197.845	196.472	195.296	161.374	301.571	264.12	186.08	178.825	234.512	237.453
HEM12	289.848	289.848	335.945	307.025	285.281	281.585	698.2	505.983	403.134	335.727	470.54	682.762
HEM13	498.124	465.694	1301.5	1010.47	703.519	643.494	407.091	281.92	740.786	405.953	712.338	718.596
HEM14	123.7	113.05	183.305	164.763	146.349	138.65	116.515	102.014	186.834	159.309	130.566	108.559
HEM15	1144.84	968.025	1027.77	978.52	913.932	856.609	829.966	841.269	724.202	809.782	591.795	511.866
HEM2	6287.47	5422.41	4952.96	4641.75	5142.85	4794.72	4261.97	3776.7	4462.41	3903.29	5190.32	4863.29
HEM4	41.064	38.6851	26.8474	26.3659	44.8306	45.5386	37.0992	33.8141	36.4478	32.0866	38.1754	44.4058
HER1	8.25408	8.63424	5.62176	5.14944	8.784	8.87616	2.93184	2.17728	3.4272	3.20256	8.99712	11.6006
HFA1	3.48096	4.0488	4.21344	5.90352	5.52048	4.9728	4.51584	5.54736	2.91984	4.452	4.89216	5.51376
HFD1	931.104	829.446	1272.49	1566.84	1041.87	1025.18	688.339	571.003	1397.92	1144.03	856.252	517.392
HGH1	545.243	527.411	612.455	537.013	633.03	616.57	426.592	537.699	590.508	574.048	588.451	542.499
HHF1	88887	86593.1	152197	166649	43353.9	42321.7	110908	103224	49662	62278.2	99209.3	238217
HHO1	745.091	692.39	642.493	572.974	395.251	444.027	544.942	488.317	368.901	332.46	432.814	576.338
HHT1	16863	15998.7	10813.1	12829.7	14097.3	13751.6	12023.1	10409.7	5051.22	5723.44	9929.58	18284.3
HIF1	149.058	139.689	101.603	100.021	163.173	169.014	NA	NA	NA	NA	NA	NA
HIR2	13.5627	14.9784	15.7494	14.0051	11.3002	13.0571	19.0611	20.9318	16.2171	16.2045	25.0525	17.5949
HIS1	2984.21	2768.09	1282.89	1600.16	2197.92	2059.98	2294.48	2763.49	1411.64	1820.87	1489.8	878.249
HIS3	307.032	244.383	190.018	205.551	257.327	223.672	124.78	109.765	109.765	109.247	166.201	134.618
HIS4	778.204	799.505	888.97	923.052	1079.26	1066.48	1042.34	955.714	1590.49	1645.87	1299.37	1324.93
HIS5	1244.55	1142.17	763.047	740.652	831.834	820.636	686.263	683.063	636.673	699.06	555.089	411.118
HIS6	84.3118	89.0962	76.2314	85.2686	89.3088	86.4382	83.1422	94.8374	97.4954	109.935	48.0566	29.6633
HIS7	335.174	353.044	242.446	210.571	231.338	242.446	349.18	353.044	253.554	277.702	221.196	178.212
HMF1	23519.7	18450.3	31197.5	25936.5	23917.6	22738.6	14471.4	16505	17949.2	16814.5	9667.24	7235.69
HMG1	367.93	344.696	308.513	237.669	239.193	234.241	541.611	523.71	300.133	332.127	311.56	392.687
HMG2	55.9819	58.0321	45.0198	37.1539	47.5721	44.8525	NA	NA	NA	NA	NA	NA
HMO1	680.419	869.69	975.107	799.013	904.43	989.482	735.523	884.065	639.689	642.085	698.387	670.835
HMT1	67.6232	60.554	46.2512	36.6612	50.6352	49.9776	37.538	48.3884	43.7304	45.484	41.374	35.5104
HMX1	166.678	162.25	76.7437	59.4948	109.12	131.626	179.315	366.654	101.925	131.35	101.372	52.0234
HNM1	31.2214	36.1159	65.9282	49.9838	72.3802	54.0626	49.5389	69.7104	59.4763	67.8564	47.5366	38.1924
HNT1	89.0755	102.64	57.4243	66.4675	145.143	143.335	26.6774	46.1203	147.856	225.628	183.125	123.892
HOC1	761.951	747.954	740.081	654.35	998.147	968.404	565.996	550.249	468.893	528.379	564.246	458.395
HOG1	301.915	364.342	158.844	234.823	355.012	365.009	449.208	390.335	435.434	424.326	321.021	330.574
HOM2	8337.88	6933.51	5384.98	7045.11	8119.32	8021.66	4868.8	7421.78	8509.94	9900.36	3892.25	2762.24
HOM3	1152.41	1092.69	524.225	515.377	685.695	694.543	597.218	831.682	774.172	760.9	707.814	508.742
HOM6	1905.96	2548.08	3358.37	5175.15	2474.19	2688.22	6365.1	5470.73	10742.7	9114.48	8006.07	7384.34
HOS3	68.9232	67.728	27.0912	37.4496	93.956	89.7064	69.1888	57.5024	59.6936	60.9552	49.0032	53.6512
HPA3	3268.02	3197.74	3069.73	2951.76	3775.04	3564.2	1912.62	1252.49	1910.11	1443.25	2008	2013.02
HPR1	51.6139	53.033	34.3217	40.9968	78.2093	76.212	54.9252	50.773	35.6882	39.3674	44.1504	40.261
HPT1	164.872	129.793	159.206	126.285	181.063	165.412	94.7138	114.412	128.984	143.285	113.872	98.2218
HRB1	8.1732	8.8032	10.416	13.608	7.4676	7.1568	11.1804	11.4156	19.8576	15.1284	34.4064	27.7368
HRD3	36.5184	36.0112	22.3422	25.4361	41.0832	39.4094	22.2407	27.9974	35.2758	36.0873	41.2861	42.5287
HRI1	3966.56	3608.29	3075.15	2682.76	4431.46	4017.74	2806.45	3262.82	1944.89	2320.23	2631.58	2627.31
HRK1	69.1544	64.9398	46.835	98.4189	73.0722	70.4603	54.4331	56.7482	54.5518	48.2003	50.9902	47.7848
HRP1	65.4992	109.882	63.153	91.9922	95.9026	118.485	124.253	107.536	176.848	164.237	78.9901	62.6642
HSC82	1418.71	1693	1272.11	1499.11	1139.7	1272.11	3064.42	3655.55	3159	3357.62	2837.42	1607.87
HSE1	259.591	259.346	212.727	208.556	307.681	294.677	188.927	190.89	176.168	178.377	178.131	168.562
HSF1	24.7008	25.916	49.2776	31.3844	28.0488	28.334	23.0516	24.0932	23.064	22.134	26.3004	23.0888
HSH155	42.8182	37.4713	90.0777	72.3122	43.5943	41.7402	55.4954	62.4809	69.725	62.0928	32.4262	50.4935
HSH49	72.9123	69.7781	188.879	178.817	94.687	85.4493	NA	NA	NA	NA	NA	NA
HSM3	207.787	203.91	298.022	245.679	258.015	257.487	225.411	247.088	298.551	300.137	292.911	319.876
HSP10	13998.6	13500.9	7680.21	8018.94	7459	7818.47	18809.9	15996.4	11496.1	10493.8	7853.03	8972.92
HSP104	8990.38	8126.29	9750.6	10166.1	9967.8	10128.3	4825.72	4495.19	8012.96	7144.14	8622.08	6823.06
HSP12	597.069	1456.94	1872.59	6029.61	1147.76	1701.95	427.311	273.012	6533.05	3808.17	1026.71	425.853
HSP150	6.96384	9.37872	6.19632	9.2352	12.377	11.7874	0.60216	0.9828	3.06384	3.52248	7.16976	4.49904
HSP26	3695.49	4321.06	31136.8	90892.2	7792.7	9297.67	4137.18	1297.12	14821.9	4736.78	3723.47	3765.44
HSP30	19.1818	19.8338	52.2643	48.4566	25.1542	32.5218	13.2226	28.5706	16.1566	23.459	20.8249	19.7947
HSP31	6.50832	11.9101	20.3549	46.4901	14.2397	15.2152	14.0213	11.1966	56.6093	45.1942	12.3906	9.9736
HSP42	55.384	49.98	228.004	257.152	57.232	62.636	87.22	62.552	109.788	100.716	56.448	66.136
HSP60	12403.7	13947.6	11421.2	15254.6	10868.6	11482.7	22114.4	25570.6	35509.4	35097.1	17245.9	10894.9
HSP78	2132.98	1892.09	2140.97	2153.97	2132.98	2209.94	1130.46	1077.48	2001.04	1509.28	1604.23	1146.45
HSP82	2046.11	2116.75	1679.98	1473.95	2942.02	3544.79	1307.96	1581.09	2383.99	2245.07	2024.92	1203.18
HST1	12.1916	11.7856	15.8108	12.4004	21.112	19.8012	10.904	11.426	11.1708	11.8668	24.766	15.6484
HSV2	3.59832	3.59832	5.78664	4.64736	2.3312	3.43664	6.7116	6.70032	9.25336	7.38088	11.7425	10.3137
HTA1	37084.8	38015.9	20279.7	24412.8	26751.9	27819.3	24549.1	25820.8	15192.7	16714.3	16964.1	16850.5
HTB1	85588.8	80284.1	201758	152856	50818.4	54250.8	192263	154595	93211.6	80952.8	85098.5	125575
HTS1	325.214	350.12	321.382	299.35	288.334	305.576	495.724	500.992	449.743	445.433	474.649	423.88
HTZ1	2870.15	2723.9	2076.74	2252.24	1937.81	1904.9	2157.18	1561.21	1224.84	1243.12	2870.15	2950.59
HUB1	213.585	262.833	362.902	598.841	233.843	309.811	426.82	346.311	811.028	655.948	484.277	428.567
HXK1	9777.22	7318.09	8365.16	8362.88	8942.3	9571.92	1886.55	1236.41	11307.9	7395.65	11563.4	7101.38
HXK2	4660.71	5398.74	2739.81	2800.47	5125.77	5762.7	4064.22	7319.64	5590.83	7218.54	3730.59	2032.11
HXT1	9.1568	6.984	21.1072	23.1248	55.096	52.768	NA	NA	NA	NA	NA	NA
HXT2	1286.74	1170.8	1710.97	1154.99	1243.7	1178.71	520.844	707.048	1407.95	1332.41	1150.6	997.772
HXT3	105.336	125.048	349.272	241.472	478.016	513.744	317.856	562.408	453.992	810.04	1087.86	1036.73
HXT4	9.36448	9.21344	257.674	179.133	14.0467	18.2758	298.153	287.731	165.238	227.315	161.915	158.29
HXT5	143.968	128.04	156.167	137.924	63.653	87.0357	23.2415	12.115	26.4609	23.0438	49.533	56.2823
HYM1	40.356	36.1	65.094	45.638	41.306	42.636	34.542	49.742	54.758	56.088	79.382	73.226
HYP2	NA	NA	NA	NA	NA	NA	6256.95	6369.33	4575.32	4057.59	7155.96	12000.2
HYR1	6206.6	5095.17	9370.16	8439.5	7157.34	6889.53	4425.63	4512.67	7133.91	5841.7	4177.9	3260.64
IAH1	414.279	362.358	84.5086	47.5556	305.603	297.807	137.677	155.92	73.9061	78.4278	62.368	62.6798
IBA57	25.7664	23.855	17.7936	17.8253	17.7619	16.9805	21.6691	19.6099	20.6026	17.783	25.8403	31.5427
ICL1	704.219	775.532	4367.94	4055.94	3922.23	3645.89	178.283	98.0558	258.511	347.652	436.794	427.88
ICL2	137.65	156.837	171.171	142.807	113.836	133.175	61.7338	46.6416	121.723	111.106	244.736	294.108
ICP55	99.533	95.6542	115.736	111.732	97.6562	99.533	103.036	73.3203	75.3222	73.508	110.106	139.947
IDH1	6533.66	9310.58	6635.82	8451.5	8358.62	10160.4	11808.9	11386.3	11511.7	8716.19	9213.06	8205.38
IDH2	11955.2	11182.9	17503.3	16738.8	15588.2	16013.8	12727.5	12301.9	8668.88	8471.86	11805.4	11813.3
IDI1	1139.31	1036.78	1416.55	1168.02	971.164	931.793	891.601	908.826	1118.81	1047.45	946.557	723.452
IDP1	1796.76	1743.3	2549.87	2998.48	1903.68	1845.57	3805.04	3500.55	3126.32	3451.73	1545.73	1157.55
IDP2	1168.57	1047.39	1816.44	2437.91	1223.76	1254.95	524.295	297.54	1716.86	1222.56	772.645	475.105
IDP3	39.4284	34.0164	72.1248	115.698	16.3812	15.8532	NA	NA	NA	NA	NA	NA
IFA38	464.996	459.622	592.171	401.587	387.257	344.627	768.067	894.167	894.525	798.159	789.203	803.891
IFM1	36.4296	36.9284	23.908	23.9596	24.6992	26.9008	49.8284	43.9288	33.1616	30.3408	31.9748	30.2892
IGO2	125.232	119.43	808.826	1695.06	98.047	104.18	1260.77	708.458	3797.31	2059.65	637.927	378.181
IKI3	177.693	167.91	172.688	178.148	235.028	216.599	150.391	145.613	130.596	157.671	82.5898	69.8486
IKS1	22.6061	23.1907	47.8848	43.5974	65.9808	59.5498	16.537	14.9501	24.0259	28.1462	30.9859	32.3779
ILS1	1474.18	1385.22	1325.92	1128.94	1342.86	1317.45	1298.38	1624.57	1364.04	1525.02	1190.36	900.184
ILV1	1191.48	1178.42	737.698	687.806	1184.36	1243.75	1193.86	1381.55	1304.34	1392.24	912.323	643.853
ILV2	933.614	1022.15	490.952	658.359	658.359	727.575	1419.74	1268.43	1049.51	1018.93	626.166	510.269
ILV3	702.006	792.194	794.632	862.882	933.57	904.32	555.755	621.568	1230.95	1287.01	858.007	716.631
ILV5	5258.23	5452.43	2614.18	2270.6	4093.06	4122.93	4182.68	4391.82	2688.87	2838.25	3286.4	3331.21
ILV6	2801.48	2698.03	2894.59	2925.62	3931.18	4047.04	1715.23	1737.99	3682.89	3554.61	4307.74	2700.1
IMA1	0.5716	0.4968	4.044	3.1976	3.6972	4.4404	0.8556	0.7024	6.1192	4.244	6.9552	6.4416
IMA4	2.2	1.812	18.06	20.72	21.82	23.98	NA	NA	NA	NA	NA	NA
IMA5	0.42784	0.47136	4.00704	3.39168	0.48992	0.56768	NA	NA	NA	NA	NA	NA
IMD3	356.384	381.066	462.336	544.81	626.682	616.448	583.94	499.66	621.866	736.246	426.818	294.98
IMD4	22.0898	28.9358	34.5038	34.5951	38.794	43.1754	71.1071	73.2066	96.6655	121.22	115.56	109.81
IMG1	616.672	577.673	411.927	381.053	517.55	474.895	575.236	511.456	356.272	357.491	703.201	947.758
IMG2	371.655	347.158	256.1	297.67	287.525	276.39	305.836	259.317	212.304	201.664	238.532	282.329
IMH1	28.0602	38.3344	55.6237	68.7536	39.2966	41.7798	56.2445	55.3133	92.4682	83.3114	40.2899	23.311
IML1	15.7018	15.2006	14.8109	17.0938	18.6899	18.0218	13.7158	12.231	12.1382	11.4886	11.2102	10.1709
IML2	182.301	188.115	207.108	184.11	293.413	273.775	151.164	212.405	211.5	241.216	319.641	277.263
IMP2'	10.5974	13.2042	12.6829	15.0769	11.7678	12.7361	16.3324	19.5882	22.3653	18.5562	35.8994	22.6313
IMP3	191.698	184.172	145.655	139.014	167.57	163.585	153.624	144.105	74.5983	101.162	117.985	148.754
IMP4	232.503	239.635	173.165	149.772	208.254	207.399	209.11	203.119	136.934	156.333	160.327	164.321
INH1	6106.63	11754	17345.9	49670.6	11718.7	13651.6	20353.7	18027.2	106381	78987.5	7580.29	1014.41
INM1	58.2876	71.064	65.5452	94.8024	43.47	47.8548	84.1428	73.4832	118.616	115.744	87.6204	106.369
INO1	12029.5	12640.1	101836	103569	17248.4	16429	189263	261048	195593	181507	76237.4	73445.3
INO80	42.8352	44.2336	38.4928	32.2	37.5728	37.6096	36.8	38.1616	33.4144	37.0576	44.528	39.1184
INP51	5.65152	6.06448	10.6998	9.13152	5.56336	5.60976	9.46096	8.2592	8.37984	7.59104	7.13632	8.99696
INP52	13.1213	14.74	19.2102	13.3893	15.8442	14.9437	20.9147	11.4168	11.3525	11.8134	13.5394	21.9224
INP53	125.88	138.36	184.92	148.92	143.88	145.44	142.2	131.76	118.8	131.4	159.96	156.48
IOC2	36.5877	34.0615	58.5458	57.2689	47.3586	44.6381	40.4463	41.5012	43.4722	43.4166	34.8943	0.2776
IPI1	25.5516	25.9111	35.4127	28.2737	25.3462	24.8326	50.3585	37.4414	17.257	23.3688	18.2071	24.3703
IPI3	53.0861	56.0582	80.9914	70.2586	64.2317	62.9933	92.4672	105.347	93.623	95.1091	100.063	87.7613
IPP1	27216.1	22457	20622.8	14029.4	37279.6	34404.4	5254.84	4808.68	17202.2	8378.01	19383.4	28852.1
IRA1	12.767	11.5773	15.6957	14.5631	15.6042	15.73	15.5355	13.6022	15.1809	14.5059	34.0912	13.8195
IRA2	2.3496	2.62416	3.66696	3.498	3.31848	2.95152	3.0096	2.91984	2.53968	2.95416	2.772	2.6796
IRC15	4.51328	4.44416	7.33952	5.7984	5.88544	6.30272	5.12768	3.29472	5.83168	3.94752	7.83104	12.0909
IRC20	12.5746	12.0774	23.061	24.9685	13.5329	13.0809	17.3206	17.9444	8.80496	9.43776	8.0456	8.588
IRC24	508.14	520.238	673.739	904.745	627.991	621.185	857.864	759.185	1329.33	1077.53	721.755	682.056
IRC25	33.7016	31.1167	78.0045	81.1129	40.311	39.6239	52.4174	60.0412	79.117	73.5218	28.9245	13.8406
IRR1	48.075	45.2696	101.825	84.0994	65.9278	65.354	75.6194	81.9954	91.3681	94.8749	48.2663	55.535
ISA1	91.4056	86.5436	60.4656	77.1732	96.4444	85.306	62.5872	39.5148	29.614	37.3932	43.8464	59.7584
ISC1	28.373	34.4921	30.8974	46.2364	36.0287	35.425	NA	NA	NA	NA	NA	NA
ISD11	2619.92	2430.67	2527.76	2624.86	2838.8	2814.11	1612.77	1494.28	1374.14	1597.96	1749.36	2093.3
ISM1	49.5161	50.7204	29.7838	25.5223	62.2078	56.9273	31.5902	34.5547	25.1518	27.653	45.1157	87.5911
ISN1	263	259.382	238.038	279.098	318.168	304.24	164.42	179.252	198.425	202.224	181.423	169.304
IST1	135.791	144.584	82.3341	81.4348	146.483	153.077	101.918	136.99	141.587	139.288	92.0263	54.1566
IST2	144.704	136.435	195.776	143.974	143.366	125.978	115.034	137.286	177.293	131.45	536.499	479.59
ISW1	162.357	156.719	145.939	147.1	187.399	175.625	124.38	137.979	115.59	120.897	154.231	154.231
ISW2	71.3093	72.203	38.0486	32.6222	36.5803	38.8786	69.3302	53.881	33.4522	29.2387	81.9067	118.232
ISY1	15.1728	15.0754	24.1512	22.62	18.959	18.0403	39.853	36.2338	39.839	38.099	11.7624	9.63264
ITR1	4.47232	5.44896	2.73536	2.22976	4.92288	4.06528	10.6854	15.3165	9.77024	10.3091	20.8512	19.4253
ITR2	NA	NA	NA	NA	NA	NA	5.6112	5.4792	4.4856	5.064	4.6824	4.2576
IVY1	253.192	281.165	185.935	181.204	249.078	230.362	240.029	265.944	215.553	211.645	283.016	251.752
IXR1	177.971	176.303	500.544	471.346	288.369	265.844	435.473	385.975	290.872	280.583	499.988	787.801
IZH2	15.8813	14.6544	11.6724	11.0249	14.041	12.5926	NA	NA	NA	NA	NA	NA
JEM1	2.40128	2.26464	2.21536	1.47616	4.81376	4.58304	4.38144	4.39264	2.77984	2.53568	15.9488	24.1315
JIP4	7.06048	7.04256	6.02112	5.81504	6.52288	6.59008	8.01024	5.44768	3.30176	3.30624	26.3514	40.3648
JIP5	12.3133	14.2066	16.5508	16.0742	12.0299	13.4338	23.2613	22.1536	17.4395	19.9898	9.1448	5.84752
JJJ1	7.5164	7.682	7.4704	7.912	6.6148	6.6792	NA	NA	NA	NA	NA	NA
JJJ3	35.3942	44.5542	19.3459	12.0912	41.9162	42.136	37.8125	55.8394	31.144	41.623	25.2816	17.8803
JSN1	9.72416	9.94672	9.82688	8.24328	10.1693	8.56	5.82936	7.704	9.64712	9.18488	6.24024	4.1944
KAP104	122.868	140.219	413.466	314.047	169.607	174.922	381.733	398.147	599.175	498.192	215.409	131.621
KAP114	160.104	163.962	194.343	184.095	178.308	177.947	128.879	149.133	146.119	161.671	111.759	98.8592
KAP120	57.0726	50.4912	55.3645	49.8883	85.9606	80.9366	48.9338	53.3046	49.8883	53.7568	49.4362	27.7827
KAP122	52.9094	51.4966	56.6533	50.5076	74.5958	70.7106	40.618	40.7593	47.9646	49.7306	52.9094	45.7747
KAP123	1476.34	1454.27	1432.19	1669.51	2282.12	2171.74	1746.78	2099.99	2847.82	2988.56	2157.94	1349.41
KAP95	737.323	724.062	332.414	288.21	877.891	890.269	502.157	600.29	531.332	587.029	877.891	899.993
KAR2	3978.86	4417.95	7912.68	7649.23	5127.26	5692.45	7725.79	13332.7	14327.9	13873.1	12607.6	8633.25
KAR3	NA	NA	NA	NA	NA	NA	2.6232	2.8176	4.1784	4.4736	3.984	3.9216
KCC4	11.5816	11.2096	19.2572	15.3884	24.9488	24.1676	18.414	12.9828	14.26	17.3972	15.19	11.7056
KCS1	8.94976	9.0528	10.7014	9.58272	15.4854	13.3363	NA	NA	NA	NA	NA	NA
KEI1	323.36	348.627	685.523	556.179	480.378	485.491	335.693	334.49	364.269	358.554	530.912	457.818
KEL1	46.3344	69.5016	59.094	70.2072	69.09	74.4996	81.0852	67.7964	59.5056	64.5036	71.6184	45.57
KEL3	60.06	58.4584	80.9424	92.092	58.0272	56.364	91.1064	82.7288	78.9712	76.0144	54.3312	36.5904
KES1	552.359	642.634	796.407	748.209	597.496	642.634	827.773	957.83	1152.15	1159.8	940.999	608.972
KEX1	43.4712	43.9133	70.8802	87.2862	67.7856	60.4667	52.2637	57.9616	82.276	92.8368	68.3259	55.8003
KGD1	2381.95	2232.15	1749.59	1889.1	1861.65	1855.93	1873.09	1638.66	2066.34	1699.27	1432.83	1093.21
KGD2	488.713	473.591	463.968	717.833	446.326	446.784	526.976	321.684	803.982	552.637	418.144	325.121
KIC1	180.192	173.195	338.119	341.459	189.258	175.58	121.825	121.188	202.935	170.332	109.42	68.8643
KIN1	57.6785	49.8146	66.2854	61.7033	70.1863	67.9572	41.3935	41.2078	58.3906	45.5422	132.695	123.654
KIN4	4.0704	3.8208	0.048	2.2416	5.0832	4.368	0.048	6.4752	4.3536	3.0816	5.6208	5.9088
KIP3	34.5946	32.3136	44.5262	45.9518	46.7122	41.58	23.7125	32.171	31.2682	33.1214	42.4829	37.921
KKQ8	2.85968	3.42088	5.71936	7.3932	5.53392	5.43632	6.40256	6.01216	6.38792	7.17848	7.62256	4.9532
KNS1	2.912	3.12032	4.39712	5.08704	3.17184	3.6288	2.69248	1.89728	1.50304	1.59712	2.0944	2.58496
KOG1	21.414	16.2946	49.6606	59.5409	16.5934	17.0117	NA	NA	NA	NA	NA	NA
KRE2	111.219	122.047	87.6392	81.1624	126.804	128.726	141.579	142.692	81.972	93.7112	84.0972	108.284
KRE33	132.016	131.306	101.278	122.599	131.483	124.909	60.4112	47.9736	44.0646	53.837	85.2864	91.1498
KRE5	43.4054	42.3665	51.2554	52.0634	53.5642	54.6031	51.1014	62.2991	75.7671	77.2294	35.7479	30.5916
KRE6	168.067	159.576	220.625	182.561	194.126	188.563	197.201	229.409	187.685	192.662	315.638	357.655
KRI1	358.704	356.905	337.41	326.913	267.829	281.325	339.809	434.584	283.724	331.712	200.347	184.751
KRR1	453.396	427.112	429.187	431.954	594.153	598.303	331.661	426.767	510.806	638.075	705.168	460.659
KRS1	1593.53	1645.73	1687.99	1862.01	1474.2	1461.77	3259.15	2998.12	2011.17	2202.6	1466.74	1247.97
KSS1	45.3333	48.1961	33.4779	35.364	53.0797	49.6106	NA	NA	NA	NA	NA	NA
KTI12	304.268	319.032	327.213	389.463	385.672	378.689	619.909	531.322	299.08	312.448	254.588	251.794
KTR1	391.685	349.419	360.389	281.019	562.039	507.835	299.41	341.353	225.203	268.759	261.984	195.52
KTR3	393.278	359.787	295.357	288.978	402.846	389.131	300.779	273.668	225.186	226.781	258.996	309.072
KTR4	68.1568	84.0986	220.643	270.432	111.015	106.972	122.682	162.19	228.556	264.83	62.9006	37.4285
KTR6	96.7328	103.144	108.937	85.3723	106.294	94.4832	NA	NA	NA	NA	NA	NA
KTR7	7.14144	8.12528	5.38016	6.6736	9.06784	9.08848	7.97392	8.76512	8.66192	8.79264	4.79536	5.27008
LAA1	36.6184	34.9076	54.1996	40.4404	49.9772	47.5384	29.848	33.5972	34.7256	37.0188	38.766	27.8824
LAG1	NA	NA	NA	NA	NA	NA	86.359	76.6954	78.6022	67.0963	94.8915	84.8723
LAG2	92.5216	81.9933	141.654	113.498	117.965	111.425	NA	NA	NA	NA	NA	NA
LAM5	18.174	36.504	65.026	57.434	29.016	32.422	51.402	56.836	69.186	62.166	70.382	61.1
LAM6	11.0018	9.88064	10.8046	15.1782	15.0427	14.0694	NA	NA	NA	NA	NA	NA
LAP2	194.916	193.414	339.267	346.109	336.764	319.909	219.614	189.576	311.565	303.221	439.395	322.245
LAP3	11796.1	10011.8	4688.16	5075.33	9578.32	9384.73	2865.92	2407.2	4124.23	1653.9	2344.08	2398.79
LAS17	105.826	113.094	122.067	97.8912	92.255	107.384	125.034	106.642	119.917	107.384	163.004	249.771
LAS21	11.9441	12.0713	18.7111	12.1349	15.3276	14.4754	16.0399	18.533	19.8559	18.355	10.9138	8.78952
LAT1	1844.79	1732.56	2753.75	3153.7	2085.08	2002.87	3182.15	2739.53	5792.05	4151.18	2801.18	2186.25
LCB1	48.8266	69.1485	39.7896	49.3211	39.9245	43.6112	76.5219	76.7018	99.7662	101.7	78.5451	42.3074
LCB2	231.509	216.853	169.16	148.792	201.204	198.72	259.578	247.655	155.498	175.122	218.592	229.77
LCB4	70.2549	76.073	73.3203	72.507	106.665	91.9006	96.7178	92.1509	55.6784	59.6197	54.4272	69.6918
LCB5	5.02384	5.39376	3.128	2.59488	5.47808	5.8208	5.6576	5.02384	2.66016	3.4	9.62064	10.4611
LDH1	4.63944	4.0248	3.80952	3.2136	5.2104	4.40544	3.95304	4.02168	4.01856	3.88752	4.88904	5.25096
LEA1	29.7058	35.4171	53.5926	56.3585	38.3626	38.0393	85.4178	92.7814	100.037	105.425	50.1084	37.716
LEM3	227.676	255.664	154.206	162.279	237.364	234.404	245.168	250.551	155.013	155.82	266.16	299.8
LEO1	10.6294	9.88344	18.7901	12.6629	12.8938	12.8405	13.1246	20.6904	24.3401	22.4486	20.1576	13.3466
LEU1	445.155	537.256	405.683	510.941	730.229	592.078	486.819	390.333	646.9	600.849	565.763	471.469
LEU2	1694.06	1601.05	1275.53	1268.88	1826.92	1747.2	1614.34	1667.48	1846.85	1813.64	1069.58	730.77
LEU4	1160.85	1213.37	813.38	1023.43	1042.42	996.614	936.281	772.04	783.213	731.818	858.071	896.059
LEU9	16.327	20.2691	17.9722	22.504	17.9411	19.431	31.785	23.0627	31.5677	30.1398	14.5267	19.6173
LHP1	307.665	300.411	305.958	350.337	341.803	318.333	449.336	404.104	311.079	344.79	204.399	178.369
LHS1	305.234	393.779	550.927	550.788	363.66	479.255	556.784	904.687	1146.75	1301.53	644.213	319.736
LIA1	654.927	765.438	233.819	230.329	317.575	342.004	765.438	1205.16	353.637	429.25	246.615	171.002
LIP2	14.6265	15.8752	2.68136	4.27856	12.584	13.6875	NA	NA	NA	NA	NA	NA
LIP5	83.0824	97.1339	114.754	116.315	116.65	99.2528	124.568	89.5506	111.074	103.825	90.8888	83.1939
LNP1	35.0589	31.9688	21.5736	23.1115	20.292	21.3173	26.999	24.7206	26.4579	23.2682	18.7541	10.6373
LOA1	28.2744	24.6576	27.6936	27.4032	22.3872	21.8064	43.7184	36.5904	22.8888	22.968	20.8032	23.232
LOC1	665.982	654.06	698.345	723.894	593.309	533.127	958.379	846.53	352.011	467.266	417.871	808.49
LOS1	39.3424	40.2232	76.2186	66.5885	54.7858	49.6771	NA	NA	NA	NA	NA	NA
LOT6	204.047	220.997	304.997	334.07	243.096	251.035	290.514	287.832	361.212	330.744	336.43	350.162
LPD1	21361.8	16055.6	19613.4	15979.6	19689.4	18054.9	8415.5	7503.25	8749.99	5785.18	10650.5	12832.3
LPX1	37.1712	41.7331	26.9491	25.2877	25.4566	27.1462	27.5968	20.5286	31.5955	36.1574	20.4442	19.9373
LRO1	94.9661	118.04	469.123	1018.52	109.296	120.104	863.317	1053.25	877.647	745.884	560.324	1546.17
LRS4	10.3702	10.775	27.0259	28.0269	15.0806	13.8736	17.2666	14.352	19.7174	18.7533	6.06464	5.89536
LSB3	112.245	115.755	133.571	156.213	128.568	138.485	112.157	114.264	151.386	130.411	179.645	182.014
LSB5	801.179	690.709	1078.99	934.071	1494.62	1556.97	613.052	511.88	934.618	970.712	1391.81	1269.31
LSB6	17.4528	14.8392	9.6012	10.5408	10.6056	10.9296	19.926	13.338	5.4108	4.6872	6.9228	9.9144
LSC1	1882.37	1988.5	2345.75	2932.4	829.83	930.112	3248.29	2429.74	4155.42	3448.85	1941.28	2100.48
LSC2	1518.05	1874.04	2274.67	4294.72	2000.74	1997.12	2077.97	1903	6196.51	5093.57	1638.73	742.133
LSG1	51.1828	56.3568	41.7104	40.0388	45.5312	46.0884	62.8044	60.2572	42.1084	47.1232	76.4956	73.5504
LSM12	70.5096	68.292	111.434	126.101	71.2152	74.2392	150.293	131.292	149.033	122.27	202.054	164.203
LSM2	303.88	363.741	400.153	370.223	256.411	293.586	763.323	668.384	611.764	555.144	529.979	547.327
LSM3	5.3676	8.55408	66.013	47.0986	1.32912	1.09056	77.7194	147.447	172.291	148.964	65.6722	29.2066
LSM4	824.092	835.021	1073.29	1380.04	904.242	938.488	1102.43	1032.48	1390.25	1315.92	641.932	385.451
LSM7	198.422	159.772	171.41	166.238	201.583	193.824	109.772	129.168	107.329	109.34	146.554	137.071
LSP1	21827.2	16871.6	8870.85	8766.82	15821.9	15519.3	4965.03	3924.74	6516.01	5513.55	9286.97	9504.49
LTV1	11.2424	11.4816	13.8184	16.7072	11.0124	12.19	14.2784	12.19	16.0264	13.7724	9.292	7.1024
LYP1	115.639	108.886	88.6284	67.5264	119.297	105.229	NA	NA	NA	NA	NA	NA
LYS1	1617.49	1535.88	1355.93	1694.91	1257.58	1270.14	1366.39	996.02	1743.04	1433.35	1119.48	849.547
LYS12	2141.91	2359.08	1103.68	1228.63	2085.39	2150.84	1106.66	645.549	1115.58	913.288	615.8	490.855
LYS2	343.77	358.835	380.749	297.888	319.117	335.552	435.533	428	349.248	321.171	386.912	343.085
LYS20	1904.09	1702.26	1217.07	1168.14	1357.73	1339.39	1149.79	1088.63	428.114	342.492	532.085	636.056
LYS21	615.139	557.136	490.738	579.269	554.846	525.082	396.101	419.76	357.178	366.336	248.04	268.646
LYS4	190.183	167.033	206.886	106.374	160.293	147.399	271.941	261.392	246.74	204.835	39.5604	38.9743
LYS9	2256.81	2317.15	1967.16	2193.45	1961.13	2015.44	1306.41	923.239	1415.03	899.102	871.948	576.27
MAD1	24.7369	25.2138	34.688	29.81	29.1596	27.8805	NA	NA	NA	NA	NA	NA
MAE1	221.122	228.847	127.942	111.044	153.048	157.393	131.804	126.011	61.7984	79.662	118.769	79.662
MAF1	187.198	190.871	228.785	118.717	175.943	186.132	NA	NA	NA	NA	NA	NA
MAG1	147.206	140.189	161.242	151.531	110.568	121.013	NA	NA	NA	NA	NA	NA
MAK11	150.665	148.341	136.173	105.138	121.681	115.392	170.353	173.634	105.138	127.97	151.349	150.939
MAK16	189.888	188.535	131.027	101.484	156.511	133.733	133.959	137.342	94.2674	112.76	134.41	132.38
MAK21	51.7637	53.6064	44.7278	40.4561	51.1774	48.7483	49.1671	58.7158	51.4286	63.5738	62.82	51.9312
MAK5	156.303	146.473	130.58	132.055	117.473	115.343	118.62	128.942	93.5526	107.807	87.6544	73.8918
MAL11	19.502	15.6812	87.4326	67.3894	39.5612	56.7389	NA	NA	NA	NA	NA	NA
MAL32	304.106	223.367	645.915	637.023	657.119	777.872	225.679	232.259	1652.84	1440.68	2571.92	2032
MAL33	1.3104	1.4288	1.5392	1.6432	3.0416	2.9376	1.1696	1.752	2.1888	2.6768	2.0832	0.8992
MAM3	74.0913	73.8509	78.4185	68.3217	85.0535	86.1594	78.2742	74.2836	102.17	75.8222	122.844	95.8715
MAM33	36.4188	59.1672	101.602	150.268	51.62	61.3032	82.9836	85.9384	328.303	188.68	402.672	269.029
MAP1	181.021	179.247	131.773	155.288	210.304	216.516	203.649	185.458	196.994	299.04	219.178	271.976
MAP2	176.803	228.251	357.688	344.01	165.982	170.065	346.664	332.577	413.016	386.475	562.665	581.652
MAS1	810.976	807.563	955.013	1023.28	755	739.299	1768.04	2159.87	2097.75	1938.7	838.965	550.89
MAS2	426.652	597.02	478.397	583.351	562.848	594.091	788.867	940.196	1033.43	1054.91	612.153	483.767
MBA1	9.15824	10.6361	42.8719	29.5277	7.1708	7.34552	NA	NA	NA	NA	NA	NA
MBF1	1397.85	1439.51	1393.22	1582.99	1400.94	1468.82	1857.63	1714.14	1334.59	1512.02	1502.77	1942.49
MBP1	7.22432	6.81264	11.4341	11.4739	7.31728	7.6028	20.345	13.0277	11.3876	9.67448	24.143	28.386
MCA1	406.415	354.143	251.167	235.224	426.54	406.676	257.701	214.577	122.055	150.543	200.986	186.35
MCD4	224.957	229.092	256.913	267.215	224.046	220.612	348.578	405.132	267.776	273.452	223.275	145.416
MCH1	49.9712	53.4067	57.545	47.785	60.2778	66.5242	NA	NA	NA	NA	NA	NA
MCK1	855.464	857.556	1070.9	884.747	828.971	821.302	1270.3	1291.91	1361.63	1249.38	1082.75	1276.57
MCM2	140.113	140.636	108.721	93.3389	130.381	133.521	98.4662	92.9203	100.14	92.6064	188.98	218.07
MCM3	59.951	61.3712	65.7331	62.7914	61.777	57.7194	76.2829	71.2109	58.2266	59.0381	33.1709	30.9392
MCM4	94.6266	101.543	117.782	97.6338	104.149	107.056	115.276	99.0371	105.252	105.152	67.261	70.7694
MCM5	93.4265	91.7431	103.767	139.478	111.943	106.653	105.33	104.849	126.012	122.164	63.126	46.7734
MCM6	20.2435	21.2205	34.1709	46.6669	23.856	25.0829	26.6506	18.6531	19.6301	22.2656	16.4493	19.471
MCM7	79.632	70.4174	63.023	61.2029	97.4923	90.2117	56.0837	53.0122	42.3187	40.271	35.8344	24.7997
MCP2	68.1021	67.8923	147.321	137.183	73.381	70.1647	160.501	155.642	95.8254	89.8472	106.768	125.961
MCR1	1996.6	2040.51	1272.22	903.34	1632.02	1601.96	687.168	662.831	1321.37	1029.32	3524.12	3694.48
MCX1	146.265	139.741	98.7178	93.9341	166.269	156.122	98.8627	95.6736	77.8435	92.1946	87.2659	83.9318
MDE1	NA	NA	NA	NA	NA	NA	42.6931	45.2045	79.5787	64.4582	99.0418	96.2688
MDG1	206.035	186.451	288.969	275.779	220.523	226.619	130.396	65.7474	151.778	105.715	201.738	247.202
MDH1	2421.05	2616.77	14332.6	13474.9	2020.81	2644.79	7546.93	7518.11	21056.2	14056	8803.68	7151.09
MDH2	303.988	403.25	62.0384	62.0384	545.938	527.326	NA	NA	NA	NA	NA	NA
MDH3	1927.48	1724.25	1578.95	2001.05	1841.96	1734.37	1772.99	1425.38	2711.9	1907.25	1313.19	1110.88
MDJ1	64.2074	63.2909	80.995	83.6482	51.858	49.2048	142.935	122.433	56.1031	60.9271	47.7576	59.4317
MDL1	76.9363	68.4115	57.8621	53.9194	72.9403	74.3789	52.907	53.9726	62.7106	51.3086	88.871	89.0309
MDL2	46.3483	55.5894	38.7842	30.1496	65.2944	66.6146	37.357	36.1438	28.3299	29.6501	192.244	196.704
MDM20	231.936	225.024	159.488	154.112	267.776	264.96	202.24	288	248.32	282.368	174.592	103.168
MDM35	626.997	785.498	449.087	680.909	747.22	768.785	617.832	500.303	614.597	514.32	437.765	270.638
MDM38	536.358	467.248	246.098	281.158	358.021	331.389	360.718	413.646	248.795	247.109	340.154	300.711
MDN1	83.8736	79.2558	78.125	73.9784	98.3866	95.4651	64.0832	66.2507	64.6486	68.701	62.3869	51.7378
MDR1	93.4528	86.632	134.691	105.213	98.784	97.0592	137.2	137.2	112.504	109.603	145.902	141.747
MDV1	20.2768	22.6328	10.5488	20.824	18.316	18.9848	11.3848	13.0112	13.6648	11.2176	11.5064	17.556
MDY2	30.8705	32.019	91.7676	114.762	32.5582	30.0266	157.775	137.288	241.924	176.878	91.9082	22.0102
MEC1	4.73688	4.04544	2.24976	1.95392	5.246	5.17376	3.20952	3.55008	1.84728	2.0468	2.74512	2.95496
MEC3	0.83616	1.09616	4.394	3.56928	1.33848	1.47264	NA	NA	NA	NA	NA	NA
MED1	83.7782	80.3149	47.3472	48.8378	64.664	72.336	NA	NA	NA	NA	NA	NA
MED4	104.773	155.07	196.483	277.218	221.304	219.345	NA	NA	NA	NA	NA	NA
MED6	2.47744	2.97024	4.75552	6.37728	2.46848	2.78208	5.25504	4.40832	3.94912	3.89536	4.06784	5.90464
MED7	109.984	112.121	152.563	112.943	145.987	144.014	248.244	185.608	161.112	158.975	149.111	124.122
MEF1	189.945	197.416	131.395	143.752	108.335	119.614	239.155	206.324	176.152	161.137	141.237	136.424
MES1	312.252	328.564	507.992	505.662	549.937	538.285	583.725	812.089	750.337	993.847	637.321	518.478
MET10	76.4658	126.682	196.3	245.375	198.583	165.486	42.2274	37.6622	61.6291	43.3686	73.0419	73.0419
MET12	177.124	170.469	200.843	186.51	195.042	192.141	167.568	207.328	230.876	251.523	164.838	110.575
MET13	233.871	265.667	486.113	459.971	505.19	452.905	372.357	530.627	544.758	577.26	240.23	137.779
MET14	76.5491	82.5295	139.941	173.432	147.118	120.804	51.4314	28.7059	34.6863	50.2354	16.7451	13.1569
MET17	18566.7	18856.8	15520.6	19582.1	37423.5	32346.7	1885.68	2465.89	4206.52	2465.89	4931.78	4206.52
MET18	115.154	99.3126	178.062	136.022	141.048	132.214	117.896	140.439	187.354	185.983	333.885	285.143
MET2	74.0517	69.2468	364.888	311.469	208.588	185.129	21.7633	13.8494	78.0086	67.551	38.7217	26.5682
MET22	123.418	139.365	133.818	161.784	109.089	117.178	201.999	284.278	256.774	250.303	90.599	49.6908
MET3	102.801	111.136	552.902	561.237	458.436	352.857	66.6816	44.4544	66.6816	61.1248	27.784	63.9032
MET31	0.5744	0.8856	0.2184	0.196	1.0216	1.0544	0.3872	0.4712	0.5072	0.5672	1.432	0.5728
MET5	264.78	280.355	489.509	531.785	456.133	373.807	73.4263	60.0761	84.5515	73.4263	73.4263	75.6514
MET6	3390.05	4983.19	3964.32	4705.32	3853.18	3871.7	11967.1	13634.3	9132.77	10503.6	7854.55	5927.96
MET7	29.0836	38.8752	22.4588	32.4688	43.2796	41.5688	44.954	42.2604	64.8648	67.2672	38.766	35.3444
MEU1	393.577	356.168	300.443	273.945	405.657	407.216	408.385	381.107	285.246	298.105	307.847	323.045
MEX67	50.758	52.644	75.85	73.308	93.316	81.836	69.454	106.928	103.074	129.806	80.934	68.47
MFT1	120.859	113.702	217.022	256.939	140.515	136.181	126.806	170.957	191.419	229.018	95.3568	52.7184
MGE1	326.04	313.632	210.408	255.024	358.248	348.48	337.392	356.664	362.208	349.008	233.64	199.056
MGM1	317.126	293.724	391.154	446.874	288.63	292.61	452.287	334.638	324.768	278.282	318.4	333.206
MGM101	37.7955	34.3664	26.7562	20.1987	29.8394	29.8394	29.4934	27.6285	23.2669	21.9283	34.7123	46.3834
MGR1	102.955	111.978	153.006	129.022	100.102	111.747	155.011	130.641	166.425	150.461	98.4051	89.4592
MGR3	169.033	153.475	332.705	296.544	172.187	168.928	173.238	171.661	160.203	164.828	210.66	213.814
MHF1	71.2666	83.233	56.7296	42.0154	133.492	128.351	NA	NA	NA	NA	NA	NA
MHF2	136.236	127.252	148.338	215.631	312.629	309.328	NA	NA	NA	NA	NA	NA
MHP1	56.0976	58.3248	65.5632	72.384	65.192	63.4752	74.9824	73.8688	76.3744	77.9056	64.2176	54.7984
MHR1	128.577	155.747	91.124	84.7704	111.69	111.857	224.215	173.972	157.335	147.303	97.1432	128.911
MIA40	271.363	248.656	223.964	160.684	246.547	260.816	149.64	189.47	193.193	170.238	169.245	167.012
MIC10	8743.23	7432.55	10641.1	9868.98	8723.76	8211.17	5161.59	4392.7	5534.67	4856.63	9268.79	11828.5
MIC12	97.18	110.802	47.2312	43.3784	54.3176	62.7112	104.92	95.2536	96.148	82.5256	81.3216	74.1664
MIC19	12.7008	15.5456	24.0576	40.1072	17.9872	19.3424	36.176	38.1808	75.4992	53.5024	19.264	5.7904
MIC26	403.332	379.307	236.583	206.043	335.736	320.466	216.834	170.21	168.174	139.059	202.378	213.576
MIC27	1011.05	919.338	620.164	641.533	772.422	758.176	988.344	658.006	668.245	535.576	565.404	394.002
MIC60	486.819	471.598	274.201	250.551	309.794	353.113	468.788	565.965	430.152	337.425	272.796	241.419
MIR1	27390.9	27817.1	16091.5	15467.8	19116.5	19542.7	13690.3	16725.6	17619.6	16496.9	13783.8	11382.6
MIS1	364.397	378.209	322.961	313.211	388.365	359.522	364.397	367.241	281.524	309.555	277.462	255.119
MIX14	1472.26	1197.38	1395.21	2178.19	1843.97	1653.43	636.173	700.728	1303.58	1223.41	762.158	561.207
MIX23	285.581	340.639	207.882	123.494	207.625	210.97	540.803	569.103	500.924	381.804	421.425	256.251
MKS1	3.3152	3.38016	2.02272	2.26912	3.11584	3.33984	NA	NA	NA	NA	NA	NA
MKT1	432.246	467.308	493.604	740.132	643.712	616.32	462.925	705.618	1147.18	1201.41	658.504	321.034
MLC1	218.714	323.037	520.398	1313.2	449.934	435.597	395.027	585.067	2334.78	1933.95	294.669	55.8223
MLP1	34.5514	42.7661	77.4	86.7706	54.2006	55.728	48.215	68.112	132.633	126.358	41.7754	18.865
MLP2	11.7965	12.3149	12.2803	10.103	15.0566	14.5958	9.43488	10.4717	10.8288	11.808	8.60544	6.2208
MLS1	2920.84	3089.82	11110.1	12817.9	11188.5	10971.3	1104.37	591.41	2438.06	1526.8	1931.14	1611.29
MMF1	19585.3	17168	54217.2	50763.9	29649.3	26903	20259.5	24025.3	45485.2	35519.9	25982.2	22676.8
MMM1	77.28	75.5412	104.457	79.856	91.3836	84.042	NA	NA	NA	NA	NA	NA
MMS1	11.0602	10.4993	11.6014	11.8277	10.5386	10.1647	10.637	9.43656	8.7576	8.93472	26.6959	26.2236
MMT2	29.0164	26.0064	34.1592	31.39	31.1664	33.54	26.3504	25.198	30.0656	27.1072	44.9092	52.03
MNE1	13.8001	12.087	28.4194	41.911	15.2152	14.8109	NA	NA	NA	NA	NA	NA
MNN1	90.8352	97.7408	100.397	121.379	130.808	120.715	123.77	135.323	96.28	129.48	63.08	46.48
MNN10	NA	NA	NA	NA	NA	NA	55.9117	59.7062	81.0797	59.7837	63.2685	23.3869
MNN11	274.5	263.52	232.556	218.063	215.428	219.161	293.825	290.092	287.676	295.362	254.077	246.83
MNN2	204.709	231.123	717.683	495.564	263.24	266.842	514.474	702.675	962.013	919.69	785.519	467.949
MNN4	23.2128	23.9491	21.9024	23.6496	23.2128	22.776	NA	NA	NA	NA	NA	NA
MNN5	133.497	138.968	178.048	134.592	147.879	135.998	123.805	140.844	141.939	178.517	195.244	235.262
MNN9	562.221	517.033	553.814	531.22	551.187	558.543	566.95	578.509	478.15	486.557	447.149	430.335
MNP1	802.421	825.874	995.627	1212.84	847.093	816.381	1163.71	1236.3	2434.07	1711.5	588.554	338.39
MNR2	13.2151	12.7034	27.1781	26.1744	13.8154	13.8547	13.8449	16.0097	16.2852	13.9334	13.2742	11.8966
MNS1	NA	NA	NA	NA	NA	NA	16.6712	17.7632	23.7619	24.7374	11.8518	8.06624
MOB1	102.325	105.52	72.1406	51.457	127.045	136.798	44.142	57.9311	66.171	61.967	77.2695	59.6968
MOD5	66.8606	63.7308	44.8157	43.9992	49.261	48.2177	NA	NA	NA	NA	NA	NA
MOG1	NA	NA	NA	NA	NA	NA	95.9124	91.2247	705.311	415.415	111.949	57.6708
MOH1	77.2618	66.0678	66.7162	70.1594	81.0446	82.079	NA	NA	NA	NA	NA	NA
MON1	9.98688	9.25968	7.86992	7.56288	8.31432	7.474	NA	NA	NA	NA	NA	NA
MON2	66.3573	67.3341	85.6328	60.1058	91.4936	87.3259	55.0264	57.9568	58.2173	58.087	62.9059	57.7614
MOT1	27.8806	33.2352	76.4871	84.7498	41.6825	38.8206	49.1604	64.8086	87.8425	89.6889	31.9427	16.433
MOT2	16.223	17.6266	15.1291	22.8278	20.0827	19.2984	23.447	26.1715	38.8651	36.5741	38.8238	31.0426
MPC1	198.508	209.883	134.142	113.334	189.908	200.589	NA	NA	NA	NA	NA	NA
MPD1	83.375	86.0563	119.445	101.123	114.274	111.975	104.506	124.424	109.677	98.7605	144.215	130.297
MPD2	884.498	866.831	849.754	836.798	1069.41	1012.87	704.3	749.644	879.787	868.598	631.279	460.504
MPE1	3.77104	4.17872	3.12032	3.28496	4.51976	4.82944	NA	NA	NA	NA	NA	NA
MPM1	201.794	172.454	73.35	74.1324	143.244	154.785	136.268	139.984	178.257	124.858	127.205	111.296
MPP10	81.8621	84.0571	134.414	168.631	84.3154	86.6395	162.691	159.721	97.873	116.466	73.5984	76.0517
MPP6	14.2752	15.744	7.4976	6.3264	8.8224	10.0608	14.2944	12.4224	8.1312	8.496	18.3168	31.248
MPS3	48.2092	57.0992	86.2076	69.9516	67.6148	69.7484	31.0896	28.7528	37.338	35.8648	58.8772	79.4004
MPT5	28.2112	26.2624	14.3144	28.768	43.964	40.6	17.3768	12.992	21.0656	18.0032	20.3464	11.0432
MRD1	23.3318	27.4534	28.7437	24.1203	26.8442	26.0557	41.9686	44.2266	28.2061	35.5891	32.1843	43.0797
MRH1	NA	NA	NA	NA	NA	NA	352.285	291.871	344.461	303.756	1165.8	1431.33
MRH4	47.8502	49.5802	64.823	49.6128	20.0246	25.1165	128.014	133.563	79.8048	71.2531	100.466	122.514
MRI1	383.161	420.289	132.176	118.067	302.222	282.915	398.755	382.418	138.487	182.298	221.283	262.495
MRM1	73.7026	72.9645	55.0397	89.4131	54.2489	53.2999	79.449	94.4742	124.788	110.817	37.9057	39.4346
MRN1	146.142	147.878	232.517	193.186	166.194	175.062	240.614	271.462	283.609	279.56	260.858	149.613
MRP1	209.25	216.3	313.65	264.6	147.75	159.15	750.3	623.1	498.6	455.85	625.95	602.4
MRP10	1830.03	1729.99	1421.51	1556.99	1262.06	1164.09	2227.1	1729.99	1648.7	1522.6	986.926	1179.73
MRP13	222.499	229.202	155.467	134.299	165.581	160.289	179.222	175.224	139.121	137.474	162.288	153.35
MRP17	224.338	214.488	182.866	148.522	145.022	155.779	279.936	245.333	163.296	174.182	387.374	420.422
MRP20	91.7796	93.7094	91.8694	70.8206	56.5488	61.9344	143.526	120.817	82.6241	78.9888	110.046	127.818
MRP21	32.6962	38.8411	15.5578	14.9362	13.7995	16.5701	NA	NA	NA	NA	NA	NA
MRP4	124.043	124.043	64.511	52.316	85.7982	92.437	144.176	159.185	180.4	132.558	642.08	523.737
MRP49	NA	NA	NA	NA	NA	NA	406.441	319.991	230.112	254.477	287.324	354.463
MRP51	388.386	354.391	198.276	150.227	258.861	264.179	192.769	217.268	179.474	176.816	206.063	163.711
MRP7	324.687	323.144	156.255	151.281	217.144	214.572	267.914	226.063	207.711	193.989	220.746	275.29
MRP8	267.005	408.146	582.225	785.176	264.622	351.381	560.5	711.312	1745.55	1228.22	498.97	214.164
MRPL1	1021.96	923.991	721.925	687.023	835.204	809.487	873.781	808.875	641.099	611.095	519.247	530.269
MRPL10	372.433	358.869	265.687	251.828	258.61	278.367	443.205	356.51	134.76	159.972	113.086	226.173
MRPL11	241.747	258.336	154.31	148.954	240.71	256.608	306.547	315.187	210.298	186.106	179.021	68.4288
MRPL13	22.3571	26.9328	14.2049	19.8666	20.9381	22.9218	37.9376	35.5774	33.4488	32.5945	21.8069	16.8692
MRPL15	303.344	318.398	116.927	112.201	236.304	240.155	368.634	328.025	183.792	192.719	326.275	308.946
MRPL16	213.918	214.16	215.13	192.344	116.231	114.776	339.239	278.518	113.08	138.168	198.768	390.991
MRPL17	89.6077	85.1251	12.4467	8.61696	57.8816	62.9299	25.5462	21.1942	10.9235	13.2301	51.8758	32.9011
MRPL19	2044.98	1689.07	1374.18	1299.38	1847.12	1718.03	1639.61	1299.38	1201.65	1211.31	1276.46	1487.59
MRPL20	1018.33	1032.6	308.354	318.311	469.335	504.518	1398.71	888.55	308.686	335.903	397.64	1113.92
MRPL22	558.621	465.829	574.336	605.391	485.66	419.808	619.609	530.185	323.648	342.731	447.121	721.006
MRPL23	324.334	269.407	296.569	269.809	239.629	234.197	417.49	403.205	215.284	229.972	143.456	181.684
MRPL24	485.645	421.698	343.909	307.647	280.547	280.158	553.686	440.805	227.713	241.945	239.216	404.347
MRPL25	225.32	221.774	125.934	136.189	141.364	132.451	191.488	148.456	85.0101	87.5978	19.2638	21.3723
MRPL27	249.883	314.885	99.9	149.45	138.883	149.983	237.806	233.455	220.579	180.53	194.827	374.292
MRPL28	1680.24	1567.87	752.965	727.306	1077.69	1067.95	1270.57	983.898	641.48	670.678	799.859	1043.18
MRPL3	260.513	289.175	241.709	243.718	232.764	244.083	435.223	425.547	370.962	370.962	251.385	220.35
MRPL32	74.2042	74.4374	109.744	100.976	59.5126	52.6099	211.979	163.193	111.749	138.474	231.008	558.607
MRPL33	1268.49	1138.6	984.952	1083.67	921.12	917.409	1125.98	982.726	593.792	672.469	820.175	1118.56
MRPL35	62.3712	61.0046	44.1504	59.3928	44.4658	44.8162	64.9642	49.1611	51.9643	48.9509	34.5494	39.455
MRPL36	17.1866	21.1306	13.391	11.4794	7.25696	9.02016	34.1411	30.2064	16.7504	16.6762	21.177	31.784
MRPL38	1087.59	1108.95	373.516	435.768	781.82	795.857	1572.18	1468.43	809.895	762.29	1457.44	1795.56
MRPL39	362.26	351.036	323.096	294.679	316.171	304.231	313.783	280.59	213.01	230.203	245.248	290.62
MRPL4	424.162	459.803	340.529	331.354	450.275	436.865	654.592	792.216	778.453	672.236	464.037	298.889
MRPL40	454.541	443.189	292.964	310.595	311.802	315.908	427.973	375.322	311.802	293.93	237.173	199.737
MRPL44	146.768	170.161	91.7806	89.2392	82.5968	89.7013	NA	NA	NA	NA	NA	NA
MRPL51	324.704	326.928	241.026	227.682	246.03	245.752	477.048	429.51	283.838	281.614	257.15	323.314
MRPL6	120.123	107.956	71.3883	74.0453	83.4845	81.6666	114.669	94.8814	84.0438	79.1494	1374	1164.73
MRPL7	15.3691	14.3582	6.22752	5.32272	9.0168	9.72816	8.38656	7.36944	5.928	5.98416	9.21648	10.6766
MRPL8	647.572	633.513	199.317	194.768	358.522	377.13	585.544	602.912	434.196	427.993	612.01	643.437
MRPL9	25.1712	24.32	17.6563	16.3552	13.0112	14.3245	49.3818	44.5421	24.5875	24.4416	31.5552	38.0243
MRPS12	401.436	404.546	388.8	391.716	234.446	249.026	465.005	393.271	220.45	227.642	207.619	363.139
MRPS16	824.373	727.328	537.788	669.203	596.419	555.984	684.366	576.707	413.955	403.341	438.722	415.472
MRPS17	662.578	688.738	416.761	570.115	608.904	582.744	979.659	958.46	866.899	840.288	681.521	433.449
MRPS18	267.116	285.866	167.934	169.414	175.007	181.75	398.7	338.171	217.772	224.351	274.517	170.072
MRPS28	223.284	260.786	834.284	771.684	289.922	277.229	645.907	774.569	1188.25	1144.11	318.77	98.3717
MRPS35	435.515	439.974	269.782	248.377	284.348	300.253	739.187	626.369	288.956	302.631	255.958	482.337
MRPS5	167.773	186.936	237.576	186.782	100.972	110.207	377.181	312.765	240.5	209.177	268.129	368.869
MRPS8	641.547	608.894	425.649	340.366	560.489	551.27	1023.4	946.186	640.011	605.436	430.259	282.358
MRPS9	224.836	257.246	289.453	247.666	119.756	130.356	NA	NA	NA	NA	NA	NA
MRS6	172.399	164.528	66.2957	60.3926	155.144	149.544	104.287	120.483	109.887	112.915	100.049	84.4589
MRT4	694.556	677.387	326.988	336.352	490.872	484.628	625.1	658.658	340.254	422.977	369.129	402.686
MRX12	151.94	157.069	192.976	242.149	192.092	177.941	NA	NA	NA	NA	NA	NA
MRX9	169.377	156.716	140.041	118.811	144.827	142.202	98.43	104.374	91.3276	86.6184	107.385	84.4568
MSB1	11.9146	9.89728	12.5292	10.5277	14.184	12.5134	9.47176	11.363	8.17944	10.244	21.213	23.5612
MSB3	31.1731	28.0243	61.5787	60.3782	26.0957	26.076	38.3563	42.9811	35.5814	34.5974	36.2702	51.7781
MSC1	468.195	319.082	854.057	1061.53	629.199	591.144	138.867	81.9661	399.951	308.471	455.022	397.755
MSC3	7.02336	7.71776	10.4358	7.89136	9.8208	9.45376	9.6224	7.2664	10.2077	9.19584	7.39536	8.32288
MSC6	357.974	361.627	175.03	134.849	444.424	423.725	217.037	257.218	192.685	203.948	251.434	168.638
MSC7	328.191	308.865	271.232	194.609	425.834	417.697	190.88	195.287	309.544	252.585	264.451	238.684
MSD1	2.48416	2.62752	4.55168	3.42496	3.2256	3.23904	2.04512	2.30272	4.52928	3.7744	4.61888	4.22464
MSE1	23.9574	21.0702	20.8599	16.8447	18.2022	17.4757	NA	NA	NA	NA	NA	NA
MSF1	52.7626	53.436	43.5979	47.1408	56.569	55.9541	58.4429	51.1522	55.0464	46.5259	40.5821	41.7533
MSH1	57.135	59.5326	50.7022	77.3106	55.1466	52.9244	NA	NA	NA	NA	NA	NA
MSH2	42.108	43.435	52.9795	55.1742	65.5864	65.4333	40.5258	40.1174	46.7526	56.0419	53.2347	52.7754
MSH6	60.2307	56.6069	85.4726	75.8507	69.7277	68.6655	87.9094	69.3528	109.965	82.1612	113.026	72.1644
MSL5	65.0882	64.473	104.03	81.4525	79.7299	75.362	NA	NA	NA	NA	NA	NA
MSN5	109.344	106.557	84.4736	76.7552	125.21	118.027	73.3248	93.264	86.5104	93.6928	77.3984	63.784
MSP1	569.255	558.747	445.256	644.315	566.553	560.248	802.542	874.899	776.421	713.971	400.82	320.056
MSR1	34.0726	34.8867	25.423	22.1837	25.5248	27.3395	36.5149	38.4653	29.5274	27.9501	37.753	37.753
MSS1	13.5211	11.7422	69.0744	52.5178	10.3958	10.5998	NA	NA	NA	NA	NA	NA
MSS116	269.244	294.523	348.658	380.614	236.572	243.488	499.139	575.214	587.138	600.493	410.901	317.655
MSS2	129.352	118.157	62.7278	60.6973	98.5645	98.9486	69.3134	52.8494	48.2944	44.6174	58.557	63.2766
MSS51	874.634	901.772	398.612	419.522	823.028	857.284	359.018	302.963	368.361	343.447	693.123	716.257
MST1	117.439	134.868	146.031	131.343	108.169	107.973	196.362	185.983	154.126	129.385	64.4314	31.2691
MSW1	285.868	275.975	205.953	199.401	245.011	228.309	201.714	193.619	152.763	141.842	145.311	143.641
MSY1	157.36	140.873	112.609	92.532	120.796	117.88	88.7186	93.3171	96.7941	87.2605	101.953	102.402
MTC1	1287.7	1250.17	1291.87	1326.06	1340.24	1374.43	1149.25	1321.89	1584.6	1490.36	1381.94	981.618
MTC4	5.69808	5.97888	19.3579	25.8682	5.73264	6.25968	24.2395	18.7142	14.5973	14.5238	9.66816	22.6195
MTD1	721.676	734.083	513.514	530.746	510.756	595.538	454.925	518.339	727.19	755.451	716.162	610.013
MTF1	55.2365	52.6906	34.1952	22.8134	28.8538	31.5494	NA	NA	NA	NA	NA	NA
MTF2	83.0626	81.6749	102.226	91.3886	111.08	103.481	NA	NA	NA	NA	NA	NA
MTO1	48.0553	49.505	14.9666	14.0712	25.0723	25.3282	41.1902	38.4186	22.5566	23.0682	41.3182	57.6493
MTR10	108.117	103.284	118.749	95.9656	166.801	154.788	84.9192	91.9613	103.008	108.531	114.054	83.5384
MTR2	NA	NA	NA	NA	NA	NA	11.4611	9.99152	8.84928	5.90128	17.1776	23.6966
MTR4	202.895	206.41	179.57	194.588	242.835	229.415	158.482	154.009	177.334	195.866	179.89	160.719
MUD1	28.6624	27.119	39.2963	43.1802	21.4544	23.5914	NA	NA	NA	NA	NA	NA
MUD2	15.0342	16.4354	9.36304	9.52984	18.0589	18.2368	12.8881	18.1367	18.5704	19.3599	12.5767	12.2098
MVD1	1180.97	1397.36	523.723	509.911	1175.21	1207.44	1327.15	1517.07	1334.06	1203.99	1833.61	676.812
MVP1	198.996	184.23	113.712	111.918	199.134	188.646	145.866	135.378	89.7	110.262	128.202	119.508
MXR1	230.849	276.713	744.22	920.643	484.63	500.529	350.707	347.343	643.625	456.194	172.449	150.74
MYO1	4.88632	5.66088	26.6152	27.2991	7.004	7.03696	14.8073	9.79736	20.3775	16.5871	5.85864	15.5242
MYO2	259.939	257.537	370.397	351.487	343.383	321.171	302.861	339.781	289.354	315.168	422.325	392.909
MYO3	118.904	112.819	83.6978	86.0209	95.7714	105.457	94.5281	83.8941	60.4011	61.1537	85.3992	100.549
MYO4	47.6772	44.4038	31.5476	32.449	50.1441	47.7246	30.1718	26.6138	22.2494	24.8586	42.9332	47.013
MYO5	173.316	172.589	175.982	171.013	159.499	160.832	191.375	188.708	160.105	164.347	91.9908	74.4168
MZM1	339.798	373.032	194.429	219.976	218.845	217.715	517.497	363.989	198.498	158.482	228.567	305.208
NAB2	36.8181	32.8526	24.0833	33.6908	32.917	31.8531	34.1744	30.9826	20.2145	25.8565	22.8904	27.9521
NAB3	396.146	409.47	290.379	216.067	308.923	320.461	NA	NA	NA	NA	NA	NA
NAF1	102.662	110.867	223.883	239.902	82.2466	84.0048	152.185	93.4798	149.646	116.239	41.514	34.8718
NAM2	44.7456	43.1909	24.155	27.3403	26.3923	25.7856	39.8539	37.3512	24.6101	24.3446	26.2406	25.141
NAM7	33.7498	39.2544	32.3059	49.8576	39.6154	39.7507	64.657	50.8502	82.2538	87.2621	89.112	74.8541
NAM9	444.996	414.249	226.97	198.18	359.742	344.648	245.698	233.12	191.751	188.676	277.843	287.347
NAN1	60.0726	89.0702	62.756	71.5851	63.3619	63.6216	NA	NA	NA	NA	NA	NA
NAP1	518.813	640.707	930.207	1106.19	511.195	581.284	885.258	1244.85	1716.43	1718.71	955.347	665.848
NAR1	32.0217	33.9402	31.1538	39.3762	39.9243	32.2044	24.7586	20.2362	21.8807	20.6474	27.9562	26.0376
NAS6	499.662	423.222	446.365	423.573	524.908	497.208	281.915	349.588	366.769	367.471	344.328	276.304
NAT1	248.288	245.609	278.018	251.77	322.479	310.962	437.651	456.399	364.53	401.224	490.951	531.93
NAT2	332.387	337.94	322.516	251.874	214.548	239.997	393.158	386.217	299.071	298.763	465.342	478.452
NAT5	37.8515	44.2109	63.4413	55.9395	57.5008	52.6646	NA	NA	NA	NA	NA	NA
NBP1	14.7762	13.547	16.6866	17.181	15.5911	14.7895	NA	NA	NA	NA	NA	NA
NCA2	397.087	352.84	348.962	378.157	375.192	363.56	337.786	289.205	317.715	292.399	198.43	152.357
NCB2	227.295	250.342	274.54	236.226	266.762	251.494	306.229	435.001	425.494	473.315	169.967	101.116
NCE102	9491.23	8737	11216.9	8441.34	9243.84	7433.69	3759.08	3131.56	5189.1	3873.73	3759.08	3300.51
NCL1	571.726	577.247	327.577	387.694	641.658	619.574	442.904	500.567	442.29	507.928	416.526	395.669
NCP1	705.1	612.291	1167.28	1125.54	786.075	820.333	827.808	790.435	803.515	765.52	853.346	711.952
NCR1	42.277	49.368	72.4363	79.7667	44.5808	44.2517	35.8442	34.8568	59.84	54.3347	41.7384	35.0962
NCS2	24.284	26.338	16.406	17.706	26.442	25.038	30.394	30.446	18.304	23.374	17.576	9.958
NDC1	245.219	256.661	188.402	171.042	250.348	242.654	153.681	151.314	133.164	144.409	148.157	155.062
NDE1	1840.11	1806.29	2482.54	2585.76	2658.72	2870.49	2717.45	3037.78	3854.61	4114.44	2833.12	2559.06
NDE2	109	93.532	149.093	153.057	131.782	138.707	21.7218	11.3914	64.0485	37.9154	70.2467	71.3635
NDI1	1880.8	2171.31	3150.03	3014.8	1128.98	1194.1	4229.43	3311.82	3421.01	2411.74	1864.78	2326.09
NEO1	22.6032	23.0021	55.6659	46.4917	30.1376	28.808	43.7438	53.1397	48.1315	50.1702	56.9512	47.4224
NET1	18.6595	17.5584	24.6264	20.832	21.9629	21.695	14.1211	17.1566	19.4779	19.1059	19.3142	16.3531
NEW1	783.253	751.425	911.951	834.456	943.779	925.789	871.819	967.304	727.9	873.203	927.173	1078.01
NFS1	632.267	644.449	841.398	966.876	760.182	822.312	795.511	707.391	866.981	912.056	774.395	938.045
NFU1	110.006	167.427	186.323	273.771	256.047	235.247	NA	NA	NA	NA	NA	NA
NGG1	64.2365	56.3744	16.9376	16.7859	31.9034	30.8669	13.0445	15.8	12.0333	14.2579	17.3674	13.5501
NGL1	13.5072	11.904	11.28	9.7152	13.4784	11.424	NA	NA	NA	NA	NA	NA
NHA1	17.4828	17.6664	23.2968	26.1324	20.1552	20.3184	16.9116	20.8692	15.7896	16.218	19.3596	29.1312
NHP10	24.6096	23.904	22.2912	21.9456	16.416	16.9632	24.4944	21.744	21.7584	19.4112	13.7664	14.9616
NHP2	16.0506	22.8196	150.609	117.79	8.51248	12.1534	218.453	292.552	236.093	237.016	367.985	484.34
NHP6A	5642.16	4910.47	2882.06	2666.61	3979.6	4081.22	4060.9	2861.73	1869.88	1991.83	2215.4	2552.79
NHP6B	4140.41	3382.71	1353.65	1557.97	2528.52	2710.14	2102.84	1816.22	1234.46	1203.24	1495.54	1572.16
NIC96	288.85	287.862	459.444	388.342	344.398	339.213	362.914	392.045	454.753	467.591	317.241	278.481
NIF3	514.423	496.696	349.822	359.951	546.981	552.046	458.712	497.42	420.365	481.503	362.845	144.704
NIP1	1362.28	1336.08	1062.01	963.266	1382.43	1364.29	1213.15	1821.74	1487.22	1771.36	1497.29	1104.33
NIP7	698.618	642.086	390.137	494.127	631.618	608.586	765.618	1008.49	808.191	935.213	619.055	405.492
NIT2	27.7574	31.3296	21.2963	24.4195	28.1088	27.7184	27.1328	23.0531	22.7408	21.2182	30.4122	25.4346
NIT3	785.581	745.338	1096.63	1099.14	820.794	795.642	1404.32	1383.36	1556.91	1551.04	728.57	534.899
NMA1	105.592	94.2374	46.9973	34.0032	76.5072	78.1466	40.1359	57.8662	27.8098	34.4282	52.5228	47.058
NMA111	112.779	126.357	137.732	158.037	128.681	129.659	147.64	147.518	161.707	175.896	131.005	107.03
NMD2	27.2904	24.8792	28.6714	25.8875	27.5754	25.9094	19.991	20.9774	27.8384	34.0418	22.0734	8.5488
NMD3	75.7715	68.2237	100.98	128.973	44.481	42.8688	78.9226	74.0128	75.0387	79.7286	86.3971	65.7322
NMD5	125.776	111.9	88.3264	79.9712	206.94	196.646	87.5804	114.287	122.493	134.728	121.449	92.6532
NMT1	203.739	236.478	303.971	298.179	310.267	295.156	266.195	309.008	214.568	240.507	200.968	180.569
NOB1	34.8401	33.5045	30.299	23.6592	26.9028	27.6278	41.8615	45.6012	35.298	33.3137	95.5526	115.014
NOC2	194.402	197.065	148.686	138.256	153.569	153.125	229.687	258.315	165.774	201.947	190.407	181.087
NOC3	46.0678	46.4755	64.8721	61.2539	38.4238	37.1498	114.405	137.643	148.548	131.018	49.0235	45.0996
NOC4	62.4064	50.7248	53.7824	35.5152	67.6592	62.72	24.4608	33.712	35.3584	40.2192	34.9664	24.696
NOG1	417.916	425.546	377.415	338.676	377.415	400.894	520.047	574.047	371.546	406.763	467.807	466.046
NOG2	165.021	152.467	85.2441	86.8639	155.91	150.24	151.455	144.368	83.8267	109.744	93.3433	100.025
NOP1	915.058	869.618	705.096	628.319	640.854	667.491	1811.31	1801.91	642.421	855.516	1046.68	1538.68
NOP10	NA	NA	NA	NA	NA	NA	369.895	305.607	233.163	237.961	695.652	1014.21
NOP12	117.566	136.726	127.682	100.398	106.223	114.04	186.235	173.206	94.1139	121.858	136.726	179.184
NOP13	81.0583	89.7789	86.7767	87.3486	87.9204	84.4894	131.237	118.228	66.9053	79.6287	93.067	103.646
NOP14	121.364	133.85	167.812	156.325	132.685	126.192	166.48	142.507	98.2232	120.365	139.51	191.785
NOP16	7.11448	7.33144	3.71544	4.14032	6.09296	5.94832	7.67496	8.02752	5.38784	6.03872	5.38784	5.88504
NOP19	7.09696	8.58624	11.623	7.74592	5.35808	5.58272	13.312	14.6099	11.3402	10.8659	7.43808	5.43296
NOP2	507.25	557.502	364.77	429.211	398.469	408.519	627.854	513.162	219.335	293.826	312.745	469.413
NOP4	68.6796	70.5962	55.5826	54.4113	60.9066	60.2677	94.2348	101.795	67.1889	77.8369	133.313	159.294
NOP53	123.198	123.198	70.1194	79.0589	92.7475	90.5126	126.643	121.335	40.0416	50.0054	67.1395	72.8198
NOP56	2575.39	2660.98	1462.76	1750.64	2174.69	2131.9	2505.37	2937.19	2450.9	3123.93	2186.36	1552.24
NOP58	2413.69	2392.73	1938.64	1872.27	1865.28	1886.24	3087.85	4044.94	2864.29	3412.7	2239.04	1508.99
NOP6	184.106	252.782	521.084	552.512	160.05	137.158	645.438	617.696	228.532	296.238	195.552	296.238
NOP7	86.6232	85.7328	104.94	98.3256	74.9208	74.0304	138.139	161.926	91.4568	101.633	104.686	147.17
NOP8	11.1936	12.7706	2.30912	2.12608	10.2643	9.6448	NA	NA	NA	NA	NA	NA
NOP9	183.926	173.635	221.15	194.874	191.371	189.838	204.071	220.493	159.841	190.933	129.405	87.365
NOT3	180.243	178.095	225.158	213.832	230.821	219.69	215.784	210.121	238.632	242.147	263.433	255.622
NOT5	131.623	124.185	171.23	185.067	122.456	121.418	NA	NA	NA	NA	NA	NA
NPA3	202.154	235.847	200.779	173.504	275.498	279.395	225.074	277.79	314.692	289.021	246.39	195.966
NPC2	3103.8	3360.86	5254.06	5813.34	3025.64	3079.49	2150.26	1992.2	3392.13	2358.68	772.912	732.963
NPL3	521.64	565.8	515.66	472.88	344.54	337.18	609.96	478.4	277.84	354.66	293.02	1069.5
NPL4	56.7833	56.8306	19.5739	34.4671	63.5443	66.3338	NA	NA	NA	NA	NA	NA
NPL6	174.817	181.766	230.563	231.195	199.453	203.243	212.718	220.772	238.617	232.774	144.497	60.4834
NPR1	12.7596	15.4644	18.5808	19.5608	9.3492	10.8584	29.8508	27.9888	26.166	23.6572	13.5436	6.4876
NPR2	35.9976	32.8176	39.6016	30.3584	40.4496	37.0576	41.1704	37.2696	45.5376	42.5272	23.9984	17.8504
NPR3	NA	NA	NA	NA	NA	NA	23.0429	18.9151	13.2754	15.5131	22.0147	36.4543
NPT1	750.875	791.943	1238.22	1274.5	783.045	820.007	1494.22	1543.5	1555.82	1564.04	1524.34	1438.78
NQM1	902.499	736.124	2766.62	2526.83	1145.41	1037.01	410.928	409.943	1141.47	1908.14	706.725	482.044
NRD1	140.87	140.628	119.861	167.83	141.72	146.457	164.308	128.848	94.2374	98.245	157.265	189.689
NSA1	53.0171	58.1867	99.2563	92.823	44.0565	46.9859	111.836	95.7525	72.3744	73.5806	121.486	104.368
NSA2	111.272	122.991	67.4643	66.5882	73.4879	86.3018	130.219	123.539	38.9891	53.6648	93.4206	166.251
NSE3	19.1268	22.1242	13.0493	15.6492	19.8886	19.723	NA	NA	NA	NA	NA	NA
NSG2	22.9062	25.2356	2.34632	1.95808	9.06456	9.84104	NA	NA	NA	NA	NA	NA
NSP1	10.7251	25.1597	40.0781	68.8666	23.6006	30.3744	52.6848	55.8566	138.271	124.212	32.0141	14.2195
NSR1	271.656	280.238	237.988	221.814	167.02	159.099	478.946	408.309	205.31	205.31	120.809	118.169
NST1	21.328	21.9885	25.4285	18.9338	29.7491	28.153	17.145	21.1078	20.695	19.1814	33.079	30.272
NTE1	19.6573	18.2285	31.9299	33.5392	23.1014	21.2816	22.199	18.3187	19.5971	18.1834	10.4979	6.2416
NTF2	7423.37	10926.9	13262.6	22512.9	9470	10661	15031.7	13771.4	46089.6	43118	15748.6	7539
NTH1	160.755	137.111	181.569	166.312	203.495	196.119	75.5779	85.6819	136	129.735	110.437	106.698
NTH2	19.3104	19.4415	12.5637	20.3117	25.4969	24.734	7.60496	7.23544	17.6297	15.4245	9.36912	6.48448
NUC1	61.596	63.684	39.7138	38.9621	58.7563	56.0837	59.8838	54.6221	28.6891	27.1858	39.4214	44.9755
NUD1	4.832	4.272	5.016	3.84	3.44	3.456	NA	NA	NA	NA	NA	NA
NUG1	593.514	569.258	480.572	547.276	576.838	539.696	718.584	820.914	515.44	662.492	498.764	499.522
NUM1	21.8846	26.0096	34.5846	50.5968	29.8501	30.6629	36.7386	41.3106	99.7509	77.9678	33.2638	28.7731
NUP1	3.6248	3.51072	5.93216	6.06832	4.38288	4.44176	5.30288	4.44912	3.80512	4.01488	6.9368	53.2974
NUP120	96.0876	99.63	126.375	220.249	111.763	102.818	155.334	175.437	294.019	302.875	66.7742	18.509
NUP133	87.4496	86.3744	113.523	94.08	87.5392	89.5104	69.888	70.4256	60.6592	65.3184	62.3616	62.1824
NUP145	85.7714	87.8475	69.746	67.021	83.6952	84.6035	95.7629	90.7022	80.4512	81.8137	68.2538	48.2058
NUP157	124.39	115.855	269.115	140.833	151.754	136.942	193.05	251.166	325.975	291.583	119.746	88.7426
NUP159	57.834	56.5488	41.31	45.6552	67.3812	64.8108	31.1508	31.4568	42.228	43.758	45.1656	42.9012
NUP170	36.5609	36.5214	36.3637	23.5457	41.5698	41.0176	41.6881	48.5112	26.4248	31.8675	107.553	109.328
NUP188	191.136	178.675	221.76	201.062	239.078	220.704	141.504	162.835	163.891	176.563	150.586	107.923
NUP192	136.417	126.937	144.05	117.087	155.747	143.804	99.8503	107.361	118.441	122.258	101.943	77.8118
NUP2	163.176	205.031	122.286	144.274	242.836	259.809	214.483	266.367	220.462	240.907	204.453	159.512
NUP49	57.792	54.976	103.872	98.944	75.84	71.744	NA	NA	NA	NA	NA	NA
NUP53	4.81344	5.62488	4.94592	7.82184	7.176	6.79512	NA	NA	NA	NA	NA	NA
NUP57	693.13	661.119	670.265	600.364	864.289	829.012	612.123	632.375	785.896	763.031	597.751	482.774
NUP60	1.90936	2.16224	4.0368	4.50544	2.12512	2.22952	NA	NA	NA	NA	NA	NA
NUP82	82.8099	79.7582	80.9129	80.0056	88.831	85.6967	50.2303	53.1996	50.0654	56.0864	54.6842	46.1888
NUP84	217.58	214.139	200.174	201.186	261.298	244.499	NA	NA	NA	NA	NA	NA
NUP85	43.1664	38.0256	48.1848	47.4912	52.4688	47.6544	36.4344	41.412	41.9424	43.86	29.2128	19.1352
NUS1	28.9177	27.1075	42.636	50.849	41.2896	41.9179	40.2574	36.4426	45.7178	42.8305	136.405	130.077
OAC1	521.722	455.036	543.297	394.233	466.804	458.958	390.311	384.427	345.199	356.968	296.165	264.784
OAF1	11.4924	10.4374	4.88584	5.0868	11.304	11.1533	NA	NA	NA	NA	NA	NA
OAR1	2.32256	1.99272	1.85136	2.34384	2.00792	1.99424	NA	NA	NA	NA	NA	NA
OCA1	93.3994	85.8566	123.663	131.392	132.882	118.449	75.7997	74.1235	84.6461	76.4515	66.1152	65.8358
OCA5	NA	NA	NA	NA	NA	NA	24.6045	27.0112	36.0566	25.9366	42.5997	46.9862
OCA6	60.2464	50.7149	93.4269	66.1811	61.5053	57.0093	NA	NA	NA	NA	NA	NA
OCT1	132.017	126.389	216.758	177.47	177.738	165.946	106.235	133.946	182.347	173.182	179.078	112.024
ODC1	1889.67	1643.22	780.646	645.432	1266.22	1286.87	704.047	541.523	726.027	538.193	1055.74	1183.62
ODC2	807.959	806.938	229.824	229.824	490.291	495.398	490.291	419.812	379.976	290.089	202.245	248.21
OKP1	33.0886	32.3014	13.4611	13.225	30.1235	27.2371	16.1901	14.1171	12.0704	12.0179	22.6189	14.8518
OLA1	2761.45	3112.62	1691.99	2240.02	2825.3	2851.91	3011.53	3543.6	3261.6	3979.9	3006.21	1958.02
OLE1	204.572	223.142	311.8	331.269	155.75	165.335	223.142	205.471	151.857	164.436	213.258	222.543
OM14	10341.7	7943.17	8140.31	6916.39	13364.6	12608.9	2669.63	2299.99	5700.68	4977.83	5634.97	3597.84
OM45	2014.48	2140.96	3282.4	5085.56	3489.09	3694.24	1132.18	507.476	2975.44	1780.02	1684.39	1673.59
OMS1	38.6658	36.064	51.7518	39.7477	29.7013	29.3664	77.9498	73.416	40.8296	38.4082	61.1285	68.4958
OPI1	195.782	191.558	93.1392	100.742	209.722	203.386	295.891	336.653	134.746	190.714	180.998	176.774
OPI10	365.397	314.776	312.977	274.433	348.438	342.014	218.673	234.348	234.604	265.183	435.804	407.025
OPI3	1902.13	2012.28	1929.67	1462.49	1388.73	1299.23	5534.27	9014.94	3790.49	5226.43	3518.05	2034.9
OPY1	67.7307	64.9631	62.9503	38.8974	57.6164	60.0821	41.9669	33.6641	39.0483	36.331	39.2496	43.8287
ORC1	17.4708	18.8212	12.5756	14.4999	21.387	21.2182	14.0948	14.7362	12.2886	13.9429	17.8253	42.1156
ORC2	4.06264	3.89408	4.27248	4.91232	3.4916	3.46064	NA	NA	NA	NA	NA	NA
ORC3	1.11656	1.84144	1.30152	1.9652	1.92304	1.91896	1.41576	1.23896	2.0264	2.00736	1.4348	1.48648
ORC4	23.374	24.2122	242.799	230.935	38.2689	32.5302	NA	NA	NA	NA	NA	NA
ORM1	448.832	428.083	350.278	340.209	391.774	405.81	361.262	385.061	263.319	268.2	335.937	290.169
OSH2	156.772	138.909	134.208	159.827	137.263	134.09	142.082	119.87	117.755	112.232	129.625	125.041
OSH3	18.4262	23.3453	48.0413	50.2589	20.281	21.0672	113.38	82.8173	59.0285	52.3958	27.9619	31.0262
OSH6	24.0365	26.0707	15.4752	17.0602	18.1709	20.0304	NA	NA	NA	NA	NA	NA
OSH7	76.54	108.936	274.974	234.533	92.2752	95.8352	184.55	165.967	145.818	105.091	177.573	158.064
OSM1	27.6515	33.8946	34.086	40.1617	25.2595	29.8761	39.8746	34.6601	59.5369	53.2938	40.975	33.5598
OST1	322.98	300.196	193.661	208.218	248.089	274.881	267.497	268.552	241.971	249.144	246.19	332.051
OST2	1203.26	1043.72	1076.47	825.405	1317.46	1170.51	NA	NA	NA	NA	NA	NA
OST3	1009.75	942.808	885.732	648.973	1149.27	1018.91	489.725	742.691	547.505	691.956	443.219	448.856
OSW7	112.027	107.235	98.5651	72.3267	148.418	143.056	NA	NA	NA	NA	NA	NA
OTU1	6.1488	8.9488	13.3616	10.5392	5.9808	6.2496	NA	NA	NA	NA	NA	NA
OXA1	208.086	190.473	261.507	249.493	123.288	145.917	338.373	309.213	214.734	202.72	208.669	285.651
OXP1	167.152	162.225	218.976	187.772	179.195	182.298	158.393	150.728	152.736	155.108	205.472	221.531
OYE2	3473.79	2955.01	3197.45	3945.1	3555.17	3341.55	2287.04	1992.05	2712.58	2758.35	2370.11	2380.29
OYE3	89.8138	64.6029	96.7074	129.698	114.237	112.366	57.7093	44.119	90.897	77.8977	122.017	122.903
PAA1	1771.62	2084.45	1345.33	1353.43	1517.14	1667.89	2575.58	2959.73	2726.32	2642.03	2240.06	1654.92
PAB1	1259.93	1657.48	1327.21	1459.72	1157.99	1308.86	3420.97	3372.04	3461.75	3314.96	1981.64	2189.59
PAC10	112.303	173.405	168.314	364.632	172.557	183.589	263.927	365.481	710.312	634.5	238.468	39.6032
PAF1	199.465	199.175	99.8774	75.5242	158.441	175.836	209.612	208.597	140.611	149.309	206.568	189.898
PAH1	55.0093	50.505	35.9258	41.6486	52.311	61.4938	44.8691	36.3174	35.6429	30.7686	66.5856	75.7466
PAL1	31.5141	30.956	25.0787	35.4032	24.6602	26.6832	NA	NA	NA	NA	NA	NA
PAM16	985.275	957.961	731.64	881.87	878.944	915.038	1036.98	873.09	1056.49	1040.88	1853.49	1394.99
PAM17	298.16	351.402	238.364	257.477	439.321	422.393	672.771	694.068	917.141	685.057	922.875	573.93
PAM18	473.737	486.49	318.344	249.385	356.129	397.693	772.243	738.236	506.327	460.984	779.328	801.527
PAN1	149.967	154.737	226.408	276.751	151.292	159.108	233.297	225.746	355.444	309.738	195.276	162.156
PAN2	15.1613	17.136	13.6435	11.7994	15.5856	16.4016	NA	NA	NA	NA	NA	NA
PAN5	148.885	184.941	128.772	236.94	216.337	215.356	314.204	199.658	254.11	273.732	179.545	137.847
PAN6	48.7104	43.633	60.145	64.1904	56.5949	50.2378	33.2717	34.056	53.1274	53.5814	24.9744	11.4346
PAP1	265.095	280.467	365.147	318.222	316.604	301.772	190.394	238.667	210.89	258.893	584.127	316.335
PAR32	23.2853	25.3234	22.5314	25.8539	23.2853	24.2346	20.6329	17.3942	8.76688	9.2136	7.23128	14.7138
PAT1	319.68	317.25	433.35	439.83	369.63	371.52	416.61	377.19	397.71	390.96	330.21	385.56
PBA1	19.733	24.387	57.2514	60.3731	17.6566	20.4346	60.1297	61.533	120.818	91.9917	69.3947	78.9605
PBI2	14638.5	13212.6	18379.7	17146	12019.2	12439.3	25754.8	23278.5	26291.1	21942.1	20310.6	22402.4
PBN1	26.45	20.75	51.89	61.36	30.61	32.16	NA	NA	NA	NA	NA	NA
PBP1	16.7099	19.157	17.3326	19.6928	15.0302	16.1886	30.5962	29.0034	22.7191	21.9227	34.2742	20.605
PBP2	48.8844	57.0096	47.0196	44.5332	50.5716	50.3496	59.0964	50.172	54.612	58.164	42.8904	41.6916
PBP4	463.527	442.751	303.324	335.18	529.547	521.698	604.339	510.618	405.355	433.056	515.235	666.204
PBS2	22.4469	29.7507	29.1006	51.8152	28.6418	32.4275	50.821	57.8189	74.8357	79.501	43.0582	18.2787
PCC1	110.277	130.994	166.212	266.928	255.135	239.996	185.654	206.69	454.813	408.918	232.984	35.6966
PCF11	54.005	52.7713	73.633	52.6591	73.2405	69.5953	NA	NA	NA	NA	NA	NA
PCK1	70.5483	88.4486	1298.3	1479.41	671.788	575.969	32.6418	25.271	73.7072	51.595	56.8598	65.2835
PCL6	29.1883	30.3173	32.34	27.1303	27.5419	26.1425	39.8664	35.3741	41.4422	34.0099	23.6258	18.0634
PCM1	143.868	149.682	162.222	134.634	117.078	123.234	227.544	196.65	156.294	186.732	85.5	50.958
PCS60	231.475	261.725	405.082	433.753	389.562	347.476	422.442	364.836	358.26	433.227	662.598	692.584
PCT1	66.2755	74.3702	55.3139	49.2429	71.2504	67.6246	74.6232	61.3006	57.8435	50.0861	58.9397	48.231
PDA1	5786.78	5082.01	5763.92	5573.44	5664.88	5584.87	3885.79	4293.42	5310.58	4822.95	7070.62	6042.03
PDB1	1180.13	1971.95	2012.88	3539.21	1440.95	1577.79	1832.76	1980.13	5901.8	4913.49	2690.08	1890.07
PDC1	6002.6	5786.09	4987.23	4651.27	4927.51	5181.35	6450.55	7704.83	6107.12	5689.03	4076.39	3083.42
PDC2	56.4189	55.5716	90.2104	89.1638	75.9562	72.2182	48.9429	50.139	47.5474	47.1486	87.22	102.272
PDC6	26.3389	19.7923	38.2278	42.6035	33.1059	32.5462	8.32736	5.0032	8.75136	11.4141	8.59872	8.12384
PDE1	134.428	121.5	159.408	138.413	138.316	128.304	57.834	59.3892	58.4172	54.2376	110.905	101.963
PDE2	88.111	74.1876	149.571	141.203	118.138	112.16	65.8195	75.383	93.2443	89.7986	66.4524	30.3782
PDH1	4781.65	4836.72	3835.69	3657.51	5805.36	5507.32	3411.3	3029.03	4344.3	3683.43	4273.03	3725.54
PDI1	808.649	1117.04	2517.61	3222.17	1545.83	1977.73	2877.27	3874.68	8757.64	8371.57	4266.19	3079.24
PDR1	61.7467	66.0294	53.8206	47.94	76.0648	72.8049	62.2581	58.9982	44.8079	51.6474	64.2396	94.6655
PDR12	550.227	528.17	85.1542	129.937	155.604	140.23	395.425	200.654	117.906	72.7219	89.4319	87.4267
PDR16	324.526	305.702	266.924	278.219	369.703	357.656	353.891	292.525	172.804	176.569	129.886	137.415
PDR17	131.008	137.796	150.422	139.018	118.79	129.379	169.836	158.703	120.962	130.601	251.563	307.089
PDR5	23.5111	31.0116	33.9926	23.3669	24.4727	26.3478	26.8767	30.9154	20.3378	22.6938	21.3956	20.0013
PDS5	124.392	106.299	143.284	138.362	192.775	181.6	88.0725	92.0637	109.758	105.102	119.869	104.303
PDX1	387.302	296.987	436.615	488.144	389.241	378.714	266.512	318.873	434.122	400.877	205.287	128.27
PDX3	476.241	462.025	524.982	452.548	377.744	381.467	639.389	488.765	396.36	361.158	543.599	605.541
PEP1	44.4	50.1187	84.431	84.8573	51.8947	55.0915	58.2528	55.4112	69.5126	61.9114	59.7802	52.6406
PEP3	38.6131	39.9922	60.9253	60.6424	43.3514	42.2906	53.7826	54.5251	61.7032	54.4898	87.4806	95.8963
PEP4	4245.96	4452.71	9269.14	9502.68	6577.6	6167.94	1944.95	1853.06	7301.22	3618.06	4146.42	3667.84
PEP5	66.5359	67.4465	73.8854	62.5034	95.4137	92.4869	50.341	61.0726	65.4302	68.1619	47.5442	36.6826
PEP8	52.9616	52.5594	83.1966	88.2917	57.3192	60.336	55.0063	48.2353	79.543	73.677	64.4925	30.235
PET10	924.704	1252.97	1357	2258.59	3553.18	4017.84	1421.73	1595.11	4091.82	2959.05	3285.01	2790.29
PET112	NA	NA	NA	NA	NA	NA	66.4505	66.023	141.417	103.802	108.668	100.185
PET123	230.984	227.875	228.652	214.352	190.88	188.393	411.45	326.735	189.792	205.336	277.15	470.051
PET127	1.89848	1.91368	1.24944	1.216	1.37256	1.43184	1.24488	1.48656	1.40904	1.52608	2.05504	1.61576
PET18	36.9812	34.8808	240.578	258.019	155.453	149.01	35.1168	16.4964	226.041	154.179	125.34	81.3728
PET191	269.902	354.807	121.807	191.527	271.535	293.577	227.286	231.368	381.259	304.191	308.273	199.202
PET54	NA	NA	NA	NA	NA	NA	15.3941	16.2115	17.965	16.3426	19.8931	14.3894
PET9	87890.1	79960.2	80084.1	76325.7	73351.9	72484.6	74384.5	82562.2	77275.6	64389.4	52453.2	42664.7
PEX11	4798.19	4379.26	2517.86	2371.02	2582.64	2306.24	1455.44	1692.97	1615.23	1403.61	1459.75	1096.98
PEX13	133.448	116.593	105.907	72.8054	122.588	117.896	103.995	129.191	63.4224	59.5997	63.7699	57.2539
PEX14	89.8656	95.9632	75.9536	62.752	50.7936	54.4048	105.021	115.973	97.8576	80.6896	57.6016	50.024
PEX19	NA	NA	NA	NA	NA	NA	3.81312	4.58688	9.39072	7.19232	5.58336	2.77824
PEX25	77.1936	80.2208	75.68	60.9981	85.5941	83.3237	NA	NA	NA	NA	NA	NA
PEX3	118.519	125.759	18.7516	15.4212	99.1156	108.021	26.3536	25.702	21.2856	23.168	118.084	64.9428
PEX30	33.0658	26.8414	28.1081	22.0802	38.22	33.2842	40.1419	29.5495	24.8539	23.4125	46.7376	71.657
PEX5	7.38048	7.07544	4.91784	4.82856	7.57392	7.90128	NA	NA	NA	NA	NA	NA
PEX6	12.055	13.7088	13.5021	14.9709	11.9789	12.4358	12.0986	11.1302	12.6534	13.0234	14.5683	10.4992
PEX8	11.9066	10.085	20.551	12.6187	23.0681	20.3688	52.4786	13.4798	26.5126	17.951	31.1659	17.0734
PFF1	56.4346	47.9849	31.008	30.2328	61.9385	58.295	77.4425	49.6128	18.2947	20.3878	89.303	122.327
PFK1	1817.15	1924.84	2191.35	2239.81	1774.08	1822.54	3082.43	3308.57	4493.08	4040.81	2360.95	1712.16
PFK2	2166.46	2295.73	1514.97	1796.77	2104.42	2210.41	2285.39	1936.37	2670.59	2662.84	2150.95	1685.6
PFK26	28.5826	25.9219	19.607	17.7192	18.3595	20.435	12.0778	11.2718	16.4606	17.8738	44.8003	60.168
PFY1	3.08	7.18	34.08	94.36	5.7	6.18	25.6	19.82	161.34	100.88	67.62	36.98
PGA2	397.142	476.254	364.706	337.017	243.665	297.461	532.424	636.852	430.369	453.312	605.207	647.136
PGA3	66.5312	115.647	201.55	282.953	149.304	140.694	NA	NA	NA	NA	NA	NA
PGC1	50.465	47.1162	52.7654	18.7242	49.7078	50.9891	NA	NA	NA	NA	NA	NA
PGI1	58557.5	48246.2	31923.1	29221.7	62134.1	56426.7	15486	14116.2	25987.5	24731.9	37668.5	38049
PGK1	248933	220938	119998	122758	313467	314255	162714	157851	189526	214104	245516	252351
PGM1	309.021	357.533	304.17	290.829	267.786	263.42	679.896	754.362	366.023	419.629	382.517	330.124
PGM2	933.35	691.684	1097.94	1130.69	1044.02	1132.95	326.08	217.104	1188.57	658.653	1571.96	1373.77
PGS1	9.8912	10.054	3.4232	4.2064	15.1536	15.6464	5.7332	4.8488	5.2492	6.358	5.8432	5.8476
PHB1	4128.07	4305.57	3246.44	3705.99	3595.54	3924.92	4157.65	4179.35	7195.02	6124.05	6652.64	4331.21
PHB2	2039.36	2123.3	1555.83	1416.32	1924.69	2040.55	1981.43	1779.27	1909.32	1763.9	2167.05	2185.96
PHM7	52.8026	43.5547	118.135	116.752	64.9795	53.9688	30.727	15.4042	56.0842	57.0062	71.4883	78.0242
PHO13	93.1494	101.834	48.3881	53.8282	79.3106	82.4602	139.82	168.261	133.425	115.578	96.0126	74.6341
PHO2	72.7822	65.3083	150.982	145.966	59.5901	59.4396	147.37	127.306	78.1994	80.8078	92.3446	105.436
PHO8	782.268	621.154	816.222	655.774	740.325	706.371	432.078	432.078	380.149	403.451	555.244	529.945
PHO81	66.9845	71.3843	35.1987	35.651	53.4149	50.7421	48.6861	63.4893	50.2486	48.8917	47.2469	32.0325
PHO85	253.067	282.762	295.171	423.478	189.468	220.27	446.081	409.517	676.988	625.577	714.217	503.697
PHO86	574.15	500.639	417.833	324.042	712.301	637.945	223.069	310.1	337.139	338.406	629.495	428.395
PHO87	9.24064	9.88384	13.8824	10.5914	11.7491	11.4918	7.53616	7.30032	8.29728	9.5944	9.46576	9.71232
PHO88	265.484	363.12	385.061	350.687	69.4792	104.584	835.213	718.196	513.415	425.652	641.037	756.226
PHO90	40.6526	41.1758	45.8846	46.3555	55.8254	52.8955	68.9578	55.0406	75.0792	71.783	48.396	42.5362
PHR1	9.25616	8.40336	6.67152	8.02288	9.24304	9.42016	7.70144	5.92368	7.01264	6.38944	8.3312	9.59728
PIB1	20.2312	23.2104	41.3288	31.9504	18.316	19.3952	50.008	49.2176	53.96	37.2248	10.7008	12.3728
PIC2	169.523	137.284	331.327	329.359	351.912	319.067	109.282	121.693	354.485	237.332	281.984	134.559
PIH1	40.8051	41.9866	69.9094	70.7728	35.6931	36.4429	73.3629	68.5008	71.977	71.7952	59.7309	53.6646
PIK1	15.0026	19.7462	17.4468	16.1926	21.9331	24.2969	NA	NA	NA	NA	NA	NA
PIL1	14082.1	14963.6	8749.64	12177.7	15126.9	15137.8	13559.8	11285.3	12765.3	11492.1	9935.85	8912.88
PIM1	395.161	356.976	438.951	413.027	455.766	431.945	325.798	339.46	364.683	385.702	341.562	318.441
PIN2	3.85624	3.59024	4.22104	3.28928	3.31208	3.12664	NA	NA	NA	NA	NA	NA
PIS1	348.98	340.266	388.627	302.144	243.109	260.754	371.417	361.179	309.551	328.067	373.16	515.627
PKC1	11.5409	11.8806	31.2908	26.3698	8.14328	8.51592	28.0576	25.3286	22.0844	20.7582	29.0111	42.9742
PKH1	27.755	29.6562	41.5113	49.7129	29.1343	32.2472	40.9707	37.0936	43.3007	40.337	29.5444	33.4029
PKH2	4.17272	4.0592	4.73344	4.644	5.36296	5.28728	5.04304	3.74616	4.25184	2.79328	4.06952	5.1256
PLB1	990.066	992.154	3214.41	2096.32	1438.14	1345.6	960.149	1426.31	1540.41	1731.05	1148	1152.18
PLP2	258.62	251.509	99.2867	87.4355	377.922	287.589	199.89	197.783	156.963	144.321	211.741	151.695
PMA1	2837.66	2567.74	4394.91	3384.43	6844.99	6720.41	2955.32	3536.69	4360.31	3945.04	5066.26	4775.57
PMA2	122.864	88.6291	50.4872	66.1329	61.7442	63.9207	NA	NA	NA	NA	NA	NA
PMC1	236.381	252.819	383.337	346.158	213.487	213.291	253.406	263.19	272.191	301.543	259.276	233.838
PMI40	2126.74	2179.51	1593.1	1065.32	3197.92	2982.9	2713.15	2853.89	1986	2378.89	2582.19	1542.27
PML39	8.38944	10.5667	16.2605	7.68096	10.9901	12.0528	NA	NA	NA	NA	NA	NA
PMR1	270.139	283.003	225.003	156.396	230.419	234.256	232.225	254.567	199.727	214.17	964.105	719.919
PMT1	236.391	251.541	249.536	219.235	197.624	233.494	310.806	352.915	271.148	298.552	426.439	468.103
PMT2	243.139	291.39	351.138	319.662	168.313	194.888	547.534	603.701	521.524	517.378	514.739	452.164
PMU1	63.2448	64.152	43.74	36.4824	45.5544	44.0964	NA	NA	NA	NA	NA	NA
PNC1	704.657	811.2	2068.84	1841.32	655.223	797.383	775.583	747.949	2601.24	2333.5	2569	2356.53
PNG1	69.4864	68.2808	57.8688	49.2652	67.5684	70.5824	NA	NA	NA	NA	NA	NA
PNO1	185.665	191.83	56.1974	65.208	155.314	138.004	165.747	154.365	86.0746	112.395	136.107	170.964
PNP1	402.543	364.572	508.245	472.584	376.887	382.274	492.339	471.301	466.939	444.105	277.341	292.222
PNT1	48.0461	47.2627	78.2925	49.4387	67.4995	61.9725	72.896	78.7712	77.4656	78.249	81.4694	39.168
POB3	135.139	134.209	228.155	204.768	154.539	149.756	205.565	228.288	238.652	239.45	287.021	237.191
POC4	55.3003	64.758	65.6616	110.842	107.95	101.986	62.7701	62.5291	100.48	92.107	51.6859	36.5054
POF1	34.833	45.6614	25.1988	40.986	103.791	104.924	29.0444	22.1628	68.2898	69.5042	52.9074	35.1366
POL1	83.46	79.1201	117.178	96.9249	107.385	96.8136	193.85	160.466	140.435	125.079	86.7984	100.152
POL12	64.2968	62.65	51.6952	60.7884	83.2708	83.772	47.3992	34.2964	34.726	37.59	42.3156	48.4732
POL2	6.068	6.1008	7.36032	7.5112	5.8056	5.84496	9.22992	7.74736	7.49152	7.9376	7.49808	8.10816
POL30	1531.15	1491.24	1048.58	1474.91	2430.97	2381.99	1418.67	1591.02	2331.2	2073.58	1302.57	540.62
POL31	35.787	44.2075	29.7214	72.5374	33.0397	35.0021	94.9802	75.6773	119.742	123.596	58.872	77.2472
POL5	158.237	158.038	125.793	124.599	171.174	165.999	179.932	193.069	133.954	159.033	156.644	168.388
POM152	15.1134	17.3562	14.7091	16.3391	15.5698	16.9781	17.1867	13.9919	13.9267	14.005	11.4491	15.322
POM33	243.858	198.161	536.093	431.018	243.858	250.064	247.666	231.165	375.307	323.123	1247.5	1125.78
POP1	12.3491	11.9939	7.26976	6.46464	12.7162	11.9584	12.6451	12.3728	8.5248	7.8144	13.9238	15.2499
POP5	201.14	197.153	138.45	165.475	246.552	240.128	124.273	135.792	127.374	152.849	173.007	135.792
POP7	23.5872	21.1068	27.5808	35.3808	20.8572	19.6092	NA	NA	NA	NA	NA	NA
POR1	19359.1	24315.2	13132.6	14218.4	11744	14927.4	45587.4	45255	33540.6	25792.5	24071.5	30150.3
POT1	57.8018	54.2038	32.1101	43.0304	32.8152	35.3283	20.5389	12.891	48.147	37.8053	52.0523	46.2848
POX1	1073.43	951.763	287.173	461.815	250.272	242.599	163.316	160.028	156.374	136.279	97.9165	55.9001
PPA2	156.048	198.824	292.027	359.804	149.84	171.1	421.033	293.218	293.813	246.276	234.71	223.06
PPE1	NA	NA	NA	NA	NA	NA	20.4117	15.4091	30.2778	24.0246	23.932	26.9891
PPH22	84.4536	106.17	229.231	225.356	134.833	128.179	96.2259	111.874	233.545	191.501	96.5915	63.1757
PPM1	70.1552	76.8838	35.8339	43.6058	97.0698	94.4096	50.4909	42.6669	33.3302	38.8592	71.9286	47.6742
PPM2	11.0803	11.4942	16.2543	19.8204	17.6553	15.8404	NA	NA	NA	NA	NA	NA
PPN1	32.9912	35.7296	115.352	116.343	31.7133	33.0694	63.6352	57.6107	61.8878	63.6613	53.9074	61.5488
PPT1	182.012	180.703	109.993	78.1299	111.302	116.758	242.901	256.214	130.071	159.533	212.566	243.992
PPX1	353.71	324.526	186.486	189.988	350.792	332.406	269.076	311.977	231.429	241.644	319.565	247.772
PRB1	2768.52	2939.4	11986.3	12017	4049.51	3856.5	1920.26	1422.37	3992.96	2269.4	3947.47	5265.35
PRC1	1134.38	870.109	2115.09	1688.7	1334.7	1265.41	318.463	340.227	636.481	488.576	330.455	271.826
PRD1	179.546	185.669	223.593	273.368	392.867	391.485	169.867	198.705	374.893	401.558	600.461	449.16
PRE1	1169.37	1525.93	3827.49	5476.77	1507.34	1664.49	2315.08	2838.93	7347.42	7654.98	2979.19	1699.98
PRE10	794.865	754.022	1896.84	1727.97	948.812	878.907	1056.42	967.662	953.524	900.9	640.134	1085.48
PRE2	851.738	746.168	1549.07	1237.39	792.13	761.968	1327.16	1174.19	1100.94	1215.13	814.393	721.033
PRE3	4227.02	4341.03	5275.01	6958.8	5257.47	4858.45	4380.5	4411.19	6665.02	7717.39	4906.68	3288.66
PRE4	1156.61	1165.7	1736.31	1640.51	665.715	796.48	1767.08	1625.83	1136.33	1309.05	1438.42	1778.97
PRE5	2183.2	2559.15	3069.37	3695.06	2236.9	2408.77	3211.69	3112.33	4216.02	4444.27	2787.4	3222.43
PRE6	1196.66	1779.64	3042.78	5420.76	2260.35	2320.02	3329.16	2959.26	5901.46	5961.13	2609.8	2239.9
PRE7	3171.24	3263.16	1034.1	811.194	2454.26	2509.42	1461.53	2042.92	590.586	1351.22	1220.24	2619.72
PRE8	942.577	1050.62	2815.06	2436.54	687.001	827.083	3045.31	2970.79	2551.29	2692.12	1447.77	1677.27
PRE9	481.213	681.492	1746.32	2978.81	646.149	742.211	1172.67	1408.3	4242.11	4258.42	1728.2	1069.36
PRI1	80.779	78.758	59.2617	78.4014	70.5553	72.6951	67.405	71.2091	110.677	104.02	58.3701	44.58
PRI2	38.9059	39.672	50.6707	42.2986	64.5149	54.1728	29.0016	26.9222	46.4573	40.2192	31.5734	24.2957
PRK1	0.25776	0.2232	0.41808	0.58128	0.31008	0.26496	0.80736	0.71328	0.55488	0.56784	0.44208	0.54624
PRM15	48.7614	46.7126	55.8219	53.2058	66.129	61.9368	48.0365	36.8784	56.5469	55.2861	44.7584	38.9902
PRM4	27.5335	28.6222	45.0425	40.5065	60.9638	64.139	NA	NA	NA	NA	NA	NA
PRO1	97.584	132.894	744.292	570.096	91.378	97.156	512.53	594.92	818.978	767.832	397.612	376.212
PRO2	504.948	548.333	349.7	411.381	604.787	598.514	590.674	825.898	778.853	802.898	430.199	298.473
PRO3	1504.84	1729.94	1483.57	1955.05	1673.22	1949.73	2137.61	3564.46	4264.59	5129.56	2151.79	1380.76
PRP16	4.00072	3.58104	6.21952	3.77368	4.10048	3.85624	NA	NA	NA	NA	NA	NA
PRP19	62.9258	63.8629	76.0444	85.3427	72.3683	68.7643	68.4039	53.123	57.8082	54.5646	35.3913	27.1742
PRP22	8.5488	7.7064	9.672	15.08	12.0328	11.4192	19.136	15.2984	13.0208	11.3256	26.4576	45.5624
PRP28	19.624	22.4928	28.9168	28.2304	19.4128	21.0848	31.24	17.0192	20.9088	17.336	19.8176	22.4752
PRP31	39.3634	34.7426	55.4496	59.926	38.757	37.3418	42.367	32.5189	22.3531	25.2411	17.819	26.9162
PRP39	28.9656	26.3088	20.0448	18.8568	40.2408	39.0528	NA	NA	NA	NA	NA	NA
PRP4	11.6128	12.3462	10.1154	12.4074	20.6891	19.3139	NA	NA	NA	NA	NA	NA
PRP42	84.4906	79.501	45.4054	51.282	88.4822	83.0491	NA	NA	NA	NA	NA	NA
PRP43	204.653	213.748	148.089	140.983	245.015	228.529	223.413	268.607	203.232	253.542	181.061	140.415
PRP45	18.139	18.095	14.3618	13.6884	18.139	18.1536	19.1638	13.747	17.729	17.1581	9.69168	7.74456
PRP6	41.0552	38.6024	30.6892	31.4484	41.1136	39.5368	NA	NA	NA	NA	NA	NA
PRP8	22.9861	22.9244	18.0517	18.6068	22.4515	22.945	16.2424	14.2481	12.9117	14.9266	18.4012	19.3881
PRR1	24.8688	23.269	32.3928	38.016	28.1635	26.7538	27.4824	24.061	20.4494	20.9405	16.6795	18.5328
PRS1	797.541	841.955	495.529	484.108	517.101	515.198	939.03	763.279	560.88	580.549	786.121	945.375
PRS2	35.0998	44.5776	113.412	138.231	100.4	98.151	132.448	107.147	204.334	187.708	259.594	240.398
PRS3	693.194	748.865	652.788	939.224	736.294	746.172	816.209	851.228	1244.52	1337.9	844.943	607.892
PRS4	28.0963	34.1983	7.94616	9.492	53.6162	50.0906	9.2208	7.24104	20.2858	16.0279	81.0617	69.2374
PRS5	163.457	213.558	195.374	362.507	135.988	154.559	413.962	405.45	534.281	506.813	228.259	175.063
PRT1	413.678	462.6	400.728	396.411	361.878	389.217	828.795	885.631	671.957	748.937	748.218	835.989
PRX1	2838.93	2540.86	5706.87	5173.56	4192.34	4316.4	1769.1	1522.58	2919.49	2618.2	3620.37	4152.06
PSA1	1169.14	1218.77	1761.43	1677.6	999.282	1194.51	3028.73	3239.39	3456.68	3314.39	3047.48	3771.02
PSD1	244.88	232.233	129.185	124.782	209.468	176.118	221.647	282.352	149.139	151.762	229.891	200.944
PSD2	2.506	2.5452	3.7436	4.858	2.45	2.254	8.2992	9.0832	5.3564	6.6696	1.8424	1.3832
PSE1	251.812	268.792	280.353	250.728	333.461	302.391	218.574	266.986	301.669	340.326	255.786	192.201
PSH1	27.1138	25.8552	13.297	9.7128	25.7731	23.639	NA	NA	NA	NA	NA	NA
PSP2	32.8431	35.7236	27.2516	30.1038	34.6505	29.1154	62.0433	51.5945	37.1356	37.7004	54.8986	60.5183
PST1	15.0842	16.2915	39.4038	43.2925	15.3664	15.288	NA	NA	NA	NA	NA	NA
PSY2	28.6212	26.4942	57.8054	29.0904	34.8146	32.5938	29.1217	41.3522	47.7958	42.3844	38.8185	20.2694
PTA1	102.808	99.1515	118.794	107.092	140.317	137.914	96.853	99.256	99.7784	92.4648	200.915	171.034
PTC2	116.372	123.054	133.393	113.094	132.258	143.857	212.697	181.555	183.825	195.172	106.916	110.572
PTC3	87.2166	94.1498	378.106	310.785	108.518	116.557	236.932	170.716	423.724	337.11	277.124	156.447
PTC4	138.428	141.87	218.089	228.892	111.359	102.693	218.089	186.984	213.696	203.605	60.5472	77.168
PTC5	45.9424	48.1223	42.3326	26.3934	45.2861	47.3957	NA	NA	NA	NA	NA	NA
PTC6	15.3456	13.1707	18.2822	17.7523	25.4803	24.564	7.02144	5.67456	13.5571	12.2986	18.0946	12.8837
PTC7	37.4057	59.1121	78.9002	136.246	63.3524	71.7321	94.5995	90.864	158.861	147.553	96.7197	65.7754
PTH2	331.561	330.473	225.331	188.712	240.377	256.692	NA	NA	NA	NA	NA	NA
PTI1	115.907	101.638	148.422	157.077	148.656	157.545	273.102	273.803	205.967	249.476	73.217	36.1406
PTP1	8.81328	10.1114	7.91048	11.917	9.47208	9.75512	8.6132	9.25248	13.664	12.4977	8.69128	5.89992
PUB1	464.217	633.738	914.843	1626.55	743.176	791.815	1073.64	852.614	2369.72	2032.83	854.044	561.495
PUF2	19.3627	19.9962	18.8149	13.987	16.4352	15.7846	12.1552	10.5117	13.0283	10.2378	24.6357	31.2782
PUF3	272.687	290.156	269.412	251.396	266.682	254.945	340.108	376.412	340.654	343.384	305.169	268.866
PUF4	68.1538	64.5103	61.0098	60.9383	83.7991	80.8701	NA	NA	NA	NA	NA	NA
PUF6	681.247	596.978	643.104	520.692	745.114	679.473	642.217	780.595	607.622	625.363	453.277	399.168
PUN1	1014.75	933.144	1313.99	954.021	1208.34	922.389	809.147	1338.67	642.13	1679.66	643.395	447.276
PUP1	1003.12	1419.68	1663.99	1715.78	1229.42	1385.91	997.494	1278.95	2498.24	2287.71	3547.52	2563.54
PUP2	437.4	686.462	2568.95	3577.53	623.977	742.788	1664.23	2594.48	7412.91	6892.79	2660.48	1471.49
PUS1	201.393	215.67	111.176	111.784	222.352	221.137	192.888	179.218	117.251	133.351	231.161	231.769
PUS4	82.3176	86.4734	29.4106	40.6793	77.6822	78.4814	34.0459	32.3676	33.4865	39.1608	82.5574	100.459
PUS7	58.0971	69.5937	231.511	180.084	76.9655	76.5267	190.79	190.351	188.07	177.89	63.5382	73.3674
PUT2	1435.58	1330.77	2225.77	2345.75	1392.83	1402.48	1723.8	1580.38	1697.6	1670.02	1558.32	1665.88
PWP1	392.89	351.102	543.67	584.596	340.332	322.669	339.04	356.702	301.129	335.162	497.574	520.837
PWP2	125.126	130.393	177.475	171.251	123.69	122.254	192.797	193.276	183.7	203.969	158.004	168.857
PXR1	10.4115	11.7926	15.8032	13.7182	9.60144	9.97328	NA	NA	NA	NA	NA	NA
PYC1	252.41	229.165	183.848	163.89	204.746	207.328	191.832	189.718	176.57	156.846	190.423	164.595
PYC2	303.87	284.34	148.47	145.32	267.96	274.05	164.01	157.71	199.08	166.74	197.4	150.78
PYK2	69.9989	75.0652	201.072	260.567	68.8369	72.4623	226.822	191.126	389.595	352.411	219.943	143.53
QCR10	35069.7	30088.4	35695.1	44049.3	29552.3	25397.6	23387.2	24526.4	34109.1	28949.2	16775.4	8867.93
QCR2	32719.4	31724.7	26995.8	23674.9	32551.1	30714.6	25542	25587.9	28740.5	25894	24149.3	20231.6
QCR7	18101.1	20270.3	14274.4	14587	12436.8	13630.3	24523.2	26332.4	23566.5	19493.5	19360.9	15723.7
QCR8	671.404	720.9	223.533	164.38	233.392	279.467	606.618	504.006	325.139	271.016	560.946	674.825
QCR9	15181.4	12496.5	11819.6	10792.8	12276	12063	8997.8	7545.07	7993.82	7027.87	8374.12	8343.69
QNS1	137.417	155.515	142.222	182.903	184.344	179.219	215.575	211.251	252.092	258.819	290.69	272.592
QRI1	387.665	423.455	451.009	496.617	597.651	514.037	312.919	325.588	501.051	483.948	300.567	168.495
RAD1	180.397	171.922	189.218	150.821	222.945	200.634	107.581	123.493	104.122	102.738	86.307	62.0926
RAD2	3.72384	3.80304	2.61936	2.89728	2.87568	2.95488	1.8288	1.87344	1.52208	1.5552	6.09696	5.25024
RAD23	102.596	167.223	885.123	934.402	259.855	291.9	570.604	467.47	902.627	746.444	402.843	292.707
RAD26	5.45832	5.30936	9.06528	8.26728	7.9268	8.12896	12.4062	11.97	10.0442	10.7145	10.2676	10.6506
RAD27	207.304	176.778	195.132	266.809	248.842	217.35	123.648	195.132	251.546	374.035	243.239	240.148
RAD3	53.508	50.61	22.134	22.68	57.708	53.298	29.736	25.788	16.548	20.58	26.25	34.566
RAD33	27.1677	30.1811	38.1002	48.8691	41.2538	37.1891	NA	NA	NA	NA	NA	NA
RAD50	12.7898	11.695	11.4374	11.811	14.5029	13.4854	10.6775	10.4457	9.69864	9.19632	15.1082	10.5745
RAD51	129.39	149.668	77.248	90.7664	209.342	205.866	81.8829	95.015	126.687	151.985	134.605	103.899
RAD52	29.1475	31.5765	27.4679	31.0597	31.0338	28.424	NA	NA	NA	NA	NA	NA
RAD7	32.3736	27.9423	24.1539	28.723	33.5446	32.1899	22.6386	18.6435	16.669	17.8629	13.0642	11.5259
RAF1	454.108	467.475	396.646	368.513	304.268	310.254	589.781	580.404	388.465	338.785	299.28	221.866
RAI1	106.04	99.457	89.4302	79.9099	125.688	109.382	62.4898	80.0112	66.1358	73.3267	76.3651	84.3662
RAM1	41.5615	36.4961	24.3307	24.4553	47.2913	43.513	33.6312	34.171	27.4862	25.7424	27.6523	25.4518
RAM2	94.9661	91.0166	16.9946	25.8509	74.5606	77.3133	56.3094	54.0355	42.247	44.9997	55.1126	45.2989
RAP1	119.432	119.153	70.3768	60.2035	107.307	108.143	117.48	115.948	78.181	77.3448	102.012	101.454
RAS1	16.5722	21.5712	39.5472	33.4011	9.80976	11.6416	55.0066	39.9923	33.2299	28.2309	27.9398	33.2128
RAS2	430.808	365.306	857.789	768.72	352.604	345.258	416.269	358.267	616.598	476.414	440.296	523.703
RAT1	18.216	20.502	20.07	21.924	16.956	18.72	37.998	33.228	22.05	23.958	17.928	26.442
RAV1	27.378	25.9896	39.6708	37.0968	21.996	22.9944	22.2768	23.0724	21.9492	21.5592	24.4296	25.506
RBA50	45.9466	43.1042	37.3859	33.3062	45.8797	42.6694	37.1518	28.0562	19.0274	21.435	25.7488	29.7616
RBD2	473.921	471.322	469.156	313.204	421.937	381.216	261.653	247.357	251.689	278.114	229.596	220.499
RBG1	123.24	118.556	87.3823	62.1852	126.147	121.302	184.133	212.883	169.758	170.242	193.178	181.064
RBG2	46.4788	50.2397	100.479	149.584	53.9296	55.6326	85.6487	100.479	196.63	182.722	80.1138	66.1347
RBK1	28.0949	31.3	75.0699	81.8057	33.9042	41.0656	34.7555	29.5222	96.7045	103.165	82.4818	35.4566
RBL2	928.893	1122.35	16078.3	18779	1157.66	1120.81	8885.13	18530.3	36220.7	30719.5	1894.63	389.981
RCF1	66.455	57.8816	55.8362	43.9552	53.856	56.0102	53.0074	46.0877	53.943	37.7318	76.3123	71.5904
RCF2	270.76	257.299	426.33	428.117	171.414	174.749	NA	NA	NA	NA	NA	NA
RCK2	237.25	210.725	226.934	243.291	259.059	268.637	243.733	202.325	209.693	169.317	190.389	168.58
RCL1	120.323	112.407	131.089	161.645	118.107	111.457	NA	NA	NA	NA	NA	NA
RCN2	127.961	104.606	106.294	100.255	152.292	147.497	94.8384	107.803	82.9392	89.5992	256.721	291.974
RCO1	6.4872	6.4296	6.4296	7.632	9.3024	9.8784	8.0568	8.5752	7.4448	7.9272	6.912	6.5736
RCY1	48.8747	40.0395	34.6982	33.6139	54.6176	51.967	29.3168	28.2726	21.9675	25.9835	26.345	22.7306
RDH54	83.9416	82.8824	217.004	171.723	153.187	140.079	NA	NA	NA	NA	NA	NA
RDI1	75.1512	126.774	246.906	300.19	79.3032	108.782	377.417	390.703	765.49	597.334	668.472	456.997
RDL1	202.292	292.4	126.56	148.086	184.223	220.989	174.953	154.999	389.186	272.368	150.207	137.873
REB1	65.7306	74.5114	33.9315	37.9456	71.3126	69.5565	27.9731	35.6877	32.6144	40.2662	131.21	70.4346
REE1	102.888	113.623	533.182	530.353	136.32	178	480.937	535.397	457.865	287.124	350.717	336.097
REF2	27.1808	23.1037	28.2549	34.4582	24.397	24.8354	27.0712	21.5035	24.9011	22.731	23.5421	15.7166
REG1	22.4264	21.8677	7.32544	6.08384	19.1362	19.7104	20.4864	21.2934	16.9323	15.3648	45.1942	38.024
REH1	33.7675	44.8594	5.79184	19.3426	17.2662	21.7467	49.5585	40.379	28.085	44.4223	47.5368	77.2063
REI1	9.19632	12.6739	9.93048	10.8965	9.69864	10.3942	NA	NA	NA	NA	NA	NA
REP1	701.262	679.066	391.163	224.533	429.121	415.289	226.463	272.785	167.274	169.847	236.435	340.016
REP2	156.815	150.023	392.705	249.716	117.642	118.733	337.886	608.583	1802.46	735.927	58.2144	35.2925
RER1	180.662	165.312	213.607	125.991	297.444	234.743	144.884	165.076	219.983	219.865	268.868	223.407
RET1	48.5728	47.8848	12.6592	44.2384	64.0528	57.2416	80.2208	53.5952	40.3856	45.064	48.7792	74.648
RET2	895.447	964.526	1179.51	990.996	742.44	870.269	1218.89	1251.17	1207.92	1125.93	1152.4	872.206
RET3	149.901	149.103	113.51	151.27	168.154	171.576	NA	NA	NA	NA	NA	NA
REX2	280.435	236.138	166.726	185.91	254.798	242.59	NA	NA	NA	NA	NA	NA
RFA1	643.823	613.07	565.602	543.539	753.467	733.41	585.659	530.837	542.202	575.63	617.081	619.087
RFC1	28.842	30.9396	32.8624	35.1348	34.995	34.5055	NA	NA	NA	NA	NA	NA
RFC2	487.083	479.114	1118.56	516.149	546.152	513.336	442.078	430.827	302.376	345.506	392.854	383.01
RFC3	693.344	679.33	705.146	584.917	755.302	710.309	680.067	733.912	530.334	609.995	628.435	430.021
RFC4	97.29	94.955	82.5884	112.856	125.482	113.635	118.305	128.163	114.413	118.218	82.8478	71.0001
RFC5	184.115	186.893	125.389	131.142	198.4	187.488	187.091	174.195	145.229	147.808	220.422	202.566
RFM1	39.1693	30.2858	8.04288	6.61152	32.7168	36.4429	NA	NA	NA	NA	NA	NA
RFS1	343.462	298.395	4044.56	2985.91	542.765	552.282	768.38	780.417	2155.1	1546.28	8092.21	9374.8
RFT1	17.0118	14.0326	152.499	81.4842	12.0749	9.6672	246.495	264.346	188.65	162.385	60.5203	69.543
RGA1	10.9529	10.8401	7.51248	6.70032	11.28	11.0431	7.6704	8.99016	6.40704	7.59144	7.2756	8.1216
RGC1	11.331	11.0532	31.7342	27.2646	11.7538	11.1861	41.7485	33.8844	22.5654	24.2083	16.3805	15.9939
RGD1	37.932	44.196	36.2268	37.41	33.7212	35.3916	NA	NA	NA	NA	NA	NA
RGD2	84.181	83.7994	56.7821	58.1558	127.378	120.204	52.5082	74.4883	84.1046	91.2787	199.348	146.076
RGP1	12.208	12.39	20.916	14.042	14.084	13.44	NA	NA	NA	NA	NA	NA
RGR1	44.0592	44.2346	51.9942	43.0509	53.967	53.6602	28.4522	27.0493	29.2413	31.8717	69.9248	63.0858
RHO1	2556.44	2922.99	5711.19	6271.66	1461.5	1745.28	8832.83	9324.72	7106.46	6683.15	6602.74	7286.2
RHO3	234.576	340.97	326.445	490.575	310.468	360.941	395.801	337.702	781.071	634.008	376.555	249.1
RHO4	24.2475	40.6824	59.4044	104.479	27.5264	32.9912	70.4554	56.4696	83.2674	69.1803	50.7012	36.938
RHO5	12.3475	20.7727	24.1711	26.9606	8.01456	10.9882	40.356	36.7735	46.997	45.2129	30.8688	23.1941
RIA1	34.2381	31.271	30.8416	27.8355	39.04	36.8928	18.8954	21.3549	17.7632	22.2918	19.7542	16.9043
RIB1	19.3229	21.9994	9.07392	18.9475	13.4314	15.3082	NA	NA	NA	NA	NA	NA
RIB2	8.7904	9.5944	18.1704	16.1979	8.85472	10.184	16.8947	13.593	16.8733	17.881	17.4629	25.9102
RIB3	377.318	559.689	448.852	665.417	271.591	253.118	813.593	618.645	929.933	902.027	655.591	553.4
RIB4	2881.7	2580	13110.7	10173.6	4527.75	4303.7	5960.84	5907.6	17343.5	14796.7	16611.4	13623.2
RIB5	275.184	295.62	114.972	141.024	207.636	228.228	222.144	215.592	157.56	144.924	276.9	271.596
RIC1	25.9246	24.9636	27.331	22.0805	29.4406	27.1435	17.6738	16.6424	19.4552	19.4552	19.338	16.6893
RIF1	3.78144	4.15584	4.45952	5.6368	4.3472	4.12256	6.04032	8.12032	9.2352	7.75008	7.35072	7.4672
RIM1	3331.06	3469.38	8290.26	7157.47	3523.59	4187.19	3407.7	3495.55	9383.79	7043.45	6091.98	7254.68
RIM2	210.479	210.02	218.733	179.756	258.169	249.227	167.604	199.015	185.488	215.752	189.156	134.129
RIM20	20.0342	18.696	29.7562	23.0453	25.4659	23.4979	17.161	18.0859	17.8301	18.6763	18.3418	18.4795
RIM4	24.1923	22.8083	33.0222	32.7731	43.4022	41.5754	25.9223	16.8986	35.7349	29.4792	71.9542	76.7566
RIO1	49.4816	47.6392	31.005	30.5312	42.7437	40.3222	NA	NA	NA	NA	NA	NA
RIO2	46.927	49.2161	41.8066	36.7464	45.7824	44.7583	NA	NA	NA	NA	NA	NA
RIP1	2723.29	2753.5	2449.76	2116.61	1589.44	1720.64	2992.83	2946.71	3069.96	2109.45	2084.01	1921.01
RIX7	102.724	99.5091	45.0027	42.7666	117.259	110.55	100.208	87.7693	44.0244	54.7859	55.6245	77.427
RKI1	398.996	354.738	841.568	726.499	489.553	477.297	367.675	435.763	635.261	616.877	1121.41	819.78
RKM1	56.389	55.9786	80.7667	66.4027	75.5136	70.4246	55.9786	63.6941	62.7091	59.3438	55.9786	43.2562
RKM2	94.0296	81.6872	66.0156	47.096	102.88	96.222	NA	NA	NA	NA	NA	NA
RKM4	99.606	99.528	50.388	27.222	75.27	73.866	120.588	88.296	79.326	84.318	116.454	140.166
RKR1	23.6634	25.919	24.1315	22.5568	25.0678	24.4294	20.8544	27.3661	18.6413	25.4509	19.4925	16.0026
RLI1	1591.5	1605.93	1331.86	1257.33	1589.1	1483.32	1834.31	1747.77	1264.55	1396.77	1134.73	831.812
RLP24	1157.01	1087.79	990.544	955.933	1191.62	1068.01	1145.47	1124.05	469.726	646.079	746.616	1170.19
RLP7	2785.88	2733.14	1299.87	1175.78	1957.56	1839.68	3012.35	3511.83	2010.3	2286.41	1920.34	1014.46
RMD1	4.26536	3.8628	1.5096	1.91512	5.12672	4.94024	4.74784	3.82432	1.8796	1.72568	1.71384	2.99256
RMD5	20.3136	21.7378	15.6989	14.2416	28.0306	28.7813	15.721	12.7181	11.7797	10.9406	18.3154	18.5362
RMD9	306.442	271.398	278.668	206.158	290.784	277.922	245.489	274.754	260.96	227.222	212.682	152.662
RML2	5.09144	4.57808	4.12672	4.01264	3.18432	3.21656	5.07904	4.76408	3.162	3.08016	2.91152	4.71696
RNA1	1190.76	1165.76	1836.8	1576.28	1593.39	1593.39	1153.92	1897.33	2255.21	2421	1443.39	1014.45
RNA14	237.075	220.371	296.183	247.997	257.206	241.787	265.773	250.567	247.355	234.505	148.627	105.153
RNA15	31.44	64.152	26.136	25.992	26.4	27.24	52.728	44.448	25.872	26.616	32.256	33.384
RNH70	35.329	38.5445	9.8136	12.4445	46.2283	45.936	NA	NA	NA	NA	NA	NA
RNQ1	1243.32	1253.9	3521.49	5178.75	4394.68	4044.2	2016.81	2213.2	9117.2	7378.36	4341.81	2746.49
RNR1	524.151	549.556	899.882	880.494	786.227	870.465	669.229	635.801	974.092	919.27	1128.53	1064.35
RNR2	1983.26	1763.24	3427.01	2783.5	2586.08	2482.09	1083.56	937.379	2286.18	2162.6	3515.92	3627.45
RNR4	7011.05	6845.21	10968.4	10150.6	9109.79	8595.12	4603.51	4449.1	8023.25	7731.6	7239.8	7148.3
RNY1	132.938	121.867	430.106	487.022	118.876	128.786	102.895	65.7994	95.2171	80.7091	96.2438	207.531
ROD1	2.26024	2.59768	4.43992	3.6632	1.56104	2.02312	4.07056	3.24824	4.12984	3.86384	2.20552	2.10672
ROK1	113.501	110.812	198.896	181.414	119.149	116.46	295.722	258.336	146.583	173.748	75.3088	53.1196
RPA135	171.395	156.946	143.244	140.005	161.679	151.963	145.486	150.967	142.497	161.679	119.827	84.4517
RPA190	201.519	194.494	179.334	165.283	185.989	185.25	259.202	248.479	209.284	249.218	228.512	189.317
RPA34	93.6867	84.9072	55.9117	53.4858	65.4998	68.1568	122.451	113.672	56.2582	68.2723	64.3446	76.2432
RPA43	16.0632	15.4036	35.1528	39.3432	10.282	10.5924	66.5032	53.6216	23.5516	30.5356	31.7772	52.38
RPA49	70.0128	87.8152	116.389	119.83	96.7912	94.6968	116.389	123.719	137.183	150.797	80.4848	75.9968
RPB11	1176.49	1057.67	749.506	537.973	1226.11	1164.74	825.24	945.37	720.78	891.834	934.924	821.323
RPB2	227.223	222.784	310.455	302.964	202.254	212.796	353.736	335.148	327.379	338.477	308.513	324.05
RPB3	3.894	5.3284	2.8336	2.7544	3.6872	3.6608	NA	NA	NA	NA	NA	NA
RPB4	15.9285	19.5445	32.5621	36.0334	26.6861	21.0451	38.0946	69.7526	103.291	118.08	58.2357	28.5483
RPB7	999.441	954.112	1136.16	893.429	1000.9	989.936	1112.76	928.522	694.564	758.171	938.758	1103.99
RPB9	9.63984	29.7651	110.52	146.289	45.747	41.7726	NA	NA	NA	NA	NA	NA
RPC17	277.138	271.853	157.893	170.115	256.659	246.088	309.84	382.841	235.188	291.673	181.676	193.898
RPC19	6.57696	9.88032	63.6269	68.1802	13.7194	14.6419	NA	NA	NA	NA	NA	NA
RPC37	6.4056	9.8872	11.1248	15.3544	7.616	9.4792	31.484	25.2144	24.0312	22.372	17.0408	19.992
RPC40	120.541	124.988	80.0539	101.064	113.64	122.075	122.995	174.83	238.168	247.983	107.045	54.5962
RPC53	14.7198	15.8388	15.0035	12.5922	7.73816	9.12504	21.1342	19.6842	14.0264	13.5221	17.8561	27.3436
RPC82	385.624	403.83	273.082	255.29	356.661	332.249	276.805	303.286	162.608	149.367	225.499	217.638
RPD3	25.7779	28.4659	21.1546	29.7024	35.159	34.4064	19.4342	17.1763	23.7082	25.6973	20.0256	16.6656
RPE1	247.946	416.28	914.549	1368.85	384.594	421.825	371.127	384.99	1231.02	1055.55	668.187	504.21
RPF1	122.97	139.089	101.016	156.59	107.003	115.601	NA	NA	NA	NA	NA	NA
RPF2	280.573	272.027	252.28	186.558	221.335	214.261	300.909	295.899	164.454	208.956	220.745	223.692
RPG1	1114.45	1273.4	1162.13	1116.21	1253.97	1259.27	1656.66	1709.64	1741.43	1962.2	1395.27	1174.5
RPL10	23258.9	20714.5	18499.4	18589.2	18050.3	17571.4	29335.6	27988.5	14368.4	20385.2	26012.9	46218.5
RPL11A	15431.1	16871.3	20712	16894.2	9510.13	11316.1	26701.5	24438.3	17008.5	20780.5	26061.4	41012.4
RPL12A	22209.6	23631.6	24970.1	21289.4	17023.1	18905.3	42453.3	40152.9	28650.8	31327.6	33879	41031.2
RPL13B	46579.5	45932.6	35006.5	36372.3	38600.6	39750.7	52689.5	51036.2	25949.4	38097.5	47226.5	76123
RPL14A	3707.87	3699.91	2761.01	4328.5	4925.26	4734.3	4638.81	6548.45	6341.57	7129.29	5466.32	9070.75
RPL14B	2340.72	1941.42	2051.58	2495.62	2771	2650.52	1931.1	2853.62	2547.26	3015.4	2399.24	1762.43
RPL15A	2021.58	1870.86	3047.92	2913.94	1763.2	1784.73	3461.8	3155.58	1323	2174.69	2105.31	5280.03
RPL15B	211.012	216.412	587.708	524.494	111.693	136.213	NA	NA	NA	NA	NA	NA
RPL16A	1531.62	1431.12	1336.65	1326.6	1081.38	1007.01	1579.86	1535.64	946.71	1348.71	1529.61	2365.77
RPL16B	2804.26	3057.69	2561.85	2738.15	1415.91	1471	6016.22	6148.45	3559.05	4864.76	5713.21	11883.7
RPL17A	829.827	854.132	717.563	747.655	751.127	694.416	NA	NA	NA	NA	NA	NA
RPL17B	744.739	944.576	946.9	960.842	735.445	770.3	NA	NA	NA	NA	NA	NA
RPL18A	18158.1	17076.3	19357	18070.4	18333.6	16988.5	18830.7	20380.4	15585	21199.1	22631.9	27485.8
RPL19A	37291.8	37715	35493.4	35123.1	32795.7	32055.1	49616.7	41629.3	22480.9	33800.7	32584.1	63845.8
RPL1B	15471.5	14570.6	10044.1	12251.1	13332	13917.6	18962.1	19908	19862.9	23218.4	17723.5	18286.5
RPL20A	12766	14130.2	19329.2	15674.4	7232.38	8853.87	26149.8	26330	20847.8	26252.8	30062	38118
RPL21A	114.882	117.523	90.673	92.727	69.1051	71.1592	125.299	130.434	70.8658	106.225	104.611	161.245
RPL22A	1256.03	1451.65	1014.09	957.468	540.506	767.004	2275.27	2908.44	2213.5	2970.21	3382.03	3031.98
RPL23A	20871	20924.3	21857.3	22870.2	14127.3	14767	33932.1	33265.7	19884.8	26202.1	24149.6	35451.4
RPL24A	2.33352	2.52504	7.41888	6.44112	1.56744	1.62792	7.26264	7.7364	6.05304	5.77584	12.6554	38.2082
RPL24B	3.35072	3.83616	3.71776	2.86528	2.02464	2.27328	12.5504	15.3446	5.7424	7.70784	10.8928	26.4506
RPL25	31214.9	29993.3	44580.8	47118.8	23683.9	21667.8	37215.9	35674.2	20327.6	25344.3	33895.2	85070.1
RPL26A	3210.33	3081.47	2668.33	3195.17	2645.59	2691.07	3289.93	3145.9	1861.01	2372.69	2740.34	4457.32
RPL26B	1972.74	2074.78	1686.47	1680.8	1408.7	1479.56	2273.19	2006.76	1082.74	1607.1	1609.94	2451.76
RPL27A	12789.4	13753.6	18319.9	18174.4	11261.2	11334	23504.8	23486.6	14826.9	20848.7	28653.3	45208.5
RPL28	13512.7	13755.7	14679.3	13634.2	12394.8	11690	19296.9	22796.6	12564.9	21362.7	22845.2	48193.7
RPL2A	34850.4	33112.5	31694.7	31191.6	27715.7	25703.3	35536.4	31328.8	16967.8	24559.9	31191.6	49577.2
RPL3	17658.4	17243.6	21747.1	20206.4	15258.5	14636.3	31346.6	30991.1	18932.4	25095.1	21658.2	37094.5
RPL30	5034.24	5684.36	23037.5	19536.9	2717.16	3317.27	22604.1	21737.3	16186.3	19236.8	24087.7	30488.8
RPL31A	893.348	799.026	896.6	963.818	710.125	629.897	970.323	812.036	467.273	709.041	635.318	884.675
RPL31B	798.171	810.195	795.397	800.021	595.623	590.998	835.167	722.331	404.173	591.923	710.308	994.246
RPL32	23190.6	23516.1	24980.8	26038.6	15189.2	14104.2	26689.5	23651.7	7838.7	14782.3	16247	44374.1
RPL33A	46.0846	55.2443	1292.95	1002.13	24.0442	26.6203	795.747	960.621	1125.78	1152.97	2989.49	6825.97
RPL33B	13.7128	17.3995	460.66	484.669	8.94704	10.116	337.245	380.631	520.322	471.945	792.6	1626.56
RPL34B	8728.82	9399.15	11832.7	10696.1	4779.72	5595.77	17661.7	19279.2	12940.2	17690.8	20736.4	39083
RPL35A	14329.9	13660.1	7655.37	7727.14	9928.06	10191.2	12511.7	11650.5	6794.14	9880.22	38468.2	76673.3
RPL36A	3.64416	5.06912	21.0707	18.0106	2.94336	3.10688	28.8262	37.3059	37.4928	43.473	98.439	193.608
RPL36B	21.4272	24.6636	173.092	114.278	11.6064	13.2804	224.651	290.272	258.466	309.578	714.686	1527.36
RPL37A	2812.72	3220.63	4131.33	4937.67	2124.95	1958.94	4724.23	4349.51	2068.04	3196.92	2902.84	7242.87
RPL37B	64.0852	68.8794	100.09	103.613	47.7459	47.6481	113.788	130.029	70.7383	106.45	43.441	155.566
RPL38	19514	20219.9	16992.8	15454.9	9580.5	11168.8	25211.8	22816.7	12883.3	18555.9	24178.2	34187.3
RPL42B	5390.34	5700.5	11122.9	12374.3	4385	3957.19	14855.5	12812.8	4652.38	9133.63	6705.84	22128.2
RPL43B	2662.08	2923.92	3724	3345.78	892.209	1071.62	5784.81	6390.93	3340.93	4630.76	6749.75	17267.1
RPL4A	8067.24	7217.44	9161.5	9953.09	7031.19	6600.47	9708.63	9208.06	5482.93	7846.06	7508.47	12060.1
RPL5	5437.63	5095.4	7719.15	7212.14	5577.05	5196.8	11927.3	11559.7	12586.4	15248.2	8986.66	8416.28
RPL6A	1446.91	1610.1	5178.42	3233.79	709.857	813.208	6067.78	6508.39	7231.84	7579.97	8599.88	11714
RPL6B	1736.14	1852.53	3090.79	2738.38	798.561	918.183	4112.43	4215.88	3721.23	4138.29	3533.71	4199.72
RPL7A	1674.23	1837.87	2401.19	2372.87	1507.43	1847.31	5711.88	4371.24	4283.12	4220.18	2914.16	3826.8
RPL7B	412.582	452.929	712.799	842.083	389.588	481.996	805.207	603.038	791.324	791.324	489.805	632.539
RPL8A	1442.69	1713.19	2596.84	2448.96	1374.16	1439.08	3704.1	4299.21	3851.98	4674.31	6686.86	10971.6
RPL8B	2699.56	2941.32	1767.09	2106.7	1726.8	1778.6	3994.66	4224.9	2642	3453.6	3770.18	5307.03
RPL9A	1.28832	1.85856	7.30752	6.99072	0.76032	1.056	10.0109	8.8704	7.392	9.52512	5.93472	1.848
RPL9B	2.34432	3.33504	3.61728	3.99168	1.3824	1.79136	8.51904	7.93728	11.8426	12.8333	7.58592	3.10464
RPM2	86.876	91.908	115.07	74.74	103.156	106.042	90.576	115.81	125.356	120.324	127.724	117.586
RPN1	355.315	434.794	572.712	883.613	547.583	551.674	590.828	882.444	1593.66	1729.82	680.242	293.953
RPN10	2135.95	2166.49	3544.64	3750.79	2069.14	2051.96	5762.67	6220.78	6806.78	6680.8	8341.46	7744
RPN11	642.939	669.403	454.689	464.913	485.362	577.984	894.341	935.841	984.557	965.311	2035.87	2192.25
RPN12	981.871	914.432	1200.19	1317.93	1280.2	1215.05	1192.19	1555.68	1904.3	1766	1281.35	979.585
RPN13	1017.41	1096.24	1048.53	762.283	774.729	907.48	1268.4	1695.69	1378.33	1477.9	1335.81	1094.16
RPN14	40.573	49.232	82.7966	94.6992	35.3022	41.5576	103.59	105.501	139.761	132.579	75.9331	82.7387
RPN2	1878.17	1833.88	1901.13	1682.97	1799.43	1888.01	1843.72	2147.18	1709.21	1937.22	1430.36	849.686
RPN3	862.312	819.292	1966.49	1888.1	1066.9	1009.54	1619.46	1911.04	2342.2	2477	1120.43	812.6
RPN5	3032.79	2702.71	2130.01	1881.74	3503.93	3292.34	2076.4	2626.54	2172.32	2440.34	2615.25	2104.62
RPN6	639.821	578.278	1408.54	1482.85	577.116	578.278	1727.87	1797.54	2388.59	2444.33	1232.03	937.088
RPN7	1256.4	1250.78	771.613	786.235	1278.9	1300.27	1226.03	1422.87	1363.26	1182.16	1020.19	1034.82
RPN8	367.5	369.178	606.346	653.892	547.054	502.305	532.511	588.447	1129.35	1084.04	1673.05	1154.52
RPN9	2968.81	2766.24	2066.77	2263	3396.09	3177.7	2009.8	2278.83	2316.81	2525.7	2202.87	1626.83
RPO21	296.636	308.475	222.9	233.386	303.063	308.813	274.651	326.74	340.946	353.123	278.033	232.033
RPO26	333.265	366.435	234.534	214.632	207.608	248.973	525.653	464.776	657.164	521.361	431.996	454.63
RPO31	41.6364	41.159	55.0555	52.5096	45.7205	44.0762	45.6144	48.7438	43.9702	47.3117	41.5834	30.9754
RPP0	35021	31802.9	22905.6	23158.1	36661.7	32497	30099.2	38049.9	34011.4	42025.2	46126.8	38302.3
RPP1	282.1	284.27	276.52	249.24	305.66	290.16	372.93	354.95	351.85	244.28	248.31	194.99
RPP1B	18101.2	19475.6	69689.7	65499.6	24403.1	24101.5	27285.9	57052.4	94294	118127	39923.3	20715.9
RPP2A	36723	34818.3	75960.2	55541.6	53103.6	50208.4	40837.2	67198.5	82893.4	104836	50284.6	29408.9
RPP2B	24781.6	32708.1	137939	117986	68878.3	61680.7	98124.2	135205	187957	203993	50838.7	47012.1
RPS10B	28099.4	20901	11437.1	9683.16	25541.6	20864.5	27405.2	27441.7	12606.4	19877.9	20718.3	20426
RPS11A	13667	15640.4	23912	22505.4	9930.09	10224	29055.5	25549.5	11945.5	18516.6	20364	43625.2
RPS12	31562.9	29840.4	47167.1	36933.2	32069.6	30955	44583.3	60390.1	58211.6	72954.4	44785.9	36375.9
RPS13	60370.2	53313.9	67916.4	60468.2	67230.4	60762.2	61546.2	64878.3	65172.3	79480.9	102512	80558.9
RPS14B	48488.1	48846.2	57154.4	63027.4	33232.6	31155.6	64316.6	60449	40323.2	52284.1	64244.9	94612.7
RPS15	45380.4	43745.1	46606.9	49332.5	32025.2	33728.7	61120.5	62483.3	32229.7	49059.9	52330.6	80063.1
RPS16A	31059.4	32295	23982.6	22016.8	24881.2	25330.5	38922.5	40944.5	27577.2	36001.9	38080.1	44988.4
RPS17A	23134.7	21658	18564	21271.3	17685	17438.9	29850.1	33366	23169.9	30307.2	50734.6	66345.3
RPS18B	66163.1	64392	45669	38711.1	82229.5	73247.5	62873.9	70211.3	57307.6	73627	51867.8	51488.3
RPS19A	44464.5	44723.5	42133.4	41788	44896.2	42824.1	58451.4	66308.3	59314.8	73129	55947.6	57070
RPS1A	11992.5	11798.1	7252.34	7446.73	9241.13	9435.52	11723.4	11858	9345.8	12142.1	13652.3	19648.6
RPS1B	7996.67	8868.77	4789.13	5262.14	7287.17	7242.83	11470.3	12061.5	7183.7	10095.6	11071.2	15343
RPS2	9038.97	9075.19	11122.1	12317.6	11393.8	10796	13694.3	13386.4	16139.7	17878.7	13621.8	16610.7
RPS20	4136.94	5684.95	16828	14239.1	1814.91	2362.06	18723	21005	23620.6	23633.9	24888.4	26943.5
RPS22A	23956.1	22227.7	24116.8	13706.4	27814.7	25644.2	21906.1	26729.5	28578.4	31231.3	28457.9	23513.9
RPS23A	9568.5	9133.57	10535	11719	7671.71	7514.66	10353.8	9979.27	4929.23	7768.37	6511.9	12794.2
RPS24A	10656.6	11330	15238.4	14096.6	8343.8	8695.11	24855.7	19703.1	14491.9	18166.1	12632.8	22089.1
RPS25B	34024.3	32293.5	27055.5	26053.4	28148.6	26782.2	26326.7	30699.3	17718.1	26372.2	24185.9	24049.3
RPS26A	1787.24	1987.57	2388.22	2117.19	585.272	793.456	5510.98	5432.42	2757.46	4234.38	4686.1	10059.6
RPS27A	23307.5	24714	30105.6	33554.8	23776.4	24010.8	41524.9	30842.3	23876.8	27192.1	21633.1	23910.3
RPS28B	6269.23	6579.17	10594.3	12045.4	6184.7	6635.52	12411.7	12242.6	12299	14975.7	8748.75	7959.81
RPS29A	23772	19801.1	13964.7	16789.7	17775.7	16123.4	17402.6	16949.6	7701.92	10793.3	9753.99	14950.8
RPS29B	9510.5	8557.18	4811.99	5107.07	9124.63	8001.07	6026.34	5912.85	3200.43	5277.3	4709.85	7955.68
RPS3	25173.7	23582.5	26724.1	21134.5	22848.1	21868.9	25826.5	29416.9	27907.3	32476.9	44145.8	44145.8
RPS30B	7574.82	8389.84	7702.67	7375.07	4146.98	4370.71	9979.91	9684.27	3284.02	6424.22	6512.11	16875.6
RPS31	6555.37	6121.68	11717.9	14586.9	3611.29	3569.59	11909.7	11142.5	13928.1	15437.6	11384.3	11409.3
RPS4B	17923.2	18344.9	12711.9	12440.8	15694.1	15633.9	21447.6	20272.8	15272.4	19399.2	25815.4	29851.9
RPS5	30390.4	29440.7	33854	36647.3	19999.6	21005.1	40334.3	35474.1	22513.5	32625	46200.1	53015.6
RPS6B	47602.8	41469.9	35872.4	35921.1	43514.2	40447.8	42735.4	47894.8	51983.4	55098.5	41226.5	51886.1
RPS7A	2054.48	2106.68	2371.42	1916.52	853.859	1107.41	4284.21	4410.98	2733.09	3475.09	4325.22	6044.13
RPS7B	232.246	264.484	485.545	495.414	111.188	131.584	773.056	850.033	596.733	673.052	469.755	485.545
RPS8A	9206.61	10827.5	32806.7	34946.2	13096.7	12383.5	30753.5	32936.3	30580.6	37777.4	19450.6	30883.2
RPS9A	0.5288	0.624	0.7544	0.7568	0.46	0.5384	1.0096	1.1064	0.8784	1.0152	1.0896	1.3504
RPS9B	2.16384	2.7324	2.42328	2.49504	1.81056	2.10312	4.1952	4.15656	3.5052	4.54296	4.38288	5.37648
RPT1	2928.8	3091.22	2376.05	2213.63	3292.94	3083.36	2142.9	2446.78	1920.23	2307.94	2580.38	1985.72
RPT2	3122.77	3432.79	2964.37	3462.21	2489.17	2473.33	2919.12	2477.85	1375.83	1837.46	1717.53	3464.47
RPT3	836.885	809.459	774.98	836.885	921.514	882.334	777.331	716.21	586.916	543.818	551.654	597.887
RPT4	880.471	900.347	942.084	1044.44	1117.98	1077.24	771.158	915.253	1206.42	1277.98	840.721	725.445
RPT5	570.628	685.601	444.763	570.023	658.976	678.34	527.06	536.136	789.682	788.471	534.926	407.851
RPT6	1935.92	1906.16	1049.28	1225.82	2114.43	2189.81	936.221	981.842	670.43	781.507	1584.83	1477.72
RQC1	28.9699	25.9762	25.069	18.2952	35.3808	33.264	NA	NA	NA	NA	NA	NA
RQC2	94.6836	95.1588	124.74	125.096	126.641	119.275	136.026	131.036	115.236	141.61	96.1092	120.463
RRF1	236.484	217.377	205.813	201.79	242.685	236.986	237.824	221.4	220.394	208.662	170.114	155.533
RRG7	3.89376	3.64224	1.90848	1.61856	3.168	3.19872	2.24256	1.8432	1.56288	1.54368	2.71296	2.61888
RRG9	18.8848	19.448	18.304	15.7344	18.9376	17.3536	14.1504	16.3856	12.4432	12.1968	12.9008	43.6128
RRP1	348.02	325.628	902.499	585.22	406.845	366.616	509.316	727.16	938.932	823.558	2545.82	2200.08
RRP12	342.434	347.427	277.941	236.333	321.214	302.49	297.913	335.777	237.998	273.365	278.358	244.239
RRP14	120.082	115.841	155.459	149.99	115.06	120.305	225.209	218.736	97.4268	135.371	97.2036	107.136
RRP15	298.709	266.693	208.424	160.4	289.745	276.298	354.737	442.141	270.535	301.591	308.954	294.227
RRP17	11.8932	11.995	12.8218	11.0664	10.2269	9.70536	18.4822	15.1622	7.08504	9.76896	6.57624	8.2044
RRP3	121.173	133.772	130.252	134.884	162.676	150.818	212.146	197.138	166.011	190.097	96.5309	32.2387
RRP4	88.4736	94.487	102.712	112.873	78.935	77.8982	96.215	82.3219	55.6416	59.0285	44.2368	50.8032
RRP42	76.4086	91.7187	97.6726	90.0176	66.131	68.9662	87.6786	93.4907	78.2515	83.0005	85.1269	70.1003
RRP43	101.287	117.21	68.6189	78.4685	101.287	106.868	89.1389	91.7654	93.4891	92.7504	86.5123	79.7818
RRP46	312.269	328.69	778.072	744.41	407.783	389.447	619.885	615.233	1157.94	951.585	421.741	293.659
RRP5	290.136	287.235	259.464	254.491	273.142	271.484	366.815	391.684	343.189	395.828	281.017	196.464
RRP6	43.1568	41.1144	77.6112	59.7624	51.0156	46.0428	65.0016	61.0056	69.3528	71.5284	39.6048	27.2172
RRP9	70.1909	70.1909	80.2469	77.4312	72.6043	72.3026	78.6379	83.6659	63.4534	78.2357	34.291	21.2182
RSA4	61.8629	60.8864	260.031	269.049	67.5494	69.9045	NA	NA	NA	NA	NA	NA
[truncated: 932 more rows]
